# Supplementary material for: Signatures of selection in sheep bred for resistance or susceptibility to gastrointestinal nematodes
Source: BMC Genomics. 2014 Jul 30;15(1):637. doi: 10.1186/1471-2164-15-637 (PMC4124167; doi:10.1186/1471-2164-15-637)
Supplement: Supplementary file 7 — Additional file 7: Pedigree information and Illumina® Ovine SNP50 BeadChip data for Romney and Perendale selection line animals. (ZIP 6 MB) [file 12864_2014_6330_MOESM7_ESM.zip]

Archive with 4 entries (4 files):
- Additional_file_7_a_Perendale_SNP_Chip.csv
- Additional_file_7_b_Perendale_Pedigree.csv
- Additional_file_7_c_Romney_SNP_Chip.csv
- Additional_file_7_d_Romney_Pedigree.csv
