# Supplementary material for: Signatures of selection in sheep bred for resistance or susceptibility to gastrointestinal nematodes
Source: BMC Genomics. 2014 Jul 30;15(1):637. doi: 10.1186/1471-2164-15-637 (PMC4124167; doi:10.1186/1471-2164-15-637)
Supplement: Supplementary file 7 — Additional file 7: Pedigree information and Illumina® Ovine SNP50 BeadChip data for Romney and Perendale selection line animals. (ZIP 6 MB) [file 12864_2014_6330_MOESM7_ESM.zip › Additional_file_7_a_Perendale_SNP_Chip.csv]

SNP_Name	Chr	Coordinate	R949C06	R949A05	R949A07	R949A09	R949B05	R949B06	R949B07	R949B09	R949B10	R949B11	R949C05	R949C07	R949C10	R949D06	R949D07	R949D09	R949D10	R949D12	R949E07	R949E08	R949E11	R949F06	R949F08	R949F10	R949F11	R949G05	R949G10	R949G11	R949G12	R949H05	R949H07	R949H08	R949H12	R950A03	R950A04	R950A06	R950A07	R950A08	R950A10	R950B02	R950B10	R950B11	R950C02	R950C06	R950C07	R950C08	R950C09
CL635944_160.1	0	0		TC	CC	TC	TC	CC	CC	CC	CC	CC	TC	TC	CC	CC	TC	CC	CC	CC	CC	TC	CC	TC	TC	CC	CC	CC	CC	TC	CC	TC	CC	CC	CC	CC	CC	TC	TC	CC	TC	CC	TC	CC	CC	TC	CC	CC	CC
CR_594.1	0	0		TT	TT	TT	TT	TT	TT	TT	TT	TT	TT	TT	TT	TT	TT	TT	TT	TT	TT	TT	TT	TT	TT	TT	TT	TT	TT	TT	TT	TT	TT	TT	TT	TT	TT	TT	TT	TT	TT	TT	TT	TT	TT	TT	TT	TT	TT
CR_816.1	0	0		CC	TT	TT	TT	TT	TT	TT	CC	TT	TT	TT	TT	TT	CC	TT	TT	TT	CC	TT	TT	TT	TT	TT	CC	TT	TT	TT	TT	CC	CC	TT	TT	TT	TT	TT	TT	TT	TT	CC	TT	TT	CC	CC	TT	TT	TT
CZ925803_293.1	0	0		TC	TC	CC	CC	TC	CC	TC	TC	CC	CC	TC	TC	CC	TC	TC	TC	TC	CC	CC	TT	TC	CC	TC	TC	TT	TC	TC	TC	CC	TC	TC	TC	TT	TT	CC	TT	CC	CC	TC	TC	TC	TC	TC	TC	TC	TC
Contig35697_5761.1	0	0		CC	TC	TT	CC	TC	CC	TC	TT	CC	TC	TC	TC	TC	TC	TC	TC	TC	CC	CC	CC	CC	TC	TC	TC	TT	TC	CC	TC	TT	TT	TC	TC	CC	TC	TC	CC	TT	CC	TC	CC	TC	CC	TT	CC	TC	CC
CytB_1406.1	0	0		TT	TT	TT	TT	TT	TT	TT	TT	TT	TT	TT	TT	TT	TT	TT	TT	TT	TT	TT	TT	TT	TT	TT	TT	TT	TT	TT	TT	TT	TT	TT	TT	TT	TT	TT	TT	TT	TT	TT	TT	TT	TT	TT	TT	TT	TT
CytB_1505.1	0	0		GG	AA	AA	AA	AA	AA	AA	GG	AA	AA	AA	AA	AA	GG	AA	AA	AA	GG	AA	AA	AA	AA	AA	GG	AA	AA	AA	AA	GG	GG	AA	AA	AA	AA	AA	AA	AA	AA	GG	AA	AA	GG	GG	AA	AA	AA
CytB_1745.1	0	0		CC	CC	CC	CC	CC	CC	CC	CC	CC	CC	CC	CC	CC	CC	CC	CC	CC	CC	CC	CC	CC	CC	CC	CC	CC	CC	CC	CC	CC	CC	CC	CC	CC	CC	CC	CC	CC	CC	CC	CC	CC	CC	CC	CC	CC	CC
DU178199_145.1	0	0		AG	AG	AG	AG	AG	AG	AG	AA	AG	AG	AG	AA	AA	AG	AA	AG	AG	AA	AA	GG	AG	AG	AG	AG	GG	GG	AA	GG	GG	AA	AG	GG	GG	AG	AG	AA	AA	AA	AG	AG	AG	AA	AG	AA	AA	AA
DU178311_404.1	0	0		TT	TT	TC	TT	TC	TT	TC	TC	TT	TT	TC	TC	TT	CC	TT	CC	TT	TT	TT	TC	TT	TC	TC	TC	CC	TC	CC	TC	CC	TT	CC	TT	TC	TC	TT	TT	TT	TC	TC	TT	CC	TT	TT	TT	TT	TT
DU185362_365.1	0	0		AA	AA	AG	AA	AA	AG	AG	AA	AA	AA	AG	AA	AG	GG	AG	GG	AA	AA	AA	AA	AG	AG	AG	AG	AA	GG	AG	AA	AA	AG	AA	AG	GG	AG	AG	AG	GG	AA	GG	AA	AA	AA	AG	AA	AG	AG
DU189586_521.1	0	0		GG	GG	GG	GG	GG	GG	GG	GG	GG	GG	GG	GG	GG	GG	AG	GG	GG	GG	GG	GG	GG	GG	GG	GG	GG	GG	GG	GG	GG	GG	GG	GG	GG	GG	AG	GG	GG	GG	GG	GG	GG	GG	GG	AG	GG	GG
DU202534_254.1	0	0		AA	AG	AG	AA	AA	AA	AA	AA	AG	AG	GG	AA	AA	AA	AG	AG	AG	AA	AG	AG	AG	AG	AA	AG	GG	AG	GG	AG	AA	AG	AA	AA	AG	AG	AA	AG	AG	AA	AG	AA	AA	AA	AG	AA	AG	AA
DU205124_325.1	0	0		TT	TC	TT	TC	TC	TT	TC	TT	TT	TT	TC	TC	TT	TT	TT	TC	TT	TT	TC	TC	TT	TC	TT	TC	CC	CC	TT	TT	TT	TT	TC	TT	CC	TT	TC	TT	TC	TC	TC	TC	TT	TC	TC	TC	TC	TC
DU209581_415.1	0	0		CC	CG	GG	CG	CC	CG	CG	CG	CC	GG	GG	CC	CG	CG	CG	CG	CG	CG	CC	CG	CG	GG	CG	CG	GG	GG	CG	CC	GG	CG	CC	GG	CG	CG	CG	CG	GG	CC	CC	GG	CC	CC	CG	CG	CG	CG
DU223894_556.1	0	0		TC	TT	TC	CC	TC	TC	TT	TC	TT	TC	TT	TT	TC	TT	TT	TC	TT	TT	CC	TC	TT	TT	TC	TT	TT	TT	TT	TT	TT	CC	TT	CC	TC	TT	TT	TC	TT	TC	TT	TC	TC	CC	TT	TT	TC	TT
DU229952_214.1	0	0		--	TA	TT	AA	--	TT	AA	TT	TA	TA	TA	TA	AA	AA	--	AA	TA	--	TA	AA	TA	AA	--	TA	AA	TA	--	TA	--	TA	TA	TT	TA	TT	TA	AA	TA	AA	AA	--	TA	TA	--	TA	--	TA
DU231335_636.1	0	0		CC	TC	TC	TC	TC	TC	TT	TC	TC	TC	TC	TC	TC	TT	TC	TC	TT	TT	CC	TT	TT	TC	TT	TC	TT	TT	TC	TT	TC	TC	TC	TT	TT	TT	TT	TT	TC	TC	TT	TC	TT	TT	TT	TC	TT	TT
DU232159_227.1	0	0		TC	TC	CC	TT	TC	CC	TC	CC	TT	TT	TC	TC	TT	TC	TC	TC	TT	TT	TC	TT	TT	TT	TC	TC	TC	TC	TC	TT	TC	TC	TC	CC	TC	TT	TC	TT	TC	TC	TC	TT	TT	TT	TT	TC	CC	TC
DU258149_149.1	0	0		GC	GC	GG	GG	GC	GG	GG	GC	GC	GC	GG	GG	CC	GG	GG	CC	GG	GG	GG	GG	GG	GG	GG	GC	GC	GG	GC	GG	GG	GC	GG	GG	GC	GC	GC	GG	GG	GG	GG	GC	GG	GG	GG	GG	GG	CC
DU259120_464.1	0	0		TC	CC	TC	CC	TC	TT	TC	CC	CC	TC	TC	TC	CC	TC	TC	TT	TC	CC	CC	CC	CC	TC	TC	TC	TC	TC	TC	TC	TC	TC	TT	TT	TC	TC	TC	CC	CC	CC	TT	TT	TC	CC	TC	CC	TC	CC
DU266789_444.1	0	0		AA	AA	AA	AA	AA	AA	AA	AA	AA	AA	AA	AA	AG	AA	AA	AA	AA	AA	AA	AA	AA	AA	AA	AA	AA	AA	AA	AA	AA	AA	AA	AA	AA	AA	AA	AA	AA	AA	AA	AA	AA	AA	AA	AA	AA	AA
DU269694_582.1	0	0		TC	TC	TC	TC	CC	CC	TC	TT	TC	TC	TT	TC	TC	TT	CC	TC	TC	TC	TC	TT	TC	CC	CC	TC	TT	TC	TC	TC	TC	TT	TC	TC	TC	CC	TT	TC	CC	TC	CC	TT	TC	TC	TC	CC	TC	TC
DU275428_276.1	0	0		AG	AG	AG	GG	GG	GG	AG	GG	AG	GG	GG	AG	GG	GG	AA	GG	AA	GG	AG	AG	AG	AG	AG	AG	GG	GG	AG	AA	AG	GG	AA	GG	AG	AG	GG	GG	AG	GG	AG	AG	AG	GG	GG	AG	GG	GG
DU281551_498.1	0	0		AG	AG	AG	GG	AG	GG	AG	AG	AG	AA	AG	AA	GG	GG	GG	AG	AG	AA	AG	AG	GG	AG	GG	AG	AG	AA	AA	AG	GG	GG	GG	AG	AG	AG	GG	GG	AG	GG	GG	AG	GG	GG	AG	AG	GG	GG
DU284015_276.1	0	0		TC	TC	TC	TT	TC	TC	CC	TC	CC	TC	TC	CC	TC	CC	TC	CC	CC	TC	TT	CC	CC	TT	TT	TT	TC	TC	CC	CC	CC	TT	TC	TT	TT	TC	TC	TC	TT	TC	TC	CC	TC	TC	CC	TC	TC	TC
DU296694_531.1	0	0		AA	TT	AA	AA	TT	AT	AT	TT	TT	AT	AT	AT	AT	AT	AT	TT	TT	AA	AA	AT	TT	AT	AT	AT	TT	AT	TT	AT	TT	AT	AT	AA	AA	AT	AT	AT	AT	AA	TT	TT	AT	AT	AT	TT	AT	AA
DU298050_456.1	0	0		AA	AA	AG	AG	AA	AG	AG	AG	AG	AA	AA	AG	AG	AA	AG	AG	AG	AG	AG	AA	AG	AA	AA	AA	AA	AA	AA	AA	AG	AA	AG	AG	AA	AA	AG	AG	AG	AG	AA	AG	AA	AA	GG	AG	AG	AA
DU298844_335.1	0	0		AA	AA	AG	AG	AA	AG	AG	AG	AA	GG	AG	AA	AG	GG	AG	AA	AG	AG	GG	AG	AG	GG	AG	GG	AA	GG	AA	AA	AA	AG	AA	GG	GG	AG	AG	AA	AG	AG	AA	AG	AA	AA	AA	AA	AA	AG
DU306244_235.1	0	0		AG	AG	AG	AA	AG	AG	AG	AG	GG	AA	AG	AA	AA	GG	AA	AA	AG	AA	AG	AA	AG	AA	AA	AA	AA	AA	AA	GG	AG	AG	AG	AG	AA	AA	AG	AA	AG	AA	AA	AG	AG	AA	AG	AA	GG	AG
DU310703_497.1	0	0		TC	TC	CC	CC	CC	TC	TC	CC	TT	TT	TT	CC	TC	TC	TC	TC	TC	CC	CC	TC	TC	CC	CC	CC	TT	TC	TT	TT	CC	TC	TC	CC	CC	CC	CC	CC	CC	CC	TC	TC	TC	CC	CC	CC	CC	TC
DU311220_385.1	0	0		CC	TT	TC	TT	TC	TC	CC	CC	CC	TT	TC	TC	TT	TC	TC	TC	TT	TT	TC	TC	TC	TC	TC	TC	TC	TC	TT	TC	TC	TC	TC	--	TC	TC	TC	TC	TT	TT	TT	TT	CC	TT	TT	TC	TC	TC
DU325267_788.1	0	0		AT	TT	AT	TT	AT	AT	AT	AT	AA	AA	AT	AA	TT	TT	TT	AA	AT	TT	TT	TT	AT	AA	TT	TT	AT	AA	AA	AA	AT	TT	AT	AT	AT	AT	TT	TT	AA	TT	AT	AA	AT	TT	AT	TT	TT	AT
DU329154_467.1	0	0		AA	AG	AA	GG	AA	GG	AA	AA	AA	GG	AG	AG	AA	GG	AA	AG	AA	GG	AG	AA	AG	AG	GG	AA	AA	AG	AA	AA	AG	AG	AA	AA	AA	AA	AG	GG	AA	GG	AG	GG	AA	AA	AG	AG	AG	AG
DU372397_441.1	0	0		TT	CC	TC	CC	TC	CC	CC	TT	TC	TC	CC	TT	CC	CC	CC	TC	CC	TC	TC	TC	TC	TT	TC	--	TC	CC	--	CC	CC	TC	TC	TC	CC	CC	CC	CC	TT	TC	TC	CC	CC	TT	CC	TC	TT	TC
DU377445_470.1	0	0		AA	AG	AG	GG	AG	AG	GG	AA	AG	AG	AG	AG	GG	GG	GG	AA	AG	GG	GG	AG	AG	AG	AG	GG	AA	AG	AA	AA	GG	AG	AG	AG	AG	AG	AG	AA	AG	AG	AG	AG	AG	GG	AA	AG	GG	AA
DU382510_248.1	0	0		TT	TT	TC	CC	CC	TT	TT	TC	TT	TC	TC	TT	TC	TC	TC	TT	TT	TC	TC	TT	TT	TT	TC	TT	TT	TC	TT	TT	TT	TC	TT	TT	TC	TC	TT	TC	TT	TC	TT	TT	TT	TT	TT	CC	TC	TT
DU383209_637.1	0	0		GG	AG	AA	AA	AG	AG	GG	GG	AG	AG	AA	AG	AA	AG	AG	AG	GG	AG	AA	AG	GG	AA	AG	AA	AA	AG	GG	AG	AA	AG	AA	AG	AG	GG	GG	GG	AG	AA	AG	AG	AA	AA	GG	GG	GG	AG
DU388321_396.1	0	0		AA	GG	GG	AG	AG	AG	AG	AG	AG	AG	GG	AG	AG	AG	AG	AG	AA	GG	AG	AA	AG	AG	GG	GG	GG	GG	AG	AG	AA	AG	AG	GG	GG	AG	GG	AA	AG	GG	AG	GG	AG	GG	GG	AA	GG	GG
DU398082_567.1	0	0		TC	TT	TC	TT	TC	TC	TT	TT	TC	TC	TT	TC	TT	TC	TT	TC	TT	TT	TT	TT	TT	CC	TT	TC	TC	TC	TC	TT	TT	TC	TT	TC	TC	TC	TT	TT	CC	TT	CC	TT	TT	TT	CC	TC	CC	TT
DU400474_555.1	0	0		AG	AG	AG	AG	AG	AG	AG	GG	AG	AA	AA	AG	AG	AG	AG	AG	AG	AA	GG	GG	GG	GG	AG	AG	AG	AA	GG	GG	AG	AG	GG	AG	AA	AA	AA	GG	GG	AG	GG	AA	GG	GG	AG	AA	AG	AA
DU416019_285.1	0	0		TC	CC	TT	TC	TT	TC	TT	TC	TC	TC	TC	TT	TC	TT	TC	TT	TT	TT	TC	TC	TT	TC	TT	TT	TC	TC	TT	TC	TT	TT	TC	TC	TT	TT	TC	TC	TT	TT	TT	TC	CC	CC	TT	TC	TT	TT
DU446051_252.1	0	0		TA	AA	TT	TA	TT	TA	TA	AA	AA	TT	TA	TA	TA	TT	TT	TA	TA	TA	TT	TA	TT	TT	TT	TT	AA	AA	TA	AA	AA	TA	AA	AA	TT	AA	TT	TA	TT	TA	TA	TA	AA	AA	TA	TA	TT	TA
DU459528_301.1	0	0		TA	AA	AA	AA	TA	TA	TA	TT	AA	AA	TT	TT	TA	AA	TA	TA	AA	TA	AA	AA	AA	AA	TA	TA	TT	TA	TA	TA	TT	TT	TT	TA	TA	TA	TT	AA	AA	AA	TA	TA	AA	TA	TA	TT	TA	TT
DU467879_183.1	0	0		AG	AA	AA	AA	AA	AA	AA	AA	AA	AA	AA	AA	AA	AA	AA	AA	AA	AA	AA	AA	AG	AA	AA	AA	AA	AA	AA	AA	AA	AA	AA	AA	AA	AA	AA	AG	AA	AA	AA	AA	AA	AA	AA	AA	AA	AA
DU469761_335.1	0	0		--	--	--	--	--	--	--	--	--	--	--	--	--	--	--	--	--	--	--	--	--	--	--	--	--	--	--	--	--	--	--	--	--	--	--	--	--	--	--	--	--	--	--	--	--	--
DU492501_194.1	0	0		TG	TG	TG	TT	TT	TT	TT	TT	GG	TT	TT	TT	GG	TG	TT	TG	TT	TT	TG	TT	TT	TT	TT	TT	TT	TT	GG	TT	TT	TG	TT	TT	TG	TG	TT	TT	TT	TT	TT	TT	TT	TT	TT	TT	TT	TT
DU492516_411.1	0	0		TT	TA	TA	AA	TA	TT	TA	TT	TT	TA	TA	TT	TA	TA	TA	TA	TT	TA	AA	TA	TA	TA	TA	TA	TA	TA	TA	TA	TA	TA	TA	TA	TT	TA	TA	AA	TA	AA	TA	TT	TA	TA	AA	AA	AA	AA
OARUn.1162_15670.1	0	0		--	--	--	--	--	--	--	--	--	--	--	--	--	--	--	--	--	--	--	--	--	--	--	--	--	--	--	--	--	--	--	--	--	--	--	--	--	--	--	--	--	--	--	--	--	--
OARUn.1354_50653.1	0	0		AA	AT	AA	AT	AT	AT	AA	AA	TT	AT	AT	AA	AT	AT	AA	AA	AT	AT	AA	AT	AA	AA	AA	AT	AA	AA	AA	AT	AT	AA	AT	AA	AA	AT	AT	AT	AA	AT	AT	AT	TT	AT	AT	AA	AA	AT
OARUn.1373_47284.1	0	0		--	AA	AG	AG	AA	AA	AA	AA	AA	AG	AA	AG	GG	AA	AA	AA	AA	AA	AA	AA	AA	GG	AA	AG	AA	AA	AA	AG	AG	AA	GG	AA	AA	--	AA	AA	--	AG	AA	AG	AA	AA	AA	AA	AA	AA
OARUn.1452_18691.1	0	0		TT	TC	TC	TC	TC	TT	TT	CC	TC	TT	TT	TT	TC	TC	TC	TT	CC	TT	CC	TC	TT	TC	TC	TC	TT	TT	TC	CC	TC	TT	CC	TT	TC	TT	TT	TC	TC	TT	TC	TT	CC	TC	TT	TT	TT	TT
OARUn.1680_40101.1	0	0		TT	TT	TT	TT	TT	TT	TT	TT	TT	TT	TT	TT	TT	TT	TT	TT	TT	TT	TT	TT	TT	TT	TT	TT	TT	TT	TT	TT	TT	TT	TT	TT	TT	TT	TT	TT	TT	TT	TT	TT	TT	TT	TT	TT	TT	TT
OARUn.1865_48133.1	0	0		CC	TT	TT	TT	TC	CC	TC	TC	TC	TT	TC	TT	TT	TC	TC	TC	CC	TT	TT	TC	TT	TC	TC	TC	TT	TC	TC	TC	TC	TC	TT	TC	TC	TC	TC	TT	CC	TT	TC	TT	TC	TC	TT	TT	CC	TT
OARUn.1971_16042.1	0	0		AG	AG	AG	AG	AG	AG	AG	AG	AA	AA	AG	AG	AG	AA	AG	AA	GG	AA	GG	AG	AG	AG	AG	AA	AA	AG	AG	AG	AG	AG	AG	GG	AA	AA	AG	GG	AA	AG	AG	AG	AG	AA	GG	AG	AA	AG
OARUn.2108_15435.1	0	0		GG	AA	AG	AA	AG	AA	AG	GG	AA	AG	AG	AG	AG	AA	AG	AA	AA	AA	AA	AG	AG	AA	AG	AA	AG	AA	AA	AA	AG	AA	AA	AG	GG	AG	GG	GG	AA	AG	AG	GG	AA	AG	GG	GG	AG	AA
OARUn.2301_38443.1	0	0		TC	TC	TC	CC	TT	TC	TC	TT	CC	TC	TC	CC	TT	TC	CC	TT	CC	TC	CC	TT	TC	TC	TT	CC	TT	TC	TC	TC	TC	TC	TT	TC	TT	TT	TC	TC	CC	CC	TC	TC	TT	TT	TC	TC	TT	TC
OARUn.284_128597.1	0	0		GG	GG	GG	GG	GG	AG	AA	GG	AG	GG	AG	AG	AG	AG	GG	GG	AG	GG	GG	GG	AG	GG	GG	GG	GG	AG	AG	AA	AA	GG	AG	GG	GG	GG	GG	AG	GG	GG	GG	GG	AG	GG	AG	AG	GG	AG
OARUn.284_305425.1	0	0		CC	TC	TT	TT	TC	TT	TT	TT	TC	TC	TT	TC	TT	TT	TT	CC	TT	TT	TT	TT	TC	TT	TT	TT	TT	TT	TC	TT	TT	TT	TT	TC	TT	TC	TC	TT	TT	TT	TC	CC	TT	TT	TC	TT	TC	TT
OARUn.2871_492.1	0	0		AA	AA	AG	AA	AA	AG	AA	AA	AA	AA	AA	AA	AA	AA	AA	AA	AA	AG	AG	AG	AG	AA	AA	AA	AA	AA	AA	AG	AA	AA	AA	AG	AA	AA	AA	AG	AA	AA	AA	AA	AG	AA	AA	AA	AA	AA
OARUn.319_260028.1	0	0		--	--	--	--	--	--	--	--	--	--	--	--	--	--	--	--	--	--	--	--	--	--	--	--	--	--	--	--	--	--	--	--	--	--	--	--	--	--	--	--	--	--	--	--	--	--
OARUn.351_165092.1	0	0		CC	CC	CC	CC	CC	CC	CC	CC	CC	CC	CC	CC	CC	CC	CC	CC	CC	CC	CC	CC	CC	CC	CC	CC	CC	CC	CC	CC	CC	CC	CC	CC	CC	CC	CC	CC	CC	CC	CC	CC	CC	CC	CC	CC	CC	CC
OARUn.432_64170.1	0	0		AC	AC	AC	AC	AC	AC	AC	AC	AC	AA	AC	AC	AC	AC	AC	AC	AC	AC	CC	CC	AC	AC	CC	AC	CC	CC	AC	AC	CC	AC	CC	CC	CC	CC	AC	CC	CC	AA	CC	AC	CC	CC	CC	AC	AC	AA
OARUn.54_510669.1	0	0		AA	AG	AA	AG	AA	AA	AG	GG	AA	AA	AG	AG	AG	AG	AA	AA	AA	AA	AA	AA	AA	AA	AG	AA	GG	AG	AA	AA	AG	AA	AA	AA	AA	AG	AG	AA	AA	GG	AA	AA	AA	AG	AA	AA	AA	AG
OARUn.992_104641.1	0	0		GG	GG	GG	GG	TG	TG	TG	TG	GG	GG	TG	GG	GG	GG	GG	TG	TG	TG	GG	TG	GG	GG	TG	TG	TG	TG	TT	GG	GG	GG	GG	TG	TT	GG	GG	GG	GG	GG	GG	GG	GG	GG	GG	TG	GG	GG
OARUn.992_13571.1	0	0		--	--	TC	TC	TC	--	--	--	TC	--	--	--	--	--	--	TT	TC	TC	TC	--	CC	--	--	CC	--	--	TT	TC	--	--	CC	--	--	--	TC	--	--	--	--	--	TC	--	--	--	TC	TC
mt_12362.1	0	0		AA	AA	AA	AA	AA	AA	AA	AA	AA	AA	AA	AA	AA	AA	AA	AA	AA	AA	AA	AA	AA	AA	AA	AA	AA	AA	AA	AA	AA	AA	AA	AA	AA	AA	AA	AA	AA	AA	AA	AA	AA	AA	AA	AA	AA	AA
mt_5800.1	0	0		CC	CC	CC	CC	CC	CC	CC	CC	CC	CC	CC	CC	CC	CC	CC	CC	CC	CC	CC	CC	CC	CC	CC	CC	CC	CC	CC	CC	CC	CC	CC	CC	CC	CC	CC	CC	CC	CC	CC	CC	CC	CC	CC	CC	CC	CC
mt_7729.1	0	0		CC	TT	TT	TT	TT	TT	TT	CC	TT	TT	TT	TT	TT	CC	TT	TT	TT	CC	TT	TT	TT	TT	TT	CC	TT	TT	TT	TT	CC	CC	TT	TT	TT	TT	TT	TT	TT	TT	CC	TT	TT	CC	CC	TT	TT	TT
s00081.1	0	0		AA	AG	AG	AA	AG	GG	AG	AG	AG	GG	AG	AG	AG	AG	AA	GG	AG	AG	AG	GG	AA	AG	AG	AG	GG	AA	GG	AG	AG	AG	AA	AG	AA	GG	AA	AA	AG	AG	AG	AG	AG	AG	AG	AA	AG	GG
s00430.1	0	0		TC	TT	TC	TT	TT	TC	TC	TC	TC	TT	TT	TC	TC	TC	TC	TT	TT	TC	TT	TT	TT	TC	TT	TC	TC	TC	TT	CC	CC	TC	TC	TC	TT	TC	TC	TT	TT	TT	TT	TC	TC	TC	CC	TT	TT	TT
s00454.1	0	0		AG	AA	AG	AA	AA	AG	AA	AA	AA	AG	AA	AA	AG	AA	AA	GG	AA	AA	AA	AA	AA	AA	AA	AG	AA	AA	AG	AA	AA	AA	AA	AA	AA	AA	AA	AA	AA	AA	AA	AG	AA	AA	AA	AA	AA	AA
s01248.1	0	0		AA	AA	AA	AA	AA	AA	AA	AA	AA	AA	AA	AA	AG	AA	AA	AA	AA	AA	AA	AA	AG	AA	AA	AA	AA	AA	AA	AA	AA	AA	AA	AA	AA	AA	AA	AA	AA	AA	AA	AA	AA	AA	AA	AA	AA	AA
s01727.1	0	0		TC	CC	CC	CC	CC	CC	CC	CC	CC	CC	CC	CC	CC	TC	CC	CC	CC	CC	CC	CC	CC	CC	CC	CC	CC	CC	CC	CC	CC	CC	CC	CC	CC	CC	CC	CC	CC	CC	CC	CC	CC	CC	CC	CC	CC	CC
s01739.1	0	0		CG	CC	CG	CC	GG	CC	CC	CG	CG	CC	CG	CC	CC	CG	CC	CG	CG	CC	CC	CG	CG	CG	CG	CC	GG	CG	CG	CG	CG	GG	CG	CC	CC	CG	CC	CC	CG	CC	CG	CC	CG	CC	CC	CG	CG	CC
s04523.1	0	0		TT	TT	TT	TT	TT	TT	TC	TC	TT	TC	TT	TT	TT	TC	TT	TC	TT	CC	TC	TT	TT	TC	TC	TC	TT	TT	TC	TT	TT	TC	TT	TT	TT	TC	TT	TT	TC	TT	TC	TC	TT	TT	TC	TC	TT	TT
s04622.1	0	0		GG	CG	GG	GG	GG	GG	GG	GG	GG	GG	GG	GG	GG	GG	GG	GG	GG	GG	GG	GG	GG	GG	CG	GG	GG	CG	GG	GG	GG	GG	GG	GG	CG	GG	GG	GG	GG	GG	GG	GG	GG	GG	CG	GG	GG	GG
s05397.1	0	0		CC	CC	CC	CC	TC	CC	TC	CC	TC	TC	CC	TC	TC	CC	CC	TC	CC	TC	CC	CC	CC	CC	TT	TC	CC	TC	CC	CC	CC	CC	CC	CC	TC	TC	CC	CC	CC	CC	TT	CC	CC	CC	CC	CC	TC	CC
s05401.1	0	0		TT	TT	TG	TT	TT	TG	TT	TT	TT	TT	TT	TT	TG	TG	TG	TT	TT	TT	TT	TT	TT	TT	TT	TG	TT	TG	TT	TT	TG	TG	TT	TG	TT	TG	TG	TT	TT	TT	TT	TG	TT	TT	TG	TT	TT	TT
s05424.1	0	0		GG	AG	GG	AA	AG	GG	AG	AG	AG	AG	AG	AG	AA	AA	AG	GG	AA	AG	AG	AA	AG	GG	AG	AA	AG	AG	AG	AG	GG	GG	GG	AG	AG	AA	AA	AA	GG	AA	GG	AA	AA	AG	AG	AG	GG	AA
s05862.1	0	0		AG	AG	AG	GG	AA	AG	GG	AG	AG	AG	AG	AG	GG	AG	AG	AG	AG	GG	GG	AG	AG	GG	AG	AG	AG	AG	AG	AG	AG	AA	AG	AG	AA	GG	AG	AG	GG	GG	AG	AG	AG	AG	GG	GG	AG	GG
s05987.1	0	0		GG	AA	GG	AG	AG	AG	GG	AA	AG	AG	AG	AG	GG	AA	AA	GG	AG	AG	AG	AG	GG	GG	GG	AA	GG	GG	GG	GG	AG	AA	GG	AG	GG	AG	AA	GG	AG	GG	AG	AA	GG	AG	AA	AA	AG	AG
s06188.1	0	0		TT	TT	TT	TT	TT	TT	TT	TT	TT	TT	TT	TT	TG	TT	TT	TT	TT	TT	TT	TG	TT	TT	TT	TT	TT	TT	TT	TT	TT	TT	TT	TT	TT	TT	TT	TT	TT	TT	TT	TT	TT	TT	TT	TT	TT	TT
s06528.1	0	0		AA	AA	AG	AA	AA	--	AG	AG	AG	AA	AA	AA	AG	AG	AA	AA	AA	AG	AA	AA	AA	AG	AA	AG	AA	AG	AA	AA	AG	AA	AA	AG	AG	AA	AA	AA	AG	AA	AA	AA	AA	AA	AA	AA	AA	AA
s06847.1	0	0		CC	TT	TT	TC	CC	CC	TT	CC	TC	CC	TC	TT	TT	TC	TC	TT	TT	TC	CC	TT	TT	TT	TT	TT	TT	TT	TT	TC	TT	TC	TC	TC	TC	TT	CC	TT	TT	TC	TC	TC	CC	TC	TC	TC	TC	CC
s07460.1	0	0		AA	AA	AA	AA	AG	AA	AA	AA	AA	AG	AA	--	AA	--	AA	AG	AA	AA	AA	AA	AA	AG	AA	AA	AG	AA	AA	AA	AA	AA	AA	AG	AA	AG	AG	AA	AG	AA	AA	AG	AA	AA	AA	AA	AG	AA
s07581.1	0	0		CC	AC	CC	AC	AC	AC	CC	CC	AC	AC	AA	CC	CC	AC	AC	CC	CC	AC	AC	AA	AC	AC	AC	AC	AA	AA	CC	AA	AC	AA	AA	AC	AC	CC	AC	AC	AA	CC	AC	CC	AC	AC	CC	AC	CC	AC
s07816.1	0	0		TC	TT	TT	TT	TC	TT	TT	TT	TC	TT	TT	TT	TT	TT	TT	TT	TT	TT	TT	TT	TT	TC	TT	TC	TT	TT	TT	TC	TT	TC	TC	TT	TT	TT	TT	TT	TT	TT	TC	TT	TC	TT	TT	TT	TC	TT
s07879.1	0	0		AG	GG	--	--	--	--	GG	AA	AA	AA	AG	GG	--	--	AG	GG	AA	AG	--	--	AA	AA	AA	AG	--	AA	AG	AA	AG	AG	AG	AA	AG	AA	GG	AA	AG	GG	--	AG	AA	--	AA	AG	--	GG
s08442.1	0	0		GG	AA	AA	AA	AG	AG	AG	AA	AA	AA	AG	AG	AA	AA	AG	AA	AA	AA	AA	AA	AA	AA	AG	AA	AG	GG	AA	AA	AG	AA	AA	AG	AG	AA	AG	AA	AA	AA	AA	AG	AA	AG	AG	AG	AG	AA
s08512.1	0	0		TC	TT	CC	TC	TC	TC	TC	TT	TC	CC	TC	TC	TC	CC	CC	TC	CC	TC	TC	TT	TT	TC	TC	TT	TT	TT	TT	TC	TT	CC	TT	TC	TC	TC	CC	TT	TC	TT	TC	TC	TT	TC	TC	TC	TT	TC
s08970.1	0	0		AG	GG	GG	GG	AA	AG	AG	AG	AG	GG	GG	GG	AG	GG	GG	AG	GG	AG	GG	GG	GG	GG	AG	GG	AG	GG	AG	GG	GG	AG	AG	GG	AG	GG	AG	GG	GG	GG	GG	AG	AG	GG	AG	GG	AG	AG
s09090.1	0	0		AG	GG	GG	GG	AG	GG	GG	GG	GG	GG	GG	GG	GG	GG	GG	GG	GG	GG	GG	GG	GG	GG	GG	GG	GG	GG	GG	GG	GG	GG	GG	GG	GG	GG	GG	GG	GG	GG	GG	GG	GG	GG	GG	GG	GG	GG
s09139.1	0	0		AG	GG	AA	AA	AA	AA	AG	AG	AG	AA	AA	AA	GG	AA	GG	AA	GG	AG	AA	AA	AG	AG	AA	AG	AA	AG	AG	AG	GG	AA	AG	AA	AG	AG	AA	AA	AG	AA	AA	AA	AA	AA	AA	AG	AA	AA
s09435.1	0	0		GC	GC	CC	CC	GG	GC	CC	CC	GC	CC	GC	GC	GC	GC	GC	GC	GC	CC	CC	GC	CC	GC	CC	CC	GC	GC	CC	GC	GC	CC	GG	GC	CC	CC	GC	CC	GC	GC	CC	CC	GG	GC	CC	CC	GG	GC
s09766.1	0	0		CC	CC	CC	CC	CC	CC	CC	CC	CC	CC	CC	CC	CC	CC	CC	CC	CC	CC	CC	CC	CC	CC	CC	CC	CC	CC	CC	CC	CC	GC	CC	CC	CC	CC	CC	CC	CC	CC	CC	CC	CC	CC	CC	CC	CC	CC
s10026.1	0	0		AG	AA	AA	AA	AG	GG	AG	AG	AG	AG	AG	AA	AG	GG	GG	AA	AG	AG	AA	AG	AA	AA	AG	AA	GG	GG	AA	AA	AA	AA	AA	AG	AA	AG	AA	AG	AG	AA	AA	AA	AG	AG	AA	GG	AG	AG
s10477.1	0	0		GG	GG	GG	GG	GG	AG	GG	GG	GG	GG	GG	GG	AG	GG	GG	GG	GG	AG	GG	AG	GG	GG	GG	AG	GG	GG	GG	GG	GG	GG	GG	GG	GG	GG	GG	GG	GG	GG	GG	GG	GG	GG	GG	GG	GG	GG
s10775.1	0	0		AA	AA	AG	AA	AA	AA	AG	AG	AA	AG	AA	AA	AG	AG	AA	AA	AG	AA	AA	AA	AA	AG	AA	AA	AA	AA	AA	AG	AG	AA	AG	AA	AA	AA	AA	AA	AA	AA	AG	AG	AA	AA	AA	AG	AA	AA
s11213.1	0	0		TC	CC	TC	CC	TC	TT	CC	TC	TC	TC	TT	CC	CC	CC	CC	CC	TC	CC	TC	TC	TC	TT	TC	TC	TC	TC	TC	TT	TC	CC	TT	TC	TC	TT	CC	TC	TC	CC	TC	TC	TT	TC	CC	CC	CC	TC
s11269.1	0	0		GG	CG	CG	CG	GG	GG	CG	CC	CG	CG	CC	GG	GG	GG	CG	CC	CG	GG	CC	CC	CG	CC	CG	CC	CC	CG	CC	CG	GG	CG	CG	CC	CG	CC	CG	CC	CG	CC	CG	GG	CG	CG	CG	GG	CG	CG
s11672.1	0	0		AA	AG	AA	AG	AA	AA	AG	GG	AG	AA	AG	AG	AA	AA	AG	AG	AG	AA	AA	AG	GG	AA	AG	AA	GG	AG	GG	AG	AA	AG	AA	AA	AG	AG	AA	GG	AA	AG	AG	AG	AA	AG	AG	GG	AA	AA
s11676.1	0	0		AA	AA	AA	AA	AA	AG	AA	AA	AA	AA	AA	AA	AA	AA	AA	AA	AA	AA	AA	AA	AA	AA	AA	AA	AA	AA	AA	AA	AA	AA	AA	AG	AA	AA	AA	AA	AA	AA	AA	AA	AA	AA	AA	AA	AA	AA
s11741.1	0	0		GG	CC	CC	CG	CG	GG	CG	CG	GG	CG	GG	CC	CG	GG	GG	CC	CG	GG	CG	CG	CG	CG	CG	CG	GG	GG	CC	CC	CC	CG	CC	CG	CC	CG	CC	CG	CG	CG	CC	CC	CG	CG	CC	GG	CG	CG
s12734.1	0	0		TC	TC	TC	CC	TT	TC	TC	TT	TC	TC	CC	TT	TT	CC	TT	TT	TC	TC	CC	TT	CC	TC	TC	CC	TC	CC	TT	TT	TT	CC	TT	TC	TC	TC	TT	CC	TC	CC	TC	TC	TT	TC	TT	TC	TC	TC
s12754.1	0	0		AG	AA	AA	AG	AG	AA	AA	AA	GG	AG	AG	AA	AA	AA	AG	AA	AG	AG	AA	AG	AA	AA	AA	AA	AG	AA	AG	AG	AA	AG	AA	AA	AA	AA	AG	AA	AA	AG	AA	AA	AA	AA	AA	AG	AA	AG
s12851.1	0	0		CC	CC	CC	CC	TC	TC	CC	CC	CC	CC	CC	CC	CC	CC	CC	CC	CC	CC	CC	CC	CC	CC	CC	CC	TC	CC	CC	CC	TC	CC	CC	CC	CC	CC	CC	CC	CC	CC	CC	CC	CC	CC	CC	CC	CC	CC
s12866.1	0	0		AG	GG	AG	GG	GG	GG	GG	AG	AG	AG	AG	GG	GG	GG	AG	GG	AG	GG	GG	AG	GG	AA	GG	AG	AA	AG	AG	GG	AG	AG	GG	GG	AG	AG	GG	GG	AG	GG	GG	AG	GG	GG	GG	AG	GG	GG
s12987.1	0	0		CC	CC	AA	AC	AC	CC	CC	CC	CC	AC	CC	AC	CC	CC	CC	AC	CC	AC	AC	AC	CC	AC	AA	AC	CC	CC	AC	CC	AC	CC	CC	CC	AC	CC	AC	AC	CC	AC	CC	AC	AC	AC	CC	CC	AC	CC
s13467.1	0	0		TC	TC	TC	TT	TT	TC	TT	TT	TT	TT	TT	TT	TT	TT	TT	TC	TT	TT	TT	TT	TT	TC	CC	TT	TT	TT	TC	TT	TT	TT	TT	TC	TC	TT	TT	TT	TC	TT	TT	TT	TT	TT	TT	TT	TT	TC
s13792.1	0	0		AA	AG	AA	AA	AA	AA	AG	AA	GG	AG	GG	AA	AG	AA	GG	AG	GG	AA	AA	AA	AG	AA	AA	AA	AG	AG	GG	GG	AG	AG	AG	AG	AA	AA	AA	AA	AA	AA	AG	AA	AG	AA	AA	AG	AA	AG
s13797.1	0	0		CC	CC	CC	CC	CC	CC	CC	CC	CC	CC	CC	CC	CC	CC	CC	CC	CC	CC	CC	CC	CC	CC	CC	CC	CC	CC	CC	CC	CC	CC	CC	CC	CC	CC	CC	CC	CC	CC	CC	CC	CC	CC	CC	CC	CC	CC
s14441.1	0	0		CC	CC	CC	TC	TT	TC	TC	CC	CC	CC	TC	CC	TC	TC	TT	TC	TC	TT	CC	TC	TC	CC	TC	TC	TC	TC	TC	CC	TC	TT	TC	TT	TC	TC	TC	TC	CC	TC	TC	CC	CC	TC	TC	TC	TC	CC
s15698.1	0	0		CC	GC	CC	GC	CC	GC	GC	GC	CC	GC	GC	GC	CC	CC	GC	CC	CC	GC	GC	CC	CC	GC	CC	CC	CC	GC	GC	CC	GC	GC	GC	CC	CC	CC	CC	CC	GC	GC	GC	GC	CC	CC	CC	CC	CC	CC
s15970.1	0	0		GG	GG	GG	AA	AA	GG	GG	GG	AG	GG	AG	GG	AA	AG	GG	GG	GG	GG	AG	AA	AG	GG	AG	AG	AG	AA	GG	AG	AG	AG	AA	AG	GG	AG	AG	AA	GG	AA	AG	GG	AG	AA	GG	AG	AG	AA
s16859.1	0	0		CC	CC	CC	CC	CC	CC	CC	CC	CC	CC	CC	GC	GC	CC	CC	GG	CC	CC	CC	CC	GG	CC	CC	CC	CC	GC	GC	CC	CC	CC	CC	GC	CC	GG	GC	GC	CC	GC	CC	CC	CC	CC	GC	CC	CC	CC
s16868.1	0	0		AG	AG	GG	AG	GG	AA	AG	GG	AG	GG	GG	GG	AA	GG	GG	AG	GG	GG	GG	AG	GG	GG	AG	AG	AG	AG	AG	GG	GG	GG	GG	AA	AA	AG	GG	AG	AG	AG	GG	GG	AG	AG	GG	GG	AG	AA
s17211.1	0	0		CC	CC	CC	TC	CC	CC	CC	TC	TC	CC	TC	CC	TC	TC	CC	TC	CC	CC	TC	TC	TT	CC	CC	CC	CC	CC	CC	TC	TC	CC	CC	CC	CC	CC	TT	TC	CC	TC	CC	CC	CC	TT	TC	CC	CC	TC
s17697.1	0	0		CC	CC	CC	CC	CC	CC	CC	CC	CC	CC	CC	CC	CC	CC	CC	CC	CC	CC	CC	CC	CC	CC	CC	CC	CC	CC	CC	CC	CC	CC	CC	CC	CC	CC	CC	CC	CC	CC	CC	CC	CC	CC	CC	CC	CC	CC
s17727.1	0	0		AG	AG	AG	AA	GG	AG	AG	GG	AG	AG	AA	AG	GG	AG	AA	GG	AG	AA	AG	AA	AG	AG	AG	AA	AA	AA	AG	GG	GG	AG	GG	AA	AG	AA	AA	AG	AG	AA	AG	AG	AG	AA	AA	AG	GG	AA
s17838.1	0	0		AC	CC	AC	CC	AA	CC	AC	AC	AA	AC	CC	AA	AC	CC	CC	AC	AC	AA	AC	AC	CC	CC	AC	AA	AC	CC	AA	AA	AC	AC	AC	CC	AC	AC	AC	CC	CC	AC	AA	AC	AA	AC	AC	AC	AC	AA
s18024.1	0	0		CC	TC	CC	CC	CC	CC	CC	CC	CC	CC	CC	CC	CC	CC	CC	CC	CC	CC	CC	CC	CC	CC	TT	CC	CC	CC	CC	CC	CC	CC	CC	CC	TT	CC	CC	CC	CC	CC	TC	CC	CC	CC	CC	CC	CC	CC
s18026.1	0	0		GG	AG	AG	GG	GG	GG	AG	GG	GG	AG	AG	GG	AG	GG	AG	AG	GG	AG	AG	AG	GG	AG	AG	AG	AG	AG	AG	GG	AG	GG	GG	GG	AG	GG	AG	GG	GG	GG	AG	AG	GG	AG	AG	AG	GG	AG
s18421.1	0	0		TT	CC	CC	CC	TC	TT	TC	CC	TC	CC	TC	CC	TC	TC	CC	CC	CC	CC	CC	TC	CC	TC	CC	TC	TT	TC	CC	CC	CC	TC	CC	TT	CC	CC	CC	CC	CC	CC	CC	CC	CC	CC	CC	CC	TC	TC
s18466.1	0	0		CC	CC	CC	CC	CC	CC	CC	CC	TC	CC	CC	CC	CC	CC	CC	TC	CC	CC	CC	CC	CC	CC	CC	CC	TC	CC	CC	CC	CC	CC	CC	CC	CC	CC	CC	CC	CC	CC	TC	TC	CC	CC	TC	CC	CC	CC
s18638.1	0	0		AG	AG	AG	AG	GG	AG	AG	AA	GG	AG	AG	GG	AG	AG	AG	AG	GG	AG	AA	AA	AG	AG	AG	GG	AA	GG	GG	GG	GG	GG	AG	GG	GG	AG	AG	AG	GG	AG	AG	AA	AG	AA	AG	AG	GG	AA
s18866.1	0	0		CC	CC	CC	TC	TC	TC	CC	CC	TC	TC	TC	CC	CC	TC	TC	CC	TT	TC	CC	CC	CC	CC	TC	TC	CC	CC	CC	TC	CC	CC	CC	CC	CC	TC	CC	CC	CC	TC	CC	TC	CC	CC	CC	CC	TC	CC
s18955.1	0	0		AA	AA	AG	AG	AA	AA	AA	AA	AA	AA	AG	AA	AA	AG	AA	AA	AA	AA	GG	AA	AA	AA	AA	AA	AA	AA	AA	AA	AA	AA	AA	AA	AA	AA	AG	AA	AA	AA	AA	AA	AA	AA	AA	AA	AG	AA
s19035.1	0	0		TC	CC	CC	TC	CC	TC	TC	TC	CC	CC	CC	TC	CC	TC	CC	CC	TC	CC	TC	CC	CC	CC	CC	TC	TC	TC	CC	CC	TC	CC	CC	TC	CC	CC	CC	CC	CC	TC	TT	CC	CC	TC	TC	TC	CC	TC
s19641.1	0	0		TT	TT	TT	TC	TT	TC	TC	TT	CC	TC	TT	TT	TT	TT	TC	TT	TC	TT	TT	TT	TC	TC	TT	TT	TC	TT	TC	CC	TT	TT	TC	TT	TT	TT	TT	TT	TT	TT	TC	TC	TC	TC	TT	TT	TT	TC
s19991.1	0	0		GG	GG	AA	GG	AG	GG	GG	AG	GG	GG	GG	GG	GG	GG	GG	GG	GG	GG	AG	AG	AA	AG	AG	AG	AG	GG	GG	GG	GG	AG	AG	AG	AG	GG	GG	AG	AA	GG	AG	GG	GG	GG	GG	GG	AG	GG
s20217.1	0	0		AG	GG	AG	GG	GG	AG	GG	AG	GG	AG	AG	AG	AG	AG	GG	AG	GG	GG	GG	AG	AG	AA	AA	AA	AG	AA	AG	AG	AA	AG	AG	AA	AA	AA	AG	GG	AA	AG	AA	GG	AG	AG	GG	GG	GG	AG
s20278.1	0	0		GG	GG	GG	GG	GG	GG	GG	GG	GG	GG	GG	GG	GG	GG	GG	GG	GG	AG	GG	GG	GG	GG	GG	GG	GG	GG	GG	GG	GG	GG	GG	GG	GG	GG	GG	GG	GG	GG	GG	GG	GG	GG	GG	GG	GG	GG
s20384.1	0	0		CC	TC	TC	TC	CC	TC	TT	CC	CC	CC	CC	TC	CC	CC	TC	TC	TC	CC	TC	TC	TC	TC	TC	CC	CC	TC	TC	CC	TC	CC	CC	TC	TC	CC	TC	TT	CC	CC	CC	TC	CC	CC	TC	TC	CC	CC
s20838.1	0	0		TC	TC	TT	TC	TC	TT	TC	TC	TC	TT	CC	TC	TC	TT	TC	TC	CC	TC	TC	TC	TC	TT	TC	CC	CC	TC	CC	TC	TC	TC	TT	TC	TT	TT	TC	TT	TC	TC	TT	TT	TC	TT	TT	TC	TC	TT
s21200.1	0	0		TC	TT	TT	TT	TT	TC	TC	TT	TC	TT	TT	TT	TC	TC	TC	TT	TC	TT	TT	TT	TT	TT	TT	TT	TT	TC	TT	TT	TT	TT	TT	TT	TC	TC	TT	TT	TT	TT	TT	TT	TT	TT	TT	TT	TT	TT
s21269.1	0	0		AA	GG	AA	AA	AG	AG	AG	AG	AA	AA	GG	GG	AG	GG	AG	AG	AG	GG	AA	GG	AG	AG	GG	GG	GG	GG	AA	AG	GG	AG	GG	AG	GG	GG	AA	AG	AG	AG	GG	AG	GG	GG	GG	AG	AG	GG
s21332.1	0	0		GG	AG	AG	GG	GG	AG	AA	AA	GG	AG	AG	AG	AG	AG	AG	AG	GG	AA	AG	AG	GG	AG	AA	AG	AG	AG	GG	GG	AG	GG	GG	GG	AA	GG	AG	GG	GG	GG	AG	AA	GG	AG	AG	AG	GG	AG
s21409.1	0	0		CC	CC	TC	CC	CC	CC	CC	CC	CC	CC	CC	CC	CC	CC	CC	TC	TC	TC	TC	CC	TC	TC	CC	TC	TC	CC	TC	TC	CC	CC	CC	CC	CC	CC	CC	TC	TC	CC	CC	CC	CC	CC	TC	CC	CC	CC
s21684.1	0	0		TC	CC	TC	TC	TC	TC	TC	TC	TC	CC	TC	CC	TT	TC	TC	TT	TC	TC	CC	TC	TC	CC	TC	TC	TT	CC	TT	TC	CC	TT	CC	CC	TC	TC	TT	TC	CC	TC	TC	TC	TC	TC	TT	TC	CC	TT
s21945.1	0	0		AG	AA	AG	GG	AA	AG	AG	AA	AA	AG	AA	AG	AG	AG	AG	AA	AG	GG	GG	AG	AG	GG	AG	GG	AG	AG	AA	AA	AA	AA	AA	GG	AG	GG	AG	AA	AG	GG	AA	AA	AA	AG	AA	AA	AA	AA
s22491.1	0	0		AG	AG	AA	AA	AG	AG	GG	AG	AG	AG	AG	AG	AG	AG	AG	AG	AA	GG	AG	AA	AG	AA	AG	AG	GG	AG	AG	AG	GG	AG	AG	AG	AA	AG	AA	AA	AA	AA	AG	GG	AA	AG	AG	AA	AG	AA
s22641.1	0	0		TT	TC	TC	CC	TT	TT	TT	TT	TT	TT	TC	TT	TT	TT	TT	TT	TT	TC	TC	TT	TT	TT	TC	TT	TC	TC	TT	TC	TC	TT	TT	TT	TT	TC	TT	TT	TT	TC	TT	TC	TT	TC	TT	TT	TT	TT
s23056.1	0	0		GG	TG	GG	GG	GG	GG	GG	GG	TG	GG	GG	TG	GG	GG	GG	TG	TG	GG	GG	GG	GG	GG	GG	GG	GG	GG	TG	GG	TG	GG	GG	GG	GG	GG	GG	GG	GG	GG	GG	GG	GG	GG	GG	GG	GG	GG
s23344.1	0	0		TG	GG	TG	TG	TG	TG	GG	GG	GG	GG	TG	GG	GG	TG	GG	GG	GG	GG	TG	GG	GG	GG	GG	GG	TG	TG	GG	GG	GG	GG	GG	GG	GG	GG	GG	TG	GG	GG	GG	GG	GG	GG	GG	GG	TG	GG
s23436.1	0	0		AG	AA	GG	AG	AA	GG	AG	AA	AA	GG	AG	AA	AG	GG	AA	AG	AA	AG	GG	AA	AG	AG	AG	AG	GG	AA	AA	AG	GG	GG	AG	AG	AG	AG	GG	GG	GG	GG	GG	AG	AA	AA	GG	AA	AA	GG
s23491.1	0	0		AA	AA	TA	TA	TA	AA	AA	AA	TA	TA	AA	TA	TA	AA	TA	TA	TA	TA	TT	TA	AA	AA	AA	AA	AA	AA	TA	AA	TA	TA	AA	TA	AA	TA	AA	TA	AA	TA	AA	TA	AA	TA	TA	TA	TA	TA
s23582.1	0	0		TG	TG	TT	TT	TG	GG	TG	TG	GG	TT	TT	TT	TG	TG	TG	TT	GG	TT	TT	TT	TG	TG	TG	TT	TT	TG	TT	TG	TT	GG	TT	TG	TG	TG	TG	TG	TG	TT	GG	TT	TG	TT	TG	TT	TT	TT
s23798.1	0	0		GG	GG	GG	GG	GG	GG	GG	GG	GG	GG	GG	GG	AG	GG	AG	GG	AG	GG	GG	AG	GG	GG	AG	GG	GG	GG	GG	AG	AG	GG	AG	AG	AG	GG	AG	AG	AG	GG	GG	GG	AA	AG	GG	AA	AG	AG
s23999.1	0	0		AG	AG	GG	GG	GG	GG	AG	AG	AG	GG	GG	AA	GG	AG	AG	AA	AG	GG	GG	GG	GG	GG	AG	GG	GG	GG	AA	AA	AA	GG	AG	GG	GG	AG	GG	GG	GG	AG	AA	GG	AG	GG	AG	AG	GG	GG
s24503.1	0	0		AA	GG	GG	GG	GG	AG	AG	GG	AG	GG	GG	GG	GG	AG	GG	GG	GG	GG	GG	GG	GG	GG	GG	GG	GG	GG	GG	GG	GG	GG	GG	AG	GG	AG	GG	GG	GG	GG	AG	GG	GG	GG	AG	GG	GG	GG
s24716.1	0	0		CC	TT	TT	TC	TC	TT	TT	TC	TC	TC	CC	TC	TC	TC	TT	TC	TT	TT	TC	CC	TC	TT	TC	TT	TC	CC	TC	TT	TT	TC	TT	TT	TT	TC	TT	CC	TT	TC	TC	CC	TC	TC	TC	TT	TC	TT
s25536.1	0	0		AA	AA	AA	AA	AA	AA	AA	AA	AA	AA	AA	AA	AA	AA	AA	AA	AA	AA	AA	AA	AA	AA	AA	AA	AA	AA	AA	AA	AA	AA	AA	AA	AA	AA	AA	AA	AA	AA	AA	AA	AA	AA	AA	AA	AA	AA
s25906.1	0	0		CC	CC	CC	CC	TC	CC	CC	CC	CC	CC	CC	CC	CC	CC	CC	CC	CC	CC	CC	TC	CC	CC	CC	CC	CC	CC	CC	CC	CC	CC	CC	CC	CC	CC	CC	CC	CC	CC	CC	CC	CC	CC	CC	CC	CC	CC
s26220.1	0	0		AG	AA	GG	AA	AA	AA	AG	AG	AA	AG	AG	AG	GG	AG	AA	AA	AG	AA	AG	AG	AG	AG	AG	AA	GG	AG	AA	AG	AG	AA	AG	AA	AA	AA	GG	AG	AA	AA	AG	AG	AA	AA	AG	AG	AA	AA
s26386.1	0	0		TC	TC	CC	TC	TC	CC	TC	TT	CC	CC	TC	TT	TC	TC	TC	TC	TC	TC	TC	TT	CC	CC	TC	TT	TC	TT	TC	CC	TC	TT	CC	TC	TC	CC	TC	TC	CC	TC	TC	CC	TC	TT	TC	TC	TC	TC
s26614.1	0	0		TC	TT	TT	TT	TC	TT	TT	TT	TT	TT	TT	TC	TT	TT	TT	TT	TT	TC	TT	TT	TT	TT	TC	TT	TT	TT	TT	TT	TT	TT	TT	TT	TT	TC	TT	TT	TT	TT	TT	TT	TT	TT	TT	TT	TT	TT
s26903.1	0	0		CC	CC	CC	CC	CC	CC	CC	CC	CC	CC	CC	CC	CC	CC	CC	CC	CC	CC	CC	CC	CC	CC	CC	CC	CC	CC	CC	CC	CC	CC	CC	CC	CC	CC	CC	CC	CC	CC	CC	CC	CC	CC	CC	CC	CC	CC
s27388.1	0	0		TC	CC	CC	CC	CC	CC	CC	CC	CC	CC	CC	CC	CC	CC	CC	CC	CC	CC	CC	CC	CC	CC	CC	CC	CC	CC	CC	CC	CC	CC	CC	CC	CC	CC	CC	CC	CC	CC	CC	CC	CC	CC	CC	CC	CC	CC
s27532.1	0	0		AG	GG	AG	AG	GG	AG	GG	GG	GG	AG	AG	AG	GG	GG	GG	GG	GG	AG	AG	GG	AG	GG	AG	GG	AG	AG	GG	GG	GG	GG	GG	AG	AG	AG	AG	AG	GG	AG	GG	GG	GG	GG	GG	GG	GG	AG
s27658.1	0	0		AA	AA	AA	AA	AA	AG	AG	AG	AA	AA	AA	AA	AG	AA	GG	AA	AG	AG	AG	AA	AA	AA	AA	AA	AA	AA	AG	AG	AA	AA	AG	AA	AA	AA	AA	AA	AA	AA	AA	AA	AA	AA	AA	AG	AA	AA
s27671.1	0	0		TC	TT	TC	CC	CC	TC	CC	CC	CC	TC	CC	CC	CC	CC	CC	TT	CC	CC	CC	CC	TC	TC	TC	CC	CC	TC	TC	CC	TT	CC	CC	TC	TC	TT	CC	CC	TC	CC	CC	CC	CC	CC	CC	CC	CC	CC
s27814.1	0	0		CC	CC	CC	CC	CC	CC	TC	TC	CC	CC	CC	CC	CC	CC	CC	TC	CC	CC	CC	CC	CC	CC	TC	CC	TC	CC	CC	CC	TC	CC	TC	CC	TC	CC	CC	CC	CC	CC	CC	CC	CC	TC	CC	CC	TC	CC
s27919.1	0	0		CG	GG	CG	CC	GG	CG	GG	GG	GG	CG	CG	GG	GG	CG	CG	GG	CG	CG	CC	CG	GG	GG	GG	CG	GG	CG	CG	GG	CG	CG	GG	GG	CG	CG	GG	CG	CG	CG	GG	CG	CG	CG	GG	CG	CG	CG
s28113.1	0	0		TT	TC	TT	TT	TT	TT	TT	TT	TT	TT	TT	TT	TT	TT	TT	TT	TT	TT	TT	TT	TT	TT	TT	TT	TT	TT	TT	TT	TT	TT	TT	TT	TT	TT	TT	TT	TT	TT	TT	TT	TT	TT	TT	TT	TT	TT
s28337.1	0	0		AA	AA	AA	AA	AA	AG	AA	AA	AA	AG	AG	AA	AA	AA	AA	AA	AA	AA	AA	AA	AA	AA	AA	AA	AA	AA	AA	AA	AA	AG	AA	AG	AA	AA	AA	AA	AA	AA	AA	AA	AA	AA	AA	AA	AA	AA
s28644.1	0	0		TC	CC	CC	CC	TC	CC	CC	TC	TC	TC	CC	CC	TC	CC	TC	TC	CC	TC	CC	CC	TC	CC	TC	CC	CC	CC	TC	CC	CC	TC	TC	CC	TC	CC	CC	CC	CC	CC	CC	CC	TC	CC	CC	TC	CC	TC
s29686.1	0	0		CC	TC	TT	CC	CC	CC	CC	TT	TC	CC	CC	CC	CC	TC	TC	CC	TC	TC	TC	CC	CC	TC	CC	TT	CC	CC	CC	CC	TC	TC	TC	TC	TC	CC	TC	CC	TT	CC	CC	CC	CC	TC	TC	TC	TC	CC
s30073.1	0	0		AC	CC	AC	AC	AC	CC	CC	CC	AC	AC	CC	AC	AC	CC	AC	CC	AA	CC	CC	AC	CC	AC	CC	CC	CC	CC	CC	AC	CC	AC	AA	AC	AC	CC	CC	AC	AC	AC	CC	AC	AC	AC	CC	AC	CC	AC
s30140.1	0	0		TC	TC	TC	TT	TC	TT	TC	TT	TT	TC	TT	CC	TC	TC	TC	CC	TC	TT	TT	TT	CC	TC	CC	TC	TT	TC	TC	CC	TC	TT	TC	TC	TC	TC	TC	TC	CC	TC	TC	TC	TC	TC	TT	TT	TC	CC
s30564.1	0	0		CG	CC	GG	GG	CG	CC	CG	CG	CC	GG	GG	GG	CC	CG	CG	GG	CC	GG	CG	CG	CG	CG	CC	GG	GG	CG	GG	CG	CG	CC	GG	CG	CC	CG	CG	CG	CG	CG	CC	GG	CC	CC	CG	GG	GG	GG
s31433.1	0	0		TT	TT	TG	TG	TT	TG	TG	TG	TG	TT	TT	TG	TG	TT	TG	TG	TG	TG	TG	TT	TG	TT	TT	TT	TT	TT	TT	TT	TG	TT	TG	TG	TT	TT	TG	TG	TG	TG	TT	TG	TT	TT	GG	TG	TG	TT
s32855.1	0	0		GG	GG	GG	GG	GG	GG	GG	GG	GG	GG	GG	GG	GG	GG	GG	GG	GG	GG	GG	GG	GG	GG	GG	GG	GG	GG	GG	GG	GG	GG	GG	GG	GG	GG	GG	GG	GG	GG	GG	GG	GG	GG	GG	GG	GG	GG
s32994.1	0	0		AA	AG	AG	AA	AA	AA	AA	AA	AA	AG	AA	AA	AA	AA	AA	AA	AA	AA	AA	AA	AA	AG	AG	AA	AA	AA	AA	AA	AA	AA	AA	AA	AG	AA	AG	AA	AA	AA	AA	AA	AA	AA	AA	AA	AA	AA
s33059.1	0	0		AA	AA	AA	AA	AA	AA	AA	AA	AA	AA	AA	AA	AA	AA	AA	AA	AA	AA	AA	AA	AA	AA	AA	AA	AA	AA	AA	AA	AA	AA	AA	AA	AA	AA	AA	AA	AA	AA	AA	AA	AA	AA	AA	AA	AA	AA
s33270.1	0	0		CG	CC	CG	GG	CG	CG	GG	CG	CG	CG	CG	GG	CC	GG	GG	CG	GG	GG	CG	GG	CC	CG	CG	GG	CG	GG	CG	CG	CG	GG	CG	CG	CG	GG	CG	CG	CG	GG	CG	GG	GG	GG	CG	GG	CG	CG
s33423.1	0	0		GG	AG	GG	AG	GG	AG	AG	AG	GG	AG	GG	GG	AG	AA	AG	GG	AA	AG	GG	AG	AA	AG	AG	AA	AG	AG	GG	GG	GG	AG	GG	AG	AG	AG	AG	AA	AA	AA	GG	GG	GG	GG	GG	AA	GG	AA
s33765.1	0	0		AG	GG	GG	GG	AG	AG	AG	GG	GG	GG	GG	GG	AG	AG	GG	GG	GG	AG	GG	AG	AG	GG	GG	AG	AG	GG	GG	GG	GG	AG	GG	AG	GG	GG	GG	AG	GG	GG	GG	GG	GG	GG	GG	GG	AG	AG
s33974.1	0	0		CC	TC	TC	CC	CC	TC	CC	TC	TT	TC	TC	CC	CC	CC	CC	CC	TC	CC	TC	CC	CC	TC	TC	CC	TC	CC	CC	TC	CC	TC	TT	CC	CC	CC	TC	CC	TC	CC	TT	CC	CC	TC	TC	CC	TC	TC
s34575.1	0	0		AA	GG	GG	AA	AA	AG	AG	AA	GG	GG	AG	GG	GG	AG	AG	GG	GG	AG	AG	AA	AG	AG	AG	GG	AG	AG	AG	AA	GG	AG	AA	GG	AG	AG	AG	GG	AA	AG	AA	GG	AG	GG	GG	AG	AA	AG
s34580.1	0	0		TC	TC	TT	TC	TC	TC	CC	TC	CC	TT	TT	TC	CC	TC	CC	TC	CC	TC	TT	TT	TC	TT	TC	TC	TC	TC	CC	TC	CC	TC	TC	TC	TC	TC	TC	TC	TC	TC	CC	TC	TT	TC	TC	TC	TC	TT
s34722.1	0	0		CC	TC	TT	TT	TC	TC	CC	CC	CC	CC	TT	CC	CC	CC	CC	TT	CC	TC	TT	CC	CC	TC	CC	CC	TC	TC	TC	CC	CC	TC	CC	CC	TT	TC	CC	CC	TC	TT	TC	CC	CC	CC	TC	CC	TC	TC
s34805.1	0	0		AG	AA	AA	AA	AA	AA	AA	AA	AA	AA	AA	AA	AG	AA	AA	AA	AA	AA	AA	AA	AA	AA	AA	AA	AA	AA	AA	AA	AA	AA	AA	AA	AA	AA	AA	AA	AA	AA	AA	AA	AA	AA	AA	AA	AA	AA
s35755.1	0	0		CG	GG	CG	CG	CG	CC	CC	CC	CG	CC	CC	CG	GG	CC	GG	GG	GG	CC	CC	GG	GG	GG	CG	CG	CG	CC	GG	CG	CG	CC	CC	CG	CG	CG	CG	CG	GG	CC	CC	CC	GG	CG	CC	CG	CG	CG
s36182.1	0	0		TT	TT	TC	TC	TT	TC	TT	TT	TC	TC	TC	TT	TT	TC	TT	TC	TT	TC	TC	TT	CC	TC	TT	TT	TT	TT	TC	TC	TC	TT	CC	TT	TC	TT	TT	TC	TT	TC	TC	TC	TT	TT	TC	TT	TT	TT
s36390.1	0	0		TT	TT	TT	TT	TT	TT	TT	TT	TT	TT	TT	TT	TT	TT	TT	TT	TT	TT	TT	TT	TT	TT	TT	TT	TC	TT	TT	TT	TT	TT	TT	TT	TT	TT	TT	TT	TT	TT	TT	TT	TT	TT	TT	TT	TT	TT
s36992.1	0	0		TC	CC	CC	TC	CC	TC	TC	CC	TC	TC	TC	TC	TT	TT	CC	CC	CC	TT	TC	CC	TC	TC	TC	TT	CC	CC	CC	TC	CC	TT	TT	TT	CC	TC	CC	TC	CC	TT	TC	TT	CC	CC	CC	TC	TC	CC
s37581.1	0	0		AG	AG	AG	GG	GG	AG	GG	GG	GG	GG	GG	GG	AG	GG	GG	GG	GG	GG	AG	GG	GG	GG	GG	GG	GG	GG	GG	GG	GG	GG	GG	GG	GG	GG	GG	GG	GG	GG	GG	GG	GG	GG	GG	GG	GG	GG
s37920.1	0	0		TC	CC	CC	CC	TC	CC	CC	CC	CC	CC	CC	TC	CC	CC	CC	CC	CC	CC	CC	CC	CC	CC	TC	CC	CC	CC	CC	CC	CC	TC	CC	CC	CC	TC	CC	CC	CC	CC	CC	CC	CC	CC	CC	CC	CC	CC
s37945.1	0	0		AG	AG	AA	AA	AG	AA	AA	AA	AA	AG	AA	AG	AA	AG	AA	AA	AA	AG	AA	AA	AA	AG	AA	AA	AA	AG	AA	AA	AG	AA	AA	AA	AG	AA	AG	AA	AA	AA	AA	AA	AA	AA	AA	AA	AG	AA
s37960.1	0	0		AG	AG	GG	AG	AA	AA	AA	AG	AG	AG	GG	AA	AG	AG	AG	AG	GG	AG	AG	AA	GG	AG	AA	AA	AG	AG	AG	GG	AA	AA	AG	AG	AA	AG	AG	AG	GG	AG	AA	AA	AG	AG	AA	GG	AA	AA
s37991.1	0	0		AA	AG	AA	GG	AA	AG	AA	AG	AA	AG	AG	AA	AA	AA	AA	AA	AA	GG	AG	AA	AA	AA	AA	AG	AA	AG	AA	AA	AA	AA	AA	AG	AG	AG	AA	AG	AA	AG	AA	AA	AG	AG	AA	AA	AA	AA
s38032.1	0	0		AA	AG	AA	AG	AA	AA	GG	AG	AG	AA	AG	AA	AG	AA	AG	AG	AG	AG	AA	AG	AG	AA	AA	GG	AG	GG	AA	AA	AG	AA	AA	AG	AA	AG	AG	GG	AG	AG	AG	AG	AA	AG	AA	AA	AG	AG
s38283.1	0	0		CC	TC	TC	TC	CC	TC	TT	CC	TT	CC	CC	TT	CC	CC	TT	TC	TT	TC	TC	TC	TC	TT	TC	TC	CC	TC	TC	TT	TC	TC	TC	TC	TC	CC	TC	TT	TC	CC	TT	TC	TC	CC	TT	TC	CC	CC
s38683.1	0	0		CC	TC	CC	CC	TC	CC	CC	TT	TC	CC	CC	CC	CC	CC	TC	CC	TC	CC	CC	CC	CC	CC	CC	CC	TC	CC	CC	CC	TC	TC	CC	TC	CC	TC	TC	CC	TC	CC	CC	CC	CC	CC	CC	TC	TC	CC
s38880.1	0	0		GG	GG	GG	AG	GG	GG	GG	GG	GG	AG	AG	GG	GG	AA	GG	GG	GG	AG	GG	GG	GG	GG	GG	AA	GG	GG	GG	GG	GG	AG	GG	AG	GG	GG	AG	AG	AG	AG	GG	GG	AG	AG	GG	GG	AG	AG
s38884.1	0	0		AG	GG	AA	AG	AG	GG	GG	AG	AG	GG	AG	AG	AG	GG	AG	GG	AA	GG	AA	GG	AG	AA	GG	AG	GG	AG	AG	AG	GG	AG	AG	GG	GG	AG	AA	GG	AG	AG	GG	AG	AG	AG	GG	GG	AG	AG
s38997.1	0	0		TT	TT	TT	TT	TT	TT	TT	TT	TT	TT	TT	TT	TT	TT	TT	TT	TT	TT	TT	TT	TT	TT	TT	TT	TT	TT	TT	TT	TT	TT	TT	TT	TT	TT	TT	TT	TT	TT	TT	TT	TT	TT	TT	TT	TT	TT
s39022.1	0	0		GC	CC	GC	GC	CC	GC	CC	CC	CC	GC	CC	CC	CC	GC	CC	GC	CC	CC	GC	CC	GC	GC	GC	GC	GC	CC	CC	GC	GG	GC	GC	GC	GC	GC	GG	GG	GG	GG	GG	CC	CC	CC	GG	CC	CC	GC
s40172.1	0	0		AA	AA	AA	AA	AG	AG	AA	AA	AA	AG	AA	AA	AA	AA	AA	AG	AA	AA	AA	AA	AA	AG	AG	AA	AA	AA	GG	AA	AA	AA	AA	AA	AA	AG	AA	AA	AG	AA	AA	AG	AA	AA	AA	AA	AG	AA
s40241.1	0	0		AG	AG	AG	AG	AG	AA	AG	GG	AG	AA	AA	GG	AG	AG	AA	GG	AG	AG	AA	AG	AA	AA	GG	AG	AA	AA	AG	GG	GG	AG	GG	AA	AG	AA	AG	AG	AG	AG	AG	AA	GG	AG	AA	AG	AG	AA
s40564.1	0	0		GG	AA	AG	AG	AG	AG	AA	AA	AA	AG	AA	AA	AA	AA	AA	AA	AA	AG	GG	GG	AA	AG	AG	AA	AG	AA	AA	AA	AG	AA	AA	GG	AG	AG	AA	AG	AG	GG	AA	AG	AA	AG	AA	AG	GG	GG
s40582.1	0	0		AG	AA	AG	GG	AG	AG	GG	AG	AA	AG	AG	GG	AA	AA	GG	AA	AG	AG	AG	AA	AG	AG	AA	AG	AA	AA	AG	AG	AG	AG	AA	AG	AA	AA	GG	GG	AG	GG	AA	GG	AG	AA	AA	AG	AA	AG
s40604.1	0	0		CC	CC	CC	CC	CC	CC	CC	CC	TC	CC	CC	CC	TC	CC	TC	TC	TC	CC	CC	CC	TC	CC	CC	CC	CC	CC	CC	CC	CC	TC	CC	CC	CC	CC	CC	TC	CC	CC	TC	CC	CC	TC	TC	CC	CC	CC
s40832.1	0	0		GG	AA	AA	AA	AG	AG	GG	AG	GG	AG	AA	AG	GG	AG	AG	AG	AG	AG	AA	AG	AG	AA	AG	AA	AA	AG	AG	AA	AA	AG	AA	AG	AG	GG	GG	AG	AG	AA	AG	AG	AA	AA	AG	GG	GG	AA
s40983.1	0	0		GG	GG	GG	GG	GG	GG	CG	CG	GG	CG	GG	GG	GG	CG	GG	CG	GG	CG	CG	GG	GG	CG	CG	GG	GG	GG	CG	GG	GG	GG	GG	GG	GG	CG	GG	GG	CG	GG	CG	CG	GG	GG	CG	GG	GG	GG
s41127.1	0	0		AC	--	--	CC	AA	CC	AA	--	AC	AA	AC	AA	CC	AC	--	AC	AC	AC	AC	AC	AC	--	AA	AA	AC	AA	AA	AC	--	--	AC	AC	AC	AA	AC	CC	AC	CC	AC	AC	CC	--	CC	AC	AC	AC
s41600.1	0	0		AG	AG	AG	AA	AG	GG	AG	GG	GG	AA	AG	AA	AG	GG	GG	AA	GG	AA	AA	AG	GG	AG	GG	AG	AA	GG	AA	AG	AG	GG	AA	GG	GG	AG	AG	AG	AG	AG	GG	AA	GG	GG	AG	GG	AA	AG
s41842.1	0	0		CC	CC	CC	CC	CC	CC	CC	CC	CC	CC	TC	CC	CC	CC	CC	CC	CC	CC	CC	CC	CC	CC	CC	CC	TC	TC	CC	CC	CC	CC	CC	CC	CC	CC	CC	CC	CC	CC	CC	CC	CC	CC	CC	CC	CC	CC
s41924.1	0	0		GG	GG	GG	GG	GG	GG	AG	GG	GG	GG	AG	GG	GG	AG	GG	AG	GG	AG	GG	AG	GG	GG	AG	GG	AG	AG	GG	GG	AG	GG	GG	GG	AG	GG	GG	GG	GG	GG	GG	AG	GG	GG	AG	GG	GG	GG
s41936.1	0	0		AA	AT	AA	AT	AA	AT	AT	AT	AA	AT	AT	AT	AA	AA	AA	AA	AA	AT	AA	AA	AT	AA	AA	AT	AT	AA	AT	AT	AT	AA	AA	AT	AA	AA	AA	AA	AA	AT	AA	AT	AT	AA	AA	AA	AA	AA
s42021.1	0	0		TC	TT	TC	TC	TT	TC	TC	TC	TT	TC	TC	TC	TC	TC	TT	TT	TC	TC	CC	TT	TC	TT	TC	TT	TC	TC	TT	TC	TC	TT	TC	TC	TC	TC	TC	TC	TT	TC	TC	TT	TT	TT	TT	TC	TT	TC
s42111.1	0	0		CG	CC	CG	CG	CG	CG	CG	CC	CG	CG	CG	GG	CG	CC	CC	CG	CG	CG	CG	CG	CC	CC	CG	CG	CG	CG	GG	GG	CG	CC	CG	CG	CG	CC	CG	CG	CC	GG	GG	GG	GG	GG	GG	CG	CG	CG
s42230.1	0	0		TT	CC	TC	TC	TC	TT	TC	TC	TT	TT	TC	TC	TC	TT	TT	TT	TT	TC	CC	TT	TT	CC	TC	CC	TT	TT	TT	TC	TC	TC	CC	TC	TC	TT	TC	TT	TC	TC	TC	TC	TT	TC	TT	TT	TC	TC
s42361.1	0	0		GG	CG	GG	GG	GG	CG	CC	GG	GG	GG	GG	GG	CC	GG	CG	CG	CG	CG	GG	CG	CG	GG	CC	CG	GG	CG	GG	GG	CG	GG	GG	GG	CG	CG	GG	CG	GG	GG	GG	GG	GG	GG	GG	CG	GG	GG
s42402.1	0	0		TT	TT	TT	TT	TC	TT	TC	TT	TT	TT	TC	TC	TT	TT	TT	TC	TT	TT	TT	TC	TT	TT	TT	TT	TC	TC	TC	TT	TC	TT	TT	TT	TC	TT	TT	TT	TT	TT	TT	TT	TT	TT	TT	TT	TC	TT
s42964.1	0	0		CC	CC	CC	TC	TC	CC	CC	CC	CC	TC	CC	CC	CC	CC	TC	TC	TC	CC	CC	TC	CC	CC	CC	CC	CC	CC	TC	CC	CC	CC	CC	TC	TC	CC	CC	CC	TC	TC	CC	CC	CC	CC	CC	TC	TC	CC
s44128.1	0	0		AG	AA	GG	AA	AA	AG	AA	AG	AG	AG	AG	AG	AA	AG	AA	AA	AA	AG	AG	AA	AA	AA	AA	AA	AG	AA	AA	AA	AA	AA	AA	AA	AA	AA	AA	AA	AA	AA	AA	AA	AA	AA	AA	AA	AA	AA
s44227.1	0	0		AC	AA	AA	AA	AA	AC	AA	AA	AC	AA	AC	AA	CC	AA	AA	AA	AA	AC	AA	AA	AC	AA	AA	AA	AC	AC	AA	AA	AA	AA	AA	AC	AA	AA	AA	AC	AA	AA	AA	AA	AA	AA	AA	AA	AA	AA
s44639.1	0	0		GG	AA	AA	AA	AG	AG	AA	AA	AA	AA	AA	AA	AA	AA	AA	AA	AA	AA	AA	AG	AA	AG	AG	AA	AG	AA	AA	AA	AG	AA	AA	GG	AG	AG	AA	AA	AG	AA	AA	AA	AA	AA	AA	AA	AG	AA
s44857.1	0	0		TC	TT	TT	TC	TT	TT	TC	CC	TT	TT	TC	TT	TC	TT	TT	TT	TT	TT	TT	TT	TT	TT	TT	TT	CC	TT	TT	TT	TT	TT	TT	TT	TT	TT	TC	TT	TT	CC	TT	TT	TT	TC	TT	TT	TT	TC
s44902.1	0	0		GG	AA	AA	AG	GG	AA	AA	AG	GG	AG	AG	GG	GG	AG	AG	GG	GG	AG	AA	AG	AG	AA	GG	AA	GG	AG	AG	AG	AG	AG	AG	GG	AG	GG	AG	AG	AG	AG	GG	AG	AG	AA	GG	GG	GG	AG
s45053.1	0	0		GG	AG	GG	AG	GG	GG	AG	AA	GG	GG	AG	AG	AG	AG	GG	GG	GG	GG	GG	GG	GG	GG	AG	GG	AA	AG	GG	GG	AG	GG	GG	GG	GG	AG	AG	GG	GG	AA	GG	GG	GG	AG	GG	GG	GG	AG
s45411.1	0	0		AA	AG	AG	AA	AG	AA	AG	AG	GG	GG	AG	GG	AG	AA	AG	GG	AG	AG	AA	AG	AG	AG	AG	AG	AA	GG	AG	AG	AG	GG	AA	AA	GG	GG	AG	AG	AG	AG	AA	GG	GG	AA	AA	AA	AA	AA
s45612.1	0	0		TT	TT	TT	TT	TT	TT	TT	TT	TT	TT	TT	TT	TT	TT	TT	TT	TT	TT	TT	TT	TT	TT	TT	TT	TT	TT	TT	TT	TT	TT	TT	TT	TT	TT	TC	TT	TT	TT	TT	TC	TT	TT	TC	TT	TT	TT
s45811.1	0	0		GG	GG	GG	GG	GG	GG	GG	GG	GG	GG	GG	GG	GG	GG	GG	GG	GG	GG	GG	GG	GG	GG	GG	GG	GG	GG	GG	GG	GG	GG	GG	GG	GG	GG	GG	GG	GG	GG	GG	GG	GG	GG	GG	GG	GG	GG
s46107.1	0	0		AG	AG	GG	GG	GG	GG	AG	AA	AA	GG	GG	GG	AG	GG	AA	GG	AA	GG	GG	AG	GG	AG	GG	AG	GG	GG	AG	AA	AG	GG	AA	GG	AG	GG	AG	GG	AG	GG	GG	GG	AA	AG	GG	AG	GG	AG
s46153.1	0	0		AG	GG	GG	AG	AG	AG	AG	AG	GG	AG	GG	GG	GG	AA	GG	GG	GG	AG	AG	AG	GG	GG	GG	GG	GG	GG	GG	GG	GG	AG	AG	GG	GG	GG	AG	AG	GG	AA	GG	GG	AG	AG	GG	GG	GG	AG
s46179.1	0	0		CC	AC	CC	CC	AC	AC	CC	AC	CC	CC	CC	AC	AC	CC	AC	AA	AC	CC	CC	AC	AA	AC	AC	AC	CC	CC	AA	AC	AC	CC	CC	AC	CC	CC	AC	AC	AC	CC	CC	CC	AC	CC	AC	CC	AC	AC
s47159.1	0	0		TT	TC	TC	TT	TT	TT	TC	TC	TT	TT	TT	TC	TT	TT	TC	TT	TT	TT	TC	TC	TT	TC	TC	TT	TT	TC	TT	TT	TT	TT	TC	TC	TT	TC	TT	TC	TC	TT	TC	TC	TT	CC	TT	TC	TC	TT
s47412.1	0	0		TT	TC	TT	TC	TC	TC	TC	TT	TC	TT	TC	CC	TC	TT	TT	TC	TC	TC	TC	TC	CC	TT	TC	TC	TC	CC	CC	TC	TC	TT	TC	TT	TC	TC	TC	TC	TT	TC	TC	TT	TT	TT	TT	TT	CC	TC
s47761.1	0	0		AC	AC	AA	AC	AC	AC	AA	AA	AC	AC	CC	AA	AC	AC	AC	AA	AC	AC	AC	AC	CC	AC	AA	AC	CC	CC	AC	AA	AA	AC	AA	CC	AC	CC	AC	AC	AC	AC	AC	AC	AA	AC	CC	AC	AC	CC
s47962.1	0	0		GG	GG	GG	GG	GG	GG	GG	GG	GG	GG	GG	GC	GG	GG	GG	GC	GG	GG	GG	GG	GG	GG	GG	GG	GG	GG	GG	GG	GG	GG	GG	GG	GG	GG	GG	GG	GG	GC	GC	GG	GG	GG	GC	GC	GG	GG
s48162.1	0	0		CC	CC	AC	AC	CC	CC	CC	CC	CC	AA	AC	CC	CC	CC	CC	CC	CC	AC	CC	CC	CC	CC	CC	CC	CC	CC	CC	CC	CC	AC	CC	CC	CC	CC	CC	CC	CC	AC	CC	AC	CC	CC	CC	CC	CC	AC
s48168.1	0	0		GG	GG	GG	GG	GG	GG	GG	GG	GG	GG	GG	GG	GG	GG	GG	GG	GG	GG	GG	GG	GG	GG	GG	GG	GG	GG	GG	GG	GG	GG	GG	GG	GG	GG	GG	GG	GG	GG	GG	GG	GG	GG	GG	GG	GG	GG
s48619.1	0	0		AA	AA	AG	AG	AA	AA	AG	AG	AA	AG	AA	AG	AA	AG	AG	AG	GG	GG	AG	AG	AA	AG	AG	AG	AA	AA	GG	AG	AA	AG	AG	AG	AG	AG	AG	AG	GG	AG	AG	AG	GG	AA	AG	AG	AA	AG
s48804.1	0	0		CC	CC	CC	CC	CC	TC	CC	CC	TC	CC	CC	CC	CC	CC	TC	TC	TC	TC	CC	CC	CC	CC	TC	CC	TC	CC	CC	TC	CC	CC	TC	TC	TC	CC	TC	CC	TC	CC	TC	TC	TC	CC	TC	TC	TC	TC
s49055.1	0	0		TC	CC	CC	TT	CC	TC	CC	CC	CC	TC	TC	CC	CC	TC	CC	CC	CC	TT	TC	CC	TC	TC	CC	TC	CC	CC	CC	CC	TC	TT	CC	TC	CC	CC	CC	TC	TC	TC	CC	CC	CC	TC	CC	CC	CC	CC
s49193.1	0	0		AA	AA	AA	AA	AA	AA	AA	AA	AA	AA	AA	AA	AA	AA	AA	AA	AA	AA	AA	AA	AA	AA	AA	AA	AA	AA	AA	AA	AA	AA	AA	AC	AA	AA	AA	AA	AA	AA	AC	AA	AA	AA	CC	AC	AA	AA
s49325.1	0	0		CC	CC	CC	TC	CC	TC	TC	CC	CC	CC	CC	CC	CC	TC	TC	TC	TC	TT	CC	TC	TC	CC	TC	TC	CC	TC	CC	CC	TC	TC	CC	TT	TC	TC	TT	TC	TC	TC	CC	TC	CC	TC	CC	TC	TC	CC
s49567.1	0	0		AA	AG	AG	AA	AA	GG	GG	AA	AG	AA	AA	AG	AA	AG	AA	AG	AA	AG	AA	AG	AG	AG	AG	AG	AG	AA	AA	GG	AG	AG	AG	AA	GG	GG	AA	AG	AA	AA	AA	AG	AG	AA	AA	AA	AA	AG
s49605.1	0	0		CC	CC	CC	AC	AC	AC	CC	AC	AC	AC	AC	CC	CC	AC	CC	CC	CC	AA	AC	CC	CC	AC	CC	CC	CC	CC	CC	CC	CC	AC	AC	CC	CC	CC	CC	AC	AC	AA	CC	CC	AC	AC	CC	AC	CC	AC
s50399.1	0	0		TC	--	TT	--	TC	TT	--	--	--	TT	TT	TC	TT	--	--	TC	TC	--	TT	TC	TC	TC	--	--	TC	--	TC	--	--	TT	--	TT	--	--	--	TC	--	--	TT	TT	--	--	TT	--	--	--
s50994.1	0	0		CC	TT	TC	TC	CC	CC	CC	TC	CC	CC	CC	CC	CC	CC	CC	CC	CC	TC	CC	CC	TT	CC	CC	TC	CC	CC	CC	CC	TC	TC	CC	CC	CC	CC	CC	TC	CC	CC	CC	CC	CC	TC	CC	TC	CC	CC
s51002.1	0	0		TC	TC	TC	TT	TT	TC	TT	TT	TT	TT	TT	TT	TC	TT	TT	TT	TT	TT	TC	TT	TT	TT	TT	TT	TT	TT	TT	TT	TT	TT	TT	TT	TT	TT	TT	TT	TT	TT	TT	TT	TT	TT	TT	TT	TT	TT
s51013.1	0	0		GG	GG	GG	GG	GG	GG	GG	GG	GG	GG	GG	GG	GG	GG	GG	GG	GG	GG	GG	GG	GG	GG	GG	GG	GG	GG	GG	GG	GG	GG	GG	GG	GG	GG	GG	GG	GG	GG	GG	GG	GG	GG	GG	GG	GG	GG
s51062.1	0	0		AA	AA	AA	AA	AA	AA	AA	AA	AA	AA	AA	AA	AA	AA	AA	AA	AA	AA	AA	AA	AA	AA	AA	AA	AA	AA	AA	AA	AA	AA	AA	AA	AA	AA	AA	AA	AA	AA	AA	AA	AA	AA	AA	AA	AA	AA
s51315.1	0	0		CC	AA	AC	AC	CC	AC	AA	AC	CC	AC	CC	AC	AC	AC	AA	AC	AA	AA	AC	AC	AC	AC	AA	AC	AC	AC	CC	AC	AA	AC	AC	AA	AA	AC	AA	AA	AC	AA	AC	AC	AC	AA	AA	AA	CC	AA
s51630.1	0	0		GG	AG	GG	AG	AG	GG	GG	GG	GG	AG	GG	GG	GG	GG	GG	GG	GG	GG	AG	GG	AA	AG	AG	AG	GG	AG	GG	GG	AG	AG	GG	GG	AG	AG	GG	AG	AG	GG	AG	GG	GG	AG	GG	GG	GG	GG
s52117.1	0	0		GG	AG	AG	GG	GG	GG	GG	AG	GG	AG	GG	AG	GG	GG	AG	GG	GG	AG	GG	AG	AG	GG	GG	GG	AG	GG	GG	GG	GG	AG	GG	AG	AG	AG	GG	GG	GG	GG	AG	AG	GG	GG	GG	GG	AG	AA
s52425.1	0	0		CC	TC	CC	TC	TT	--	CC	TC	TC	--	TC	CC	CC	--	--	CC	--	--	TC	--	CC	CC	TC	TC	TT	TC	CC	CC	TC	TC	TC	--	--	--	CC	CC	--	TC	TC	CC	CC	TC	TC	CC	TC	CC
s52780.1	0	0		CC	CC	CC	CC	CC	CC	TC	TC	CC	TC	CC	CC	CC	TC	CC	TC	CC	TT	TC	CC	CC	TC	TC	TC	CC	CC	TC	CC	CC	TC	CC	CC	CC	TC	CC	CC	TC	CC	TC	TC	CC	CC	TC	TC	CC	CC
s52876.1	0	0		AA	AA	AA	AA	AG	AA	AA	AA	AA	AA	AA	AA	AG	AA	AA	AA	AA	AA	AA	AA	AA	AA	AA	AA	AA	AA	AA	AA	AA	AA	AA	AA	AA	AA	AA	AA	AA	AA	AG	AA	AA	AA	AA	AA	AG	AA
s53546.1	0	0		CC	TT	TC	TC	TC	TC	TT	TT	TC	TT	TT	CC	CC	TT	TT	TC	TT	TC	CC	TT	TT	TT	TT	TT	TT	TT	TC	TT	TC	TC	TC	TT	TT	TT	TC	TT	TT	TC	TT	TT	TT	TT	TT	TC	TT	TT
s53671.1	0	0		GG	GG	TG	TG	GG	TG	TG	GG	TT	TT	TT	TT	TT	GG	TG	TG	TT	TG	GG	GG	TT	TG	TG	TG	TG	TT	TT	TT	TG	TG	TG	TG	TG	GG	TG	TG	TT	TT	GG	TT	TG	TG	TG	TG	TG	TG
s54245.1	0	0		CC	CC	GC	GC	CC	GG	GG	GC	GC	GC	GG	GC	CC	GC	GC	GC	GC	GC	CC	CC	GC	CC	GC	CC	GC	GG	GC	GG	CC	GG	GC	GC	GC	GG	CC	GC	CC	GC	GC	GC	GC	CC	CC	CC	CC	GC
s54311.1	0	0		AA	AA	AA	AA	AA	AC	AA	AA	AA	AA	AA	AA	AC	AA	AA	AA	AA	AA	AA	AA	AA	AA	AA	AA	AA	AC	AA	AA	AA	AC	AA	AA	AA	AC	AA	AA	AA	AA	AC	AA	AA	AA	AA	AC	AA	AA
s54424.1	0	0		TC	TC	TC	TC	CC	CC	TC	TC	TT	TC	TC	TC	TC	TC	TC	CC	CC	TC	TC	TC	CC	TC	TC	CC	TC	TC	CC	TC	CC	CC	TT	CC	TC	TC	CC	TC	TC	TC	CC	CC	TC	TT	TC	TC	CC	TC
s54484.1	0	0		CC	CC	TC	TC	TC	TC	CC	CC	TC	TC	CC	CC	CC	TC	TC	CC	TC	CC	CC	TC	TT	TT	CC	TC	TC	CC	TC	CC	CC	TC	CC	TC	CC	TC	CC	TT	TC	TC	CC	TT	TC	TC	TC	CC	TC	CC
s55231.1	0	0		AA	AG	AG	AA	AA	GG	GG	AA	AG	AA	AG	AG	AA	GG	AA	AG	AA	GG	AA	--	AG	--	AG	--	--	AG	AA	GG	AG	--	AG	AA	GG	GG	AG	AG	AA	AA	AG	AG	AG	AA	AG	AG	AA	AG
s55863.1	0	0		TC	CC	TT	TT	TC	TT	TC	TC	TC	TC	TC	CC	CC	TT	TC	CC	TC	TT	TT	TC	CC	TC	TC	TC	TC	TT	TC	TT	CC	TT	TC	TT	TC	TC	TC	TC	TC	TC	TT	CC	TT	TC	TC	TC	TT	TT
s56471.1	0	0		AA	AT	AA	AT	AT	TT	AA	AA	AT	AT	TT	AA	AA	AT	AT	AA	AT	AT	TT	AT	AT	AT	AA	AT	TT	TT	AT	AA	AA	AT	AA	TT	AT	TT	AT	AA	AT	AT	AT	AT	AA	AT	TT	AT	AT	TT
s56568.1	0	0		AG	GG	AG	AG	AA	AG	AG	AG	GG	AG	AG	GG	GG	AG	AG	AG	AG	AA	GG	AG	GG	GG	AG	AG	AA	AG	AG	GG	GG	AA	GG	AG	GG	AG	GG	GG	GG	AG	GG	AG	AG	GG	GG	AG	AG	GG
s57101.1	0	0		GG	GG	AG	AG	AG	AG	AG	AG	AG	AG	AG	AG	AG	GG	AA	AA	AA	GG	AA	AG	AG	AG	AG	AG	AG	GG	AA	AG	AG	AG	AA	AA	AG	AG	GG	AG	AA	AG	AG	AG	AA	AG	AG	AA	AG	AG
s57636.1	0	0		CC	CC	CC	TC	CC	TC	TC	CC	CC	CC	CC	CC	CC	TC	TC	CC	TC	TC	CC	TC	CC	CC	TC	TC	CC	TC	CC	CC	CC	CC	CC	TT	TC	TC	TC	CC	CC	TC	CC	CC	CC	TC	CC	CC	CC	CC
s57983.1	0	0		GG	GG	AG	AG	GG	AG	AG	GG	AG	AG	AG	AG	GG	AA	GG	AG	GG	AG	AG	AA	GG	GG	AG	AG	GG	AA	AG	GG	AG	AG	GG	AG	AG	GG	AG	AG	GG	AA	AG	GG	GG	AG	AA	AG	GG	AA
s58326.1	0	0		CC	CC	CC	CC	CC	CC	CC	CC	CC	CC	CC	CC	CC	CC	CC	CC	CC	CC	CC	CC	CC	CC	CC	CC	CC	CC	CC	CC	CC	CC	CC	CC	CC	CC	CC	CC	CC	CC	CC	CC	CC	CC	CC	CC	CC	CC
s58826.1	0	0		AC	CC	CC	CC	AC	CC	AC	CC	AC	CC	AC	AC	CC	CC	AC	AA	AA	CC	CC	AC	AA	CC	AC	AC	AC	AC	AA	AC	AC	CC	CC	AC	CC	CC	AC	AC	AC	CC	CC	CC	AC	CC	CC	AC	AC	CC
s58879.1	0	0		GG	GG	AG	GG	GG	GG	GG	GG	GG	GG	GG	GG	GG	GG	GG	GG	GG	AG	AG	GG	GG	GG	GG	GG	GG	GG	GG	GG	AG	GG	GG	GG	GG	GG	GG	GG	GG	GG	GG	GG	GG	AG	GG	GG	GG	GG
s59511.1	0	0		TC	CC	CC	CC	CC	CC	CC	CC	CC	CC	CC	CC	CC	CC	CC	CC	CC	TC	CC	CC	CC	CC	CC	CC	CC	CC	CC	CC	CC	CC	CC	CC	CC	CC	CC	CC	CC	CC	CC	CC	CC	CC	CC	CC	CC	CC
s59566.1	0	0		AG	AG	AA	AA	GG	AG	AG	AG	AG	AA	AA	AA	AG	AA	AG	AG	AA	AG	AA	AA	AA	AA	AG	AA	AG	AA	AG	AA	AA	AG	AG	AA	AG	AA	AG	AA	AA	AA	AA	AG	AG	AA	AG	AG	AG	AA
s59968.1	0	0		CC	CC	GC	GC	CC	CC	CC	CC	CC	CC	CC	GC	GC	CC	CC	GC	CC	CC	GC	GC	GC	CC	CC	CC	--	CC	GC	CC	CC	CC	CC	CC	CC	GC	GC	GC	CC	GG	CC	CC	CC	CC	CC	CC	CC	GC
s60196.1	0	0		TT	TC	TT	TT	TT	TT	TT	TT	TT	TT	TT	TT	TT	TT	TT	TT	TT	TC	TT	TC	TT	TT	TT	TT	TT	TT	TT	TT	TC	TT	TT	TT	TT	TT	TT	TT	TT	TT	TT	TT	TT	TT	TT	TT	TT	TT
s60426.1	0	0		CC	TT	TC	TC	TC	CC	CC	TT	TT	TC	CC	TC	TT	CC	TC	CC	TC	TC	TC	TC	TC	TC	TC	TT	CC	TC	CC	TT	TC	TC	TC	TT	TT	TT	CC	TT	CC	TC	TC	CC	TT	TT	TC	TT	CC	TC
s60735.1	0	0		AG	AG	GG	AG	AG	AA	AG	AG	AG	AG	AA	AG	AG	AA	AA	AA	AG	AA	GG	GG	AG	GG	AG	AG	AG	AG	AG	AG	AA	AA	AA	AG	AA	AG	AA	GG	GG	AA	AA	AG	AG	GG	AA	AA	AG	AG
s60795.1	0	0		GG	GG	GG	GG	GG	GG	GG	GG	GG	GG	GG	GG	GG	GG	GG	GG	GG	GG	GG	GG	GG	GG	GG	GG	GG	GG	GG	GG	GG	GG	GG	GG	GG	GG	GG	GG	GG	GG	GG	GG	GG	GG	GG	GG	GG	GG
s60989.1	0	0		GG	GG	GG	GG	GG	GG	GG	GG	GG	GG	GG	GG	GG	GG	GG	GG	GG	GG	GG	GG	GG	GG	GG	GG	GG	GG	GG	GG	GG	GG	GG	GG	GG	GG	GG	GG	GG	GG	GG	GG	GG	GG	GG	GG	GG	GG
s61259.1	0	0		AA	GG	AG	GG	AG	GG	AG	GG	AG	AG	AG	GG	GG	GG	AG	GG	AG	AG	GG	AG	GG	AG	AG	AA	AG	AG	GG	AG	GG	GG	AG	AG	GG	AG	AG	GG	GG	GG	AG	AG	AG	GG	AG	GG	AA	AG
s61686.1	0	0		CC	TC	TC	TT	TC	TT	CC	TC	TC	TC	TT	CC	TC	TT	TC	CC	TC	TT	TT	CC	CC	CC	TC	CC	TT	TT	CC	CC	TC	TT	TC	TC	TC	TC	TC	TC	TC	TC	TC	CC	TC	TT	TC	TC	TC	CC
s61697.1	0	0		TT	TT	TT	TT	TT	TT	TG	TT	TG	TT	TT	TG	TT	TT	TG	TG	TT	TT	TT	TT	TT	TT	TG	TT	TT	TG	TG	TT	GG	TT	TT	TT	TG	TT	TG	TT	TT	TT	TT	TG	TT	TT	TG	TG	TT	TT
s62068.1	0	0		GC	GG	CC	GG	GG	GG	GC	GC	GG	GC	GC	GC	CC	GC	GG	GG	GC	GG	GC	GC	GC	GC	GC	GG	CC	GC	GG	GC	GC	GG	GC	GG	GG	GG	CC	GC	GG	GG	GC	GC	GG	GG	GC	GC	GG	GG
s62206.1	0	0		AG	AG	AG	AG	AG	AG	GG	GG	AG	AA	GG	GG	AG	GG	AG	GG	AG	AG	AG	GG	GG	AG	AA	AG	GG	AG	GG	GG	GG	AA	AG	AG	AG	AA	AG	GG	GG	AG	AG	AG	GG	GG	GG	AG	GG	GG
s62577.1	0	0		TC	TC	TC	CC	TC	TC	CC	CC	TC	CC	TC	CC	TC	TC	CC	TC	TC	TC	TC	TC	TC	CC	CC	TT	TT	TC	CC	CC	TC	CC	TC	TC	TC	TC	CC	CC	CC	CC	TC	CC	CC	CC	CC	TC	CC	TC
s62798.1	0	0		AG	AA	AG	AA	AG	GG	AA	GG	AG	AA	AA	AA	AG	AG	AA	AA	AG	AA	AG	AA	AG	AG	GG	AA	AA	AG	AG	GG	AG	AA	AG	AG	AG	GG	AA	AG	AA	AA	AG	AA	AG	AA	AA	AA	AG	AA
s62988.1	0	0		GG	GG	GG	AG	GG	GG	GG	GG	GG	GG	GG	GG	GG	GG	GG	GG	GG	GG	GG	AG	GG	GG	GG	GG	GG	GG	GG	GG	GG	GG	GG	GG	GG	GG	GG	AG	GG	AA	GG	GG	GG	AG	GG	GG	GG	GG
s63164.1	0	0		GG	GG	AG	GG	AG	GG	AG	GG	GG	GG	GG	AG	GG	GG	AG	GG	GG	GG	GG	GG	GG	GG	AG	GG	GG	GG	GG	AG	GG	AG	AG	GG	GG	GG	AG	GG	AG	GG	GG	GG	AG	GG	GG	GG	AG	GG
s63485.1	0	0		TC	CC	CC	TC	CC	CC	TC	CC	TC	TC	CC	TC	CC	CC	CC	TT	TC	CC	TC	CC	TC	TT	TC	TC	CC	CC	TC	CC	CC	CC	CC	TC	CC	TC	CC	TT	TT	TT	CC	CC	CC	CC	CC	CC	CC	CC
s63492.1	0	0		GG	GG	GG	GG	GG	GG	GG	GG	GG	GG	GG	GG	GG	GG	GG	GG	GG	GG	GG	GG	GG	GG	GG	GG	GG	GG	GG	GG	GG	GG	GG	GG	GG	GG	GG	GG	GG	GG	GG	GG	GG	GG	GG	GG	GG	GG
s63884.1	0	0		AA	AG	AG	AG	AA	AG	AG	GG	AA	AG	AG	AA	AA	AG	AG	AG	AA	AG	GG	GG	AG	AG	AG	AA	GG	AA	AA	AA	AA	AA	AG	AA	AA	AG	AG	AG	AA	AG	AA	GG	AG	GG	AA	AG	AA	GG
s64077.1	0	0		CC	CC	AC	AC	CC	AA	AC	AC	AC	AC	CC	AC	AA	CC	AC	CC	AA	CC	CC	AA	AC	CC	CC	CC	CC	AC	CC	AC	AA	AC	AC	AC	AC	CC	AC	AC	CC	CC	AC	CC	AC	AC	AC	CC	CC	AC
s64119.1	0	0		GG	GG	GG	AG	GG	GG	AA	GG	GG	AG	GG	AG	GG	AG	AG	GG	GG	AG	AG	GG	GG	GG	AG	AA	AG	AG	GG	GG	AG	AA	AG	GG	AG	AG	AG	GG	AG	AG	AG	AA	GG	GG	AG	AA	AG	AG
s64556.1	0	0		TT	CC	CC	TT	TT	CC	TC	CC	TC	TC	TC	TC	TC	CC	CC	CC	TC	TC	TT	TT	TT	CC	TC	TT	TT	TT	TC	TC	CC	CC	CC	TC	CC	TT	CC	TT	CC	TT	CC	TT	TT	TC	CC	CC	TC	TT
s64890.1	0	0		GG	GG	GG	GG	GG	GG	GG	GG	GG	GG	GG	GG	GG	GG	GG	GG	GG	GG	GG	GG	GG	GG	GG	GG	GG	GG	GG	GG	GG	GG	GG	GG	GG	GG	GG	GG	GG	GG	GG	GG	GG	GG	GG	GG	GG	GG
s64949.1	0	0		AA	AC	AC	AC	AC	CC	AC	AC	AC	CC	CC	AA	AC	CC	AC	AA	AA	AC	CC	AA	AA	AA	AC	AC	AC	AC	AA	AA	AC	AC	AC	AC	AA	AA	AC	AA	AC	AC	AC	AC	AA	AC	CC	AA	AC	AA
s66133.1	0	0		AA	AG	GG	AA	AG	AG	AG	AA	AG	GG	AG	AG	GG	AG	AG	AG	AG	AG	AG	AG	AG	AG	AA	AG	AA	AG	AG	AA	AA	GG	AA	AG	AG	AA	AG	AG	AG	AG	GG	GG	AG	AA	GG	AG	AG	AA
s66651.1	0	0		AG	AG	AG	GG	GG	AG	AG	AG	GG	AA	AG	GG	AG	AA	AG	GG	GG	AG	AG	AG	GG	AG	AG	GG	AG	AG	GG	GG	AA	AA	AG	AG	GG	AG	AG	GG	AA	GG	GG	AA	AG	AG	AG	AG	AG	AA
s68573.1	0	0		TC	TC	TC	TC	TC	TC	TT	TT	TC	TC	CC	TC	TC	TC	TC	TT	TC	TC	TC	TC	CC	TC	TC	TC	CC	CC	TC	TT	TT	TC	TT	CC	TC	CC	CC	TC	TC	TC	TC	TC	TT	TC	CC	TC	TC	CC
s69475.1	0	0		TT	CC	TT	TC	TC	TT	TC	CC	CC	TT	TC	TC	TC	TC	TC	TT	TC	CC	TC	CC	TT	TT	TC	TC	TC	TC	TT	TT	CC	CC	TC	TC	TT	TT	CC	TC	TT	CC	TC	TC	TC	TC	TC	TC	TC	TC
s69582.1	0	0		AG	GG	GG	AG	GG	GG	GG	GG	AA	AG	AG	AG	GG	GG	AG	GG	GG	AG	AG	GG	GG	GG	GG	AG	AG	AG	AG	AG	GG	AG	GG	GG	GG	GG	GG	GG	AG	GG	AG	AG	GG	GG	GG	GG	AG	AG
s70436.1	0	0		CC	CC	CC	CC	CC	CC	CC	CC	CC	CC	CC	CC	CC	CC	CC	CC	CC	CC	CC	CC	CC	CC	CC	CC	CC	CC	CC	CC	CC	CC	CC	CC	CC	CC	CC	CC	CC	CC	CC	CC	CC	CC	CC	CC	CC	CC
s71594.1	0	0		TT	TC	TC	TT	TT	TT	TC	TC	TT	TT	TT	TC	TT	TT	TC	TT	TT	TT	TC	TC	TT	TC	TC	TT	TT	TC	TT	TT	TT	TT	TC	TC	TT	TC	TT	TC	TC	TT	TC	TC	TT	CC	TT	TC	TC	TT
s71697.1	0	0		CC	CC	CC	TC	TT	CC	CC	CC	TC	CC	CC	CC	TC	CC	TC	TT	CC	CC	TC	CC	TC	CC	CC	CC	CC	CC	TC	CC	TT	TT	TC	CC	CC	CC	TC	TC	TC	TC	TC	TC	CC	CC	TC	TT	TT	CC
s72331.1	0	0		AA	CC	AC	AC	AA	AA	AC	CC	AC	AA	AA	AC	AA	AC	AC	AC	AC	AC	AA	CC	CC	AC	AA	AC	AC	AA	AC	AC	AC	CC	AC	AA	AA	AA	AA	AC	AA	AA	AA	AA	AA	AC	AA	CC	AA	AA
s72744.1	0	0		AA	AG	AG	AA	AA	AA	AA	AA	AA	AA	AA	AA	AA	AA	AA	AA	AA	AA	AG	AA	AA	AG	AA	AG	AA	AA	AA	AA	AA	AA	AG	AG	AA	AA	AA	AA	AG	AA	AG	AA	AA	AA	AA	AA	AG	AG
s73218.1	0	0		AG	AG	GG	GG	GG	GG	AG	AG	AG	GG	GG	AA	GG	GG	AG	GG	AG	AG	GG	AG	AG	AG	GG	AG	GG	GG	AG	AG	AG	GG	GG	GG	GG	GG	AG	GG	GG	AG	GG	GG	AG	GG	AG	AG	AG	GG
s73227.1	0	0		AG	AA	AG	GG	GG	AG	AA	AG	AG	AG	GG	GG	AA	GG	AA	AA	AA	AG	GG	GG	AG	AA	AG	AG	GG	AG	AA	AG	AG	GG	AG	AG	AG	AA	GG	GG	AA	GG	GG	GG	GG	GG	GG	AG	GG	GG
s73415.1	0	0		TT	TC	TT	TC	TT	TT	TC	TC	TT	TC	TT	TC	TT	TT	TC	TC	TT	TT	TC	TC	TC	TT	TT	TC	TT	TT	TT	TC	TT	TC	TC	TT	TT	TT	TT	TC	TT	TC	TC	TC	CC	TC	TT	TT	TC	TC
s74640.1	0	0		TT	TT	TT	TT	TC	TT	TT	TT	CC	TT	TT	TT	TC	TT	TT	TC	TC	TT	TT	TC	TT	TT	TT	TT	TT	TT	TC	TC	TT	TT	TT	TT	TT	TT	TT	TT	TT	TT	TT	TT	TT	TT	TT	TT	TC	TT
s74824.1	0	0		CC	TT	TC	CC	CC	CC	CC	TC	CC	TC	CC	CC	TC	CC	CC	TC	CC	CC	CC	CC	TC	TC	TC	CC	CC	CC	CC	CC	CC	CC	CC	CC	CC	CC	TC	CC	TT	CC	CC	TC	CC	TC	CC	TC	TC	CC
s74830.1	0	0		CC	CC	CC	CC	TC	CC	CC	CC	CC	CC	CC	CC	CC	TC	CC	CC	CC	CC	CC	CC	TC	CC	CC	CC	CC	CC	CC	CC	CC	CC	CC	CC	CC	CC	CC	TC	CC	CC	CC	TC	CC	CC	CC	CC	TC	CC
s74845.1	0	0		AG	GG	AG	AG	AG	AG	AA	GG	GG	GG	GG	AA	AG	GG	GG	AG	GG	GG	AG	AG	AA	GG	AG	GG	GG	AG	AA	AG	AA	GG	GG	GG	AG	AA	AG	AA	GG	AA	AG	AG	AG	GG	AG	GG	GG	AG
s75267.1	0	0		GG	AG	AG	AG	GG	GG	AG	AA	GG	AG	GG	AG	GG	AG	GG	AG	AG	AA	AG	GG	GG	AG	AA	AG	GG	GG	AA	GG	AG	AG	GG	GG	AG	AG	AG	GG	AG	AG	AG	AG	GG	AG	AG	AG	GG	GG
s75509.1	0	0		TG	GG	TG	TG	TG	TT	TG	GG	GG	TG	TT	GG	GG	TG	TG	GG	GG	GG	TG	GG	TG	TG	TG	TG	TG	TG	GG	TG	TG	GG	TG	TT	TG	GG	TG	GG	TG	TG	TG	GG	GG	TG	GG	TG	TT	TG
s21131.1	1	5778		CC	CC	CC	CC	CC	CC	CC	CC	CC	CC	CC	CC	CC	CC	CC	CC	CC	CC	CC	CC	CC	CC	CC	CC	CC	CC	CC	CC	CC	CC	CC	CC	CC	CC	CC	CC	CC	CC	CC	CC	CC	CC	CC	CC	CC	CC
s18939.1	1	44050		AA	AG	AA	AA	AA	AA	AA	AA	AA	AG	AA	AA	AA	AA	AA	AG	AA	GG	AA	AA	AA	AA	AA	AA	AA	AA	GG	AA	AA	AA	AA	AA	AA	AA	AA	AA	AA	AA	AA	AA	AA	AA	AA	AA	AA	AA
OAR1_88143.1	1	88143		AG	GG	AG	GG	AG	AG	AG	AG	AG	GG	AG	AA	GG	GG	GG	AG	AG	GG	AG	AG	AG	GG	GG	AG	AA	AA	GG	AG	GG	AG	GG	AG	AG	AG	GG	GG	GG	GG	AG	AG	GG	GG	AA	AG	GG	AG
s09912.1	1	129861		GC	GG	GC	GC	GG	GC	GC	GC	GC	GC	GC	GC	CC	GG	GC	GG	CC	GG	GC	GC	GC	GC	GG	GC	GC	CC	GG	CC	GG	GC	GC	CC	CC	GG	GC	GC	CC	GC	GG	GC	GC	GG	GC	CC	GC	GC
s36301.1	1	216617		GG	AG	GG	GG	AG	GG	GG	GG	AG	AG	GG	GG	GG	GG	GG	AA	GG	AA	GG	GG	GG	GG	AA	GG	AG	GG	AA	GG	GG	GG	GG	GG	GG	AG	GG	GG	GG	GG	AG	AG	GG	GG	AG	GG	AG	GG
s34880.1	1	270061		AA	AA	AA	AA	AA	AA	AA	AA	AA	AA	AA	AA	AA	AA	AA	AG	AA	AA	AA	AA	AA	AA	AA	AA	AG	AA	AA	AA	AA	AA	AA	AA	AA	AA	AA	AA	AA	AA	AG	AG	AA	AA	AG	AA	AA	AA
s64747.1	1	386074		CC	AC	AC	AC	CC	AA	AC	AC	AC	AC	AA	AC	CC	AC	CC	AC	AC	AA	AA	AA	CC	CC	CC	AC	AC	AA	AA	AC	CC	CC	CC	AC	AC	CC	CC	AC	CC	AC	CC	CC	AC	AC	AC	AC	CC	CC
s68493.1	1	413668		CC	TT	TT	TC	TC	TT	TT	TT	TT	TT	TT	TC	CC	TC	TT	TC	TT	TT	TT	TT	TC	TT	TT	TT	TC	TT	TT	TT	TC	TC	TT	TT	TT	TC	TT	TC	TT	TC	TC	TC	TT	TT	TC	TT	TT	TT
OAR1_420114.1	1	420114		AG	GG	GG	AG	GG	GG	GG	GG	GG	GG	GG	GG	AA	AG	GG	AG	GG	GG	GG	GG	AG	GG	GG	GG	AG	GG	GG	GG	AG	AG	GG	GG	GG	GG	GG	AG	GG	AG	AG	AG	GG	GG	AG	GG	GG	GG
s16921.1	1	481463		AA	AA	AA	AA	AA	AG	AA	AA	AA	AA	AA	AA	AA	AA	AG	AA	AG	AA	AA	AA	AA	AA	AA	AA	AA	AA	AA	AG	AA	AA	AG	AG	AG	AA	AG	AA	AG	AA	AA	AA	AG	AA	AA	AG	AG	AG
OAR1_537224_X.1	1	537224		AA	GG	AG	AA	AA	AA	AG	GG	AG	AA	AG	AG	AA	AG	AG	AA	AG	AA	AA	AG	AG	AG	AA	AG	AG	AG	AA	AG	GG	AG	AG	AG	AA	AA	AG	AA	AA	AA	AG	AA	AA	AG	AA	AG	AA	AG
s43636.1	1	584353		AG	GG	AG	GG	AA	GG	AG	GG	AG	AG	GG	AG	GG	GG	GG	AG	GG	GG	AG	GG	GG	AG	AA	AG	GG	AG	AA	GG	GG	AG	GG	GG	AG	AA	GG	GG	AG	GG	GG	AG	GG	GG	GG	GG	AG	GG
s35460.1	1	631421		GG	CC	GC	GG	GC	GG	GC	CC	CC	GC	GC	GC	GG	GC	GC	GC	GC	CC	GG	GC	GC	GC	GC	GC	CC	GC	GG	GC	CC	CC	GC	GC	GG	GC	GC	GG	GG	GG	CC	GC	GG	GC	GC	GC	GC	GC
s26718.1	1	805155		TT	TG	TG	TG	TT	TT	GG	TG	TG	TG	TG	TG	TT	TG	TG	TT	GG	TG	TG	TG	GG	TT	TG	TG	TG	GG	TT	GG	TG	TT	GG	GG	GG	TT	GG	TG	TG	TG	TG	TT	TG	TT	TT	GG	TG	GG
s31488.1	1	820867		CG	CG	CG	CG	CG	CC	GG	CG	GG	CG	CG	GG	CC	CG	CG	CG	GG	CG	CG	CG	GG	CC	CG	CG	GG	GG	CC	GG	CG	CC	GG	GG	GG	CG	GG	CG	CG	CG	GG	CG	CG	CC	CG	GG	CG	GG
s46222.1	1	928512		TC	CC	TC	TC	CC	TC	TC	CC	CC	CC	TC	CC	TT	TC	CC	CC	CC	TC	TT	TC	CC	CC	CC	TC	CC	TC	CC	CC	CC	TC	CC	CC	TC	CC	CC	TC	CC	TC	CC	CC	TC	TC	TC	CC	CC	CC
s00523.1	1	983801		TC	TC	TT	TC	TC	TT	TC	TC	CC	CC	TC	TC	CC	TC	TC	CC	CC	CC	TT	TC	CC	TC	CC	TT	CC	TC	CC	CC	TC	TT	CC	CC	TC	TC	CC	TC	CC	TC	CC	CC	TC	TT	CC	CC	CC	CC
s38369.1	1	1035150		AG	AA	AG	AA	AG	AA	AG	AA	AA	AG	AA	AG	AA	AA	AA	AG	AA	AG	AG	AA	AA	AG	AA	AG	AA	AG	GG	AA	AA	AA	AA	AA	AG	AG	AA	AA	AG	AA	AA	AG	AA	AA	AA	AA	AA	AA
s09524.1	1	1090546		AA	AA	AA	AA	AA	AA	AA	AA	AA	AA	AA	AA	AG	AA	AA	AA	AA	AA	AA	AA	AA	AA	AA	AA	AA	AA	AA	AA	AA	AA	AA	AA	AA	AA	AA	AA	AA	AA	AA	AA	AA	AA	AA	AA	AA	AA
s43961.1	1	1151750		TC	CC	CC	TC	CC	TC	CC	CC	CC	CC	TC	CC	TC	TC	CC	CC	CC	CC	TC	TC	CC	CC	CC	CC	CC	CC	CC	CC	CC	CC	CC	CC	CC	CC	CC	TC	CC	TC	CC	CC	TC	TC	TC	CC	CC	CC
s22577.1	1	1224602		CC	CC	CC	CC	CC	CC	CC	CC	CC	CC	CC	CC	CC	CC	CC	CC	CC	CC	CC	CC	AC	CC	CC	CC	CC	CC	CC	CC	CC	CC	CC	CC	CC	CC	CC	CC	CC	CC	CC	CC	CC	CC	CC	CC	CC	AC
s48510.1	1	1283870		AG	AA	AG	AG	AG	AG	AA	AA	AG	AG	AA	AG	AA	AA	AA	GG	AA	AG	AG	AA	AG	AG	AG	AA	AG	AA	GG	AA	AA	AA	AA	AA	AA	AG	AA	AG	AG	AG	AG	GG	AA	AA	AG	AA	AA	AA
s51465.1	1	1303290		AC	AC	AA	AC	AC	CC	CC	AC	AC	CC	CC	CC	AA	CC	AC	AC	CC	AC	AC	CC	AC	AC	AA	AC	AC	CC	CC	CC	AC	AC	CC	CC	CC	AC	CC	AC	CC	AC	AA	CC	CC	AC	AC	CC	AC	CC
s39783.1	1	1368344		AG	AA	AA	AG	AG	AA	AG	AG	GG	AG	AG	AG	GG	AG	AA	GG	AG	AG	AA	AG	AG	AA	AG	AA	GG	AG	AG	AA	AA	AG	AG	GG	AA	AG	GG	AG	AA	AG	GG	AA	AA	AA	AG	AG	AG	AG
s49245.1	1	1386422		TC	TT	TT	TT	TC	TT	TT	TC	TC	TC	TC	CC	TT	TC	TC	TC	CC	TC	TT	TC	TC	TT	TC	TT	TC	TC	TC	TC	TT	TC	TC	CC	TC	TC	TC	TT	TC	TT	TT	TC	TC	TT	TC	CC	TC	CC
s74937.1	1	1413617		TC	TT	TC	TT	CC	TT	TC	TC	TC	TC	TC	CC	TC	TC	TC	TC	CC	CC	TC	TC	TC	TT	CC	TT	TC	TC	TC	TC	TT	TC	CC	CC	TC	CC	CC	TT	TC	TT	TC	TC	TC	TT	TC	CC	CC	CC
s09433.1	1	1423227		TC	TT	TC	TT	TC	TT	TC	TC	TC	TC	TC	CC	TC	TC	TC	TC	CC	CC	TC	TC	TC	TT	TC	TT	TC	TC	TC	TC	TT	TC	CC	CC	TC	TC	CC	TT	TC	TT	TT	TC	TC	TT	TC	CC	TC	CC
OAR1_1447599.1	1	1447599		TC	TC	TC	TC	CC	TC	CC	CC	CC	TC	CC	CC	TT	CC	CC	CC	CC	TC	TC	CC	TC	TC	CC	CC	TC	CC	TC	TC	TC	CC	CC	CC	CC	CC	CC	TC	TC	TC	CC	TC	CC	CC	TC	CC	CC	CC
OAR1_1492710.1	1	1492710		AG	GG	AG	AG	GG	GG	GG	AG	AG	AG	AG	AG	AA	AG	AG	AG	AA	AA	AG	AG	AA	GG	GG	GG	AG	AG	AG	AG	GG	AG	AG	AA	AG	GG	AG	AG	AG	AG	GG	GG	AG	GG	AG	AA	AG	AA
s41716.1	1	1543616		TT	CC	CC	TT	TT	TC	TC	CC	TC	CC	TC	TC	TC	TC	CC	TC	CC	TC	TC	TC	TC	CC	TT	CC	CC	CC	CC	CC	CC	CC	TC	CC	CC	TT	TC	TT	CC	TT	TT	TC	TC	TC	TT	CC	TC	CC
s43513.1	1	1582093		AA	AG	AA	AG	AA	GG	AA	AA	AG	AG	AG	AA	AG	AG	AA	AG	AA	AA	AG	AG	AA	AG	AA	AA	AG	AA	AG	AG	AG	AA	AA	AA	AA	AA	AA	AG	AG	AG	AG	AG	AG	AG	AA	AA	AA	AA
s55450.1	1	1631412		TC	TT	TC	TC	TC	TT	TC	TC	CC	TC	TC	TC	CC	TC	TC	CC	CC	CC	TC	TC	CC	TT	TC	TC	CC	CC	TC	TC	TT	TC	TC	CC	CC	TC	TC	TC	TC	TC	TC	TT	TC	TT	TC	CC	CC	CC
s46580.1	1	1706087		GG	TG	GG	GG	TG	TG	GG	GG	GG	TG	GG	GG	GG	GG	GG	GG	GG	TG	GG	GG	GG	TG	TG	GG	GG	GG	TG	TG	TG	GG	GG	GG	GG	TG	GG	GG	TG	GG	TG	TG	GG	GG	GG	GG	TG	GG
OAR1_1762874.1	1	1762874		AA	AA	AG	AA	AA	AA	GG	AG	AG	AG	AG	AG	AA	AG	AG	AG	GG	AG	AG	AG	AG	AA	AG	AG	AG	GG	AG	AG	AA	AG	GG	GG	GG	AA	GG	AA	AG	AA	AA	AA	AG	AA	AA	GG	AG	GG
s47644.1	1	1794949		CC	CC	CC	CC	CC	CC	CC	TC	TT	CC	TC	CC	TC	TC	TC	TT	TT	CC	CC	TC	TC	CC	CC	CC	TC	TC	TC	TC	CC	TC	TC	TT	TC	CC	TC	CC	TC	CC	CC	CC	TC	CC	CC	TT	TC	TT
s68534.1	1	1837288		AA	AC	AA	AA	AA	AC	AA	AC	AC	AC	AC	AA	AA	AC	AC	AC	CC	AA	AA	AC	AA	AC	AA	AA	AC	AC	CC	CC	AC	AC	AC	CC	AC	AA	AC	AA	CC	AA	AA	AC	AC	AA	AA	CC	AC	AC
s01629.1	1	1862068		TT	TT	TG	TG	TT	TG	TG	TT	TT	TT	TG	TG	TG	TG	TT	TT	TT	TT	GG	TG	TT	TT	TG	TG	TG	TG	TT	TT	TT	TT	TT	TT	TG	TT	TT	TG	TT	TG	TT	TT	TG	TG	TT	TT	TT	TT
OAR1_1898903.1	1	1898903		TT	TC	TC	TT	TT	TT	TT	TC	TT	TC	TT	TT	TC	TT	TC	TT	TT	TC	TT	TT	TT	TC	TT	TC	TT	TT	TT	TT	TC	TC	TT	TT	TT	TT	TT	TT	TT	TT	TT	TT	TT	TC	TT	TT	TT	TT
s63837.1	1	1946277		TT	TC	TT	TT	TT	TC	TC	TC	TC	CC	TC	TT	TT	TC	TC	TC	CC	CC	TT	TC	TT	TC	TT	TT	TC	TC	CC	CC	TC	TC	CC	CC	TC	TT	CC	TT	CC	TT	TT	TC	TC	TT	TT	CC	TC	TC
s18439.1	1	1993243		AC	AC	AA	AC	AA	CC	AA	AA	AC	AC	AC	AC	AC	AC	AA	AC	AA	AA	AC	AC	AC	AC	AA	AA	AA	AA	AC	AC	AC	AA	AA	AA	AA	AA	AA	AC	AC	AC	AA	AC	AC	AC	AA	AA	AA	AC
s41913.1	1	2051008		CC	AC	CC	AC	AC	AA	CC	CC	AC	AA	AC	CC	CC	AC	CC	AC	CC	AA	AC	AC	AC	AC	AA	CC	CC	CC	AC	AC	AC	CC	CC	CC	CC	AC	CC	AC	AC	AC	AC	AC	AC	AC	CC	CC	AC	AC
s32107.1	1	2085190		AA	GG	GG	AG	AG	GG	GG	AG	AG	GG	AG	AA	AA	AG	AG	AG	AA	GG	GG	AG	AG	GG	GG	GG	AG	AG	AG	AG	GG	AG	AG	AA	AG	AG	AG	AG	AG	AG	AG	AG	AG	GG	AA	AA	AG	AG
s16836.1	1	2145398		AG	AG	AA	AG	AA	GG	AA	AG	AG	GG	GG	AA	AG	GG	AG	AG	GG	GG	AG	GG	AG	AG	AG	AA	AG	AG	GG	GG	AG	AG	AG	GG	AG	AA	AG	AG	GG	AG	AA	AG	GG	AG	AA	GG	AG	GG
s47703.1	1	2240271		CC	TC	TC	CC	CC	CC	TC	TC	TC	CC	CC	CC	CC	CC	TC	TC	CC	TC	CC	CC	TC	TC	CC	TC	TC	CC	CC	CC	TC	TC	TC	CC	CC	CC	TC	CC	CC	CC	CC	CC	CC	TC	CC	CC	CC	TC
s11984.1	1	2280528		AG	GG	GG	AG	GG	AG	GG	GG	GG	AG	AG	GG	GG	AG	GG	GG	GG	AG	AG	AG	GG	GG	AG	GG	GG	GG	GG	GG	GG	GG	GG	GG	GG	GG	GG	AG	GG	AG	GG	GG	AG	AG	GG	GG	GG	GG
DU441304_232.1	1	2316066		TC	TC	TC	TC	TC	TC	TC	TC	TC	CC	TC	TC	TC	TC	TC	TC	CC	TC	TC	TC	TC	TC	TT	TT	TC	TC	CC	CC	TC	TC	CC	CC	TC	TC	CC	TC	CC	TC	TC	CC	TC	TT	CC	CC	TC	TC
s50787.1	1	2322667		TT	TT	TT	TT	TT	TT	TT	TT	TT	TT	TT	TT	TT	TT	TT	TT	TT	TC	TT	TT	TC	TT	TT	TT	TT	TT	TT	TT	TT	TT	TT	TT	TT	TT	TT	TT	TT	TT	TT	TT	TT	TT	TT	TT	TT	TC
s72449.1	1	2439133		AG	AG	AG	GG	GG	AG	GG	AG	GG	AG	GG	GG	GG	GG	AG	AG	AG	GG	AG	GG	GG	AG	AG	GG	GG	GG	AA	AA	AG	AG	AG	AA	AG	AG	AG	GG	AA	GG	AG	AG	AG	GG	GG	AG	AG	AG
s32559.1	1	2501950		TT	TT	TT	TC	TT	TC	CC	TC	TC	TT	CC	TT	TT	TC	TC	TC	CC	TT	TC	CC	TT	TT	TT	TC	TC	CC	TC	TC	TT	TT	CC	CC	CC	TT	CC	TC	TC	TC	TT	TT	CC	TC	TT	CC	TC	TC
s04088.1	1	2560616		GG	AA	AA	AG	AG	AA	GG	AG	GG	AG	AG	GG	AG	AG	AG	GG	GG	GG	AA	AG	AG	AA	AA	AG	AG	GG	AG	AG	AA	AG	GG	GG	GG	AG	GG	AG	AG	AG	AG	AG	AG	AA	GG	GG	AG	AG
s10771.1	1	2620153		AA	CC	CC	AC	AC	CC	AC	CC	AC	CC	AC	AC	AC	CC	CC	CC	AC	AC	CC	AC	AC	CC	CC	CC	AC	AC	CC	CC	CC	AC	AC	CC	CC	AC	AC	AC	CC	AC	AC	AC	CC	CC	AA	AC	CC	CC
s01515.1	1	2643419		CC	AC	AC	CC	AC	CC	AC	AA	AC	CC	AC	AC	CC	CC	AA	AC	AA	AC	CC	AC	CC	AC	AC	AC	AA	AC	AC	AC	AC	AC	AA	AA	AC	CC	AA	CC	AC	CC	CC	CC	AC	AC	CC	AA	AA	AC
s56011.1	1	2677922		TT	TG	TG	TT	TG	TT	TG	GG	TG	TT	TG	TG	TT	TT	GG	TG	GG	TG	TT	TG	TT	TG	TG	TG	GG	TG	TG	TG	TG	GG	GG	GG	TG	TT	GG	TT	TG	TT	TT	TT	TG	TG	TT	GG	GG	TG
s30529.1	1	2734665		TC	TT	TT	TC	CC	TT	TC	TT	TC	TT	TC	TC	CC	TT	TT	TT	TC	TT	TT	TC	TC	TT	TT	TT	TC	TC	TT	TT	TT	TT	TC	TT	TT	TC	TC	TC	TT	TC	TC	TC	TT	TT	CC	TC	TC	TT
s22855.1	1	2741604		TG	TG	TG	TG	GG	TT	TG	TG	GG	TT	TG	GG	GG	TT	TG	TG	TG	TT	TT	TG	GG	TG	TG	TG	GG	TG	TG	TG	TG	GG	TG	TT	TT	TG	TG	TG	TT	TG	TG	TG	TT	TG	GG	TG	TG	TG
s40377.1	1	2804726		TC	TC	TC	TC	TT	CC	TT	TT	TT	TC	TC	TT	TT	TC	TT	TT	TT	TT	CC	TC	TT	TC	TC	TT	TT	TT	TT	TT	TC	TT	TT	TT	TT	TC	TT	TC	TC	TC	TC	TC	TC	TC	TT	TT	TT	TT
s25860.1	1	2830467		TG	TG	TG	GG	TG	TG	GG	TG	GG	TT	GG	GG	TG	TG	TG	TG	TG	TG	TG	GG	GG	TG	TG	GG	GG	GG	TG	TG	TG	GG	TG	TT	TG	TG	TG	GG	TT	GG	TG	TG	TG	GG	GG	TG	TT	TG
s11250.1	1	2893924		TC	TT	TT	TT	TT	TT	TT	TT	TT	CC	TT	TC	TC	TC	TT	TT	TT	TC	TT	TT	TT	TC	TT	TT	TT	TT	TC	TC	TT	TT	TT	TT	TT	TT	TT	TT	TC	TT	TT	TC	TT	TT	TT	TT	TT	TT
s47513.1	1	2902890		TT	TC	TC	TT	TT	TC	TT	TT	TT	TC	TT	TT	TT	TC	TT	TT	TT	TC	TC	TT	TT	TT	TC	TT	TT	TT	TT	TT	TC	TC	TT	TT	TT	TC	TT	TT	TT	TT	TC	TT	TT	TT	TT	TT	TT	TT
OAR1_2921089.1	1	2921089		AA	CC	CC	AC	AC	CC	AA	CC	AA	AC	AC	AA	AC	CC	CC	AC	AC	CC	CC	AC	AC	AC	CC	AC	AC	AA	AC	AC	CC	CC	AC	CC	AC	AC	AC	AC	AC	AC	AC	AA	CC	CC	AA	AC	CC	CC
OAR1_2968995.1	1	2968995		AA	AC	AC	AC	AC	CC	AA	AA	AA	AC	AC	AA	AA	CC	AA	AA	AA	CC	CC	AC	AC	AA	CC	AA	AA	AA	AA	AA	AC	AC	AA	AA	AA	AC	AA	AC	AA	AC	AC	AA	AC	AC	AA	AA	AC	AC
s07618.1	1	2995060		--	GG	GG	--	--	GG	TG	GG	TG	GG	TG	--	--	GG	GG	GG	TG	GG	GG	TG	--	GG	GG	GG	TG	TG	GG	GG	GG	GG	TG	GG	GG	--	TG	--	GG	--	--	--	GG	GG	--	TG	GG	GG
s30369.1	1	3042411		TT	TC	TC	TT	TT	TT	TC	TC	TT	TC	TT	TT	TT	TC	TC	TT	TT	TC	TT	TT	TC	TC	TT	CC	TC	TC	TT	TT	TC	TC	TT	TT	TC	TT	TT	TT	TT	TT	TT	TT	TT	TC	TT	TT	TT	TC
OAR1_3066756.1	1	3066756		TT	TT	TT	TC	TT	TC	TC	TT	CC	TC	CC	TT	TC	CC	TT	TC	TC	TC	TC	CC	TC	TT	TT	TT	TC	TC	TT	TT	TT	TT	TC	TT	TT	TT	TC	TC	TT	TC	TT	TT	TC	TC	TC	TC	TT	TC
OAR1_3102603.1	1	3102603		CC	CC	CC	TC	CC	TC	CC	CC	TC	CC	TC	CC	CC	TC	CC	TC	CC	CC	TC	TC	CC	CC	CC	CC	CC	CC	CC	CC	CC	CC	CC	CC	CC	CC	CC	TC	CC	TC	CC	CC	TC	TC	CC	CC	CC	CC
s53777.1	1	3156512		CC	CC	CC	CC	CC	CC	CC	CC	CC	CC	CC	CC	CC	CC	CC	CC	CC	CC	CC	CC	CC	CC	CC	CC	CC	CC	CC	CC	CC	CC	CC	CC	CC	CC	CC	CC	CC	CC	CC	CC	CC	CC	CC	CC	CC	CC
s52352.1	1	3207635		TC	TC	TT	TC	TT	CC	TT	TT	TC	TC	TC	TT	TT	TC	TT	TC	TT	TT	TC	TC	TT	TC	CC	TT	TT	TT	TT	TT	TC	TC	TT	TT	TT	TC	TT	TC	TC	TC	TC	TC	TC	TC	TC	TT	TT	TT
s21404.1	1	3230453		GG	AG	AG	AG	GG	AG	AG	AG	AG	GG	AA	AG	AG	AG	AG	GG	AG	AG	AG	AA	GG	AG	AG	AG	AA	AG	GG	GG	AG	AG	AG	GG	GG	GG	AG	AG	GG	AG	GG	GG	AG	AA	GG	AG	GG	GG
s32601.1	1	3294583		AG	AG	AG	AG	AG	AA	AG	AA	AA	AG	AA	GG	AG	AA	AA	AA	AA	AG	AG	AA	AG	AG	GG	AG	AA	AG	AA	AA	AA	AA	AA	AA	AG	GG	AA	AG	AG	AG	GG	GG	AA	AA	AG	AA	AA	AA
s16211.1	1	3325561		AG	AG	AA	AG	GG	AA	AG	AA	AA	GG	AA	GG	AG	AG	AA	AA	AA	GG	AG	AA	AG	AG	GG	AG	AA	AG	AA	AA	AA	AA	AA	AA	AG	GG	AA	AG	AG	AG	GG	GG	AA	AA	AG	AA	AG	AA
s38787.1	1	3392488		AG	AG	AG	AG	AG	GG	AG	GG	GG	AA	GG	AG	AG	AG	GG	GG	GG	AG	AG	GG	AG	AG	AA	AG	GG	AG	AG	AG	GG	GG	GG	GG	AG	AA	GG	AG	AG	AG	AA	AA	GG	GG	AG	GG	GG	GG
OAR1_3412866.1	1	3412866		AG	AA	AG	AG	AG	AA	AG	AA	AA	AG	AA	AG	AG	AA	AA	AA	AA	AA	AA	AA	AG	AG	AG	AG	AA	AG	AG	AG	AA	AA	AA	AA	AG	AG	AA	AG	AG	AG	AG	GG	AA	AA	AG	AA	AA	AA
s11992.1	1	3522177		GG	AG	AA	GG	AG	GG	AG	AA	AG	GG	AG	AG	AG	GG	AA	AG	AA	GG	GG	AG	AG	AG	GG	AG	AA	AG	AG	AG	AG	AG	AA	AA	AG	GG	AA	GG	AG	GG	GG	GG	AG	AG	GG	AA	AA	AA
s50475.1	1	3529915		CC	AC	AC	AC	CC	AC	CC	AC	CC	CC	AC	AC	AC	AC	AC	CC	CC	CC	AC	AC	CC	AC	CC	AC	AC	CC	CC	CC	AC	AC	CC	CC	CC	CC	CC	AC	CC	AC	CC	CC	AC	AA	CC	CC	CC	CC
s45085.1	1	3538883		TC	TC	TC	CC	CC	TC	TT	TT	TC	CC	TC	CC	TC	CC	TT	TC	TT	TC	CC	TC	TC	TC	CC	TT	TT	TT	TT	TT	TT	TT	TT	TT	TT	CC	TT	CC	TC	CC	CC	CC	TC	TC	CC	TT	TC	TT
s03153.1	1	3567889		AG	AG	AG	AG	AG	AA	AA	AG	AA	GG	AA	AG	AG	AG	AG	AA	AA	AG	AA	AA	AG	GG	AG	AG	AG	AA	AG	AG	AG	AG	AA	AA	AA	AG	AA	AG	AG	AG	AG	GG	AA	AG	AG	AA	AA	AA
s63511.1	1	3577796		TC	TC	TC	TC	TC	TT	TT	TC	TT	CC	TT	TC	CC	TC	TC	TT	TT	TC	TT	TT	TC	CC	TC	TC	TC	TT	TC	TC	TC	TC	TT	TT	TT	TC	TT	TC	TC	TC	TC	CC	TT	TC	TC	TT	TT	TT
s00019.1	1	3638674		GG	GG	AG	GG	GG	GG	AG	GG	AG	GG	AG	GG	AG	GG	GG	GG	AG	GG	GG	AG	AG	GG	GG	GG	AG	AG	GG	GG	GG	GG	AG	GG	GG	GG	AG	GG	GG	GG	GG	GG	GG	GG	GG	AG	GG	AG
s08980.1	1	3661370		TC	TT	TC	CC	TC	TC	CC	TT	CC	TC	CC	CC	CC	CC	TT	TC	TC	TC	TC	CC	CC	TT	TC	TC	TC	CC	TC	TC	TT	TT	TC	TT	TC	TC	TC	CC	TT	CC	TC	TC	TC	TC	CC	TC	TT	TC
OAR1_3702014.1	1	3702014		AG	AG	GG	GG	AG	AG	GG	AA	AG	GG	GG	GG	GG	GG	AA	AA	AG	GG	GG	GG	GG	AG	GG	AG	AG	GG	AA	AA	AA	AA	AG	AA	AG	GG	AG	GG	AG	GG	GG	GG	AG	AG	GG	AG	AA	AG
DU299578_392.1	1	3865186		TC	TC	TC	TC	TC	CC	TC	TC	TC	TC	TC	TT	TT	CC	TC	CC	TC	CC	CC	TC	TC	TT	TC	TC	TT	TC	CC	CC	TC	TC	TC	CC	CC	TC	TC	TC	TC	TC	TC	TT	CC	TC	TT	TC	CC	CC
OAR1_3903520.1	1	3903520		CC	CC	CC	CC	CC	CC	CC	CC	CC	TC	CC	CC	TC	TC	CC	CC	CC	TC	CC	CC	CC	CC	CC	CC	CC	CC	CC	CC	CC	CC	CC	CC	CC	CC	CC	CC	CC	CC	CC	CC	CC	CC	TC	CC	CC	CC
OAR1_3909359.1	1	3909359		AA	AA	AA	AA	AA	AA	AA	AA	AA	AG	AA	AA	AG	AG	AA	AA	AA	AG	AA	AA	AA	AA	AA	AA	AA	AA	AA	AA	AA	AA	AA	AA	AA	AA	AA	AA	AA	AA	AA	AA	AA	AA	AG	AA	AA	AA
OAR1_3934952.1	1	3934952		AG	AG	AG	AG	AG	GG	AG	AG	AG	GG	AG	AG	AA	GG	AG	GG	AG	AG	GG	AG	AG	AG	AG	AG	AA	AG	GG	GG	AG	AG	AG	GG	GG	AG	AG	AG	GG	AG	AG	AG	GG	AG	AA	AG	GG	GG
OAR1_4003461.1	1	4003461		AA	AG	AA	AG	AA	AG	AA	AG	AA	AA	AG	AA	AA	AG	AG	AA	AA	AA	AG	AG	AA	AG	AA	AG	AG	AA	AA	AA	AG	AG	AA	AA	AA	AA	AA	AG	AA	AG	AA	AA	AG	GG	AA	AA	AA	AA
OAR1_4068504.1	1	4068504		GG	TG	TT	TG	TG	TG	TG	TT	TG	GG	TG	TG	TG	TG	TT	TT	TG	TG	TG	TG	TG	TG	GG	TT	TG	TG	TT	TT	TG	TG	TG	TT	TT	GG	TG	TG	TG	TG	GG	GG	TT	TT	TG	TG	TT	TT
s40352.1	1	4104750		AC	CC	AA	AC	AC	AA	AA	AC	AA	AC	AA	AC	AC	AA	AC	AA	AA	AA	AC	AA	AC	CC	CC	AC	AA	AA	AA	AA	AC	AA	AA	AA	AA	CC	AA	AC	AC	AC	CC	CC	AA	AC	AA	AA	AA	AA
s65509.1	1	4175745		AG	AA	AA	AA	AA	AA	AA	AA	AG	AG	GG	AA	AA	AG	AA	AA	AG	AG	AA	AG	AA	AA	AA	AA	AG	AG	AA	AA	AA	AG	AA	AA	AA	AA	AA	AA	AA	AA	AA	AA	AA	AA	AG	AG	AA	AA
s15090.1	1	4239142		AG	AG	AA	AG	AG	AA	AG	AG	AA	AA	AA	GG	GG	AA	AG	AA	AA	AA	AA	AA	AG	AG	AG	GG	AA	AG	AG	AG	GG	AG	AA	AA	AG	AG	AA	AG	AA	AG	AG	AG	AA	AG	AA	AA	AA	AA
OAR1_4285092.1	1	4285092		TT	TT	TT	TT	TT	TC	TT	TT	TT	TT	TT	TT	TT	TT	TT	TT	TT	TT	TT	TT	TT	TT	TT	TT	TT	TT	TT	TT	TC	TC	TT	TT	TT	TT	TT	TT	TT	TT	TT	TT	TT	TT	TT	TT	TT	TT
OAR1_4303667.1	1	4303667		CC	TC	TC	CC	TC	TC	TC	CC	CC	CC	CC	CC	CC	CC	TC	CC	TC	CC	TC	CC	TC	CC	TC	TC	TC	TC	CC	TC	CC	CC	TC	CC	TT	TC	CC	CC	TC	CC	TC	CC	TC	CC	CC	TC	TC	TC
s03424.1	1	4364137		AA	AA	AA	AA	AG	AG	AG	AA	AG	AG	AG	AA	AA	AA	AA	AG	AA	GG	AA	AA	AA	AA	AA	AA	AA	AA	AA	AA	AA	AG	AG	AA	AA	AA	AG	AA	AA	AA	AA	AA	AA	AA	GG	AA	AG	AA
s09057.1	1	4426785		TC	TT	TT	TT	TT	TT	TT	TT	TT	TT	TT	TT	TT	TC	TT	TT	TT	TC	TT	TT	TT	TT	TT	TT	TT	TT	TC	TC	TT	TC	TT	TT	TT	TT	TT	TT	TT	TT	TT	TT	TT	TT	TT	TT	TT	TT
OAR1_4467432.1	1	4467432		GG	GG	GG	AG	AG	GG	GG	GG	GG	GG	GG	AG	AG	GG	GG	GG	GG	GG	GG	GG	AG	GG	AG	GG	GG	GG	GG	GG	GG	GG	GG	GG	GG	AG	GG	AG	GG	AG	AG	AG	GG	GG	GG	GG	GG	GG
s05524.1	1	4516153		GG	AA	AG	AG	AG	AG	AG	AA	AA	AG	AA	GG	GG	AG	AG	AA	AG	AG	AA	AA	AG	AG	AG	AG	AG	AG	AA	AG	AG	GG	AG	AA	GG	AG	AA	AG	GG	AG	AG	GG	AG	AA	AG	AG	AA	AA
OAR1_4523214.1	1	4523214		TT	CC	TC	TC	TC	TC	TC	CC	CC	TC	CC	TT	TT	TC	TC	CC	TC	TC	CC	CC	TC	TC	TC	TC	TC	TC	CC	TC	TC	TT	TC	CC	TT	TC	CC	TC	TT	TC	TC	TT	TC	CC	TC	TC	CC	CC
s51981.1	1	4636029		CC	AA	AC	AC	AC	AC	AC	AA	AA	AC	AA	CC	CC	AC	AC	AA	AC	AC	AA	AA	AC	AC	AC	AC	AC	AC	AA	AC	AA	AC	AC	AA	CC	AC	AA	AC	CC	AC	AC	CC	AC	AA	AC	AC	AA	AA
s45048.1	1	4650099		GG	GG	GG	GG	GG	GG	GG	GG	GG	GG	GG	GG	GG	GG	GG	GG	GG	GG	GG	GG	GG	GG	GG	GG	AG	GG	GG	GG	AG	AG	GG	GG	GG	GG	GG	GG	GG	GG	GG	GG	GG	GG	GG	GG	GG	GG
s08276.1	1	4711313		GG	CC	GC	GC	GC	CC	GC	CC	GC	CC	CC	GC	GG	GC	GC	GC	GC	CC	CC	CC	GC	CC	GC	GC	CC	GC	CC	GC	GC	GG	GC	CC	GG	GC	CC	GC	GC	GC	GC	GC	GC	CC	CC	GC	CC	CC
s05306.1	1	4768503		TG	GG	TG	TG	TG	GG	GG	GG	TG	TG	TT	TT	TT	TG	GG	TG	TG	TT	GG	TG	TG	GG	TG	GG	TG	TG	TG	GG	GG	TG	GG	GG	GG	TG	GG	TG	GG	TG	TG	TG	GG	GG	GG	TG	GG	GG
s40431.1	1	4784206		AG	GG	GG	GG	GG	GG	AG	GG	AG	GG	AG	GG	GG	GG	AG	GG	AA	AG	GG	AG	GG	GG	GG	AG	AG	AA	GG	AG	AG	AG	AG	GG	AA	GG	GG	GG	AG	GG	GG	GG	AG	GG	GG	AA	GG	GG
s73618.1	1	4845086		AA	AG	AG	AA	AA	AG	AA	GG	AA	GG	AG	AG	AG	AA	AG	AG	AA	GG	AA	AA	AA	GG	AA	AG	AG	AA	AG	AA	GG	AG	AA	GG	AA	AA	AG	AA	AG	AA	AA	AG	AA	AG	AG	AA	AG	AG
s35298.1	1	4898453		AG	AG	GG	AG	AG	AG	AG	AA	GG	GG	GG	AG	AG	AG	AA	GG	AG	GG	AG	AG	GG	AG	GG	AA	GG	AG	GG	AG	AA	AA	AG	AA	AA	GG	AG	AG	AG	AG	GG	GG	AA	AA	AG	AG	AA	AG
OAR1_4935598.1	1	4935598		TC	TC	CC	TT	TC	TT	TC	TT	TT	TC	TC	TT	TT	TC	TT	TC	TT	TC	TC	TT	TC	TT	TC	TT	TT	TT	CC	TC	TT	TT	TC	TT	TT	TC	TC	TT	TT	TT	TC	TT	TT	TT	TC	TT	TC	TC
DU393582_347.1	1	4975708		TC	TT	TT	CC	CC	CC	TC	TT	TC	TC	TC	CC	CC	TC	TC	TC	CC	TC	TC	CC	TC	TC	TC	TC	CC	CC	TT	TC	TT	TC	TC	TT	CC	TC	TT	CC	CC	CC	TC	CC	CC	TC	TC	CC	TC	TT
OAR1_5058639.1	1	5058639		TC	CC	TC	CC	CC	CC	CC	CC	TC	CC	CC	CC	TC	TC	CC	CC	CC	CC	CC	CC	CC	CC	CC	CC	CC	CC	CC	CC	TC	TT	CC	CC	CC	CC	CC	CC	CC	CC	CC	CC	CC	CC	CC	CC	CC	CC
OAR1_5106728.1	1	5106728		CC	CC	CC	TC	TC	CC	CC	CC	TC	TC	TC	TC	TC	CC	CC	TT	CC	TT	CC	CC	TC	CC	TC	CC	CC	CC	TC	CC	TC	TT	CC	CC	CC	TC	CC	TC	CC	TC	TC	TC	CC	CC	CC	CC	CC	CC
s60381.1	1	5170780		CC	CC	CC	CC	CC	CC	TC	CC	CC	CC	CC	TC	CC	CC	CC	CC	CC	CC	CC	CC	CC	CC	CC	TC	CC	TC	CC	CC	CC	CC	CC	CC	TC	CC	CC	CC	CC	CC	CC	CC	CC	CC	CC	CC	CC	CC
OAR1_5206930.1	1	5206930		TC	TT	TT	TT	TT	TC	TC	TT	TT	TC	TT	TC	TT	TT	TC	TT	TC	TT	TT	TT	TT	TC	TT	TT	TT	TT	TC	CC	TT	TT	CC	TT	TC	TT	TC	TT	CC	TT	TT	TC	TC	TT	TC	TC	TT	TT
s62307.1	1	5259866		TC	TT	TC	CC	TC	CC	TC	TT	CC	CC	CC	TC	CC	CC	TT	CC	TC	CC	TC	CC	TC	TC	TC	TC	CC	CC	TC	TT	TC	CC	TT	TT	TC	TC	TT	CC	TC	CC	TC	CC	TC	TC	TC	TC	TT	TT
s71625.1	1	5320047		AA	AA	AA	AA	AA	AA	AA	AA	AG	AA	AG	AA	AA	AA	AA	AA	AG	AA	AA	AG	AA	AA	AA	AA	AG	AG	AA	AA	AA	AA	AA	AA	AA	AA	AA	AA	AA	AA	AA	AA	AA	AA	AG	AG	AA	AA
OAR1_5355855.1	1	5355855		AA	AA	AA	AG	AA	GG	AG	AA	AG	AG	AG	AA	AA	AG	AA	AA	AG	AA	AG	GG	AA	AG	AA	AA	AG	AG	AG	AG	AA	AG	AG	AA	AA	AA	AG	AG	AG	AG	AA	AG	AG	AG	GG	AG	AA	AA
s24029.1	1	5390135		AG	AG	AG	AG	AG	AG	GG	AA	GG	AG	GG	AA	AA	AG	AG	AG	GG	AG	GG	GG	AG	AA	AG	AG	GG	GG	GG	GG	AG	GG	GG	AA	GG	AG	AG	AG	AG	AG	AG	AA	GG	AG	GG	GG	AG	AG
OAR1_5436991.1	1	5436991		AG	AG	AG	AG	AG	AA	GG	GG	AG	AA	AA	GG	GG	AA	GG	AG	AG	AG	AA	AA	AG	AG	AG	GG	AA	AG	AG	GG	AG	AG	GG	GG	GG	AG	GG	AG	AG	AG	AG	AG	AG	AG	AG	AG	AG	AG
OAR1_5481707.1	1	5481707		CC	TC	CC	CC	CC	TC	CC	CC	CC	TT	TC	TC	TC	CC	CC	TC	CC	TC	TC	CC	TC	TC	TC	CC	TC	CC	TC	CC	TC	TC	CC	CC	CC	TC	CC	CC	TC	CC	TC	TC	CC	CC	CC	CC	CC	TC
OAR1_5509605.1	1	5509605		GG	--	AG	AG	AG	GG	GG	AA	AG	GG	GG	AG	AG	GG	AG	AG	GG	AG	--	GG	--	AG	--	AG	GG	GG	GG	GG	AG	AG	GG	AA	GG	--	AG	AG	GG	AG	--	AG	GG	AG	GG	GG	AG	--
s35058.1	1	5564160		CC	CC	CC	TC	CC	TC	CC	CC	CC	TC	TC	CC	TC	TC	CC	TC	CC	TC	TC	TC	CC	CC	CC	CC	CC	CC	TC	CC	TC	TC	CC	CC	CC	CC	CC	TC	CC	TC	CC	CC	TC	TC	CC	CC	CC	CC
s57929.1	1	5595285		CC	CC	TC	CC	CC	CC	CC	CC	CC	CC	CC	TC	CC	CC	CC	CC	CC	CC	CC	CC	CC	CC	CC	CC	CC	CC	CC	CC	CC	CC	CC	CC	CC	CC	CC	CC	CC	CC	CC	CC	CC	CC	CC	CC	CC	CC
s62012.1	1	5646220		AG	GG	GG	AG	GG	AA	AA	GG	GG	AA	AG	AG	GG	AG	AG	AG	AG	AG	AG	AG	GG	AG	GG	AG	AG	AG	AA	AA	GG	GG	AA	GG	AA	GG	AG	AG	AA	AG	GG	AG	AA	AG	AG	AG	GG	GG
s23238.1	1	5699676		AG	AG	GG	GG	GG	AG	GG	GG	GG	AG	GG	AG	GG	GG	AG	GG	AG	AG	AG	GG	AG	AG	AG	GG	GG	GG	GG	AG	AG	AA	AG	GG	AG	AG	GG	GG	AA	GG	AG	AG	AG	GG	GG	AA	GG	AG
OAR1_5744254.1	1	5744254		TC	TC	CC	CC	CC	CC	TC	CC	TC	TC	TC	TC	TC	TT	CC	TC	CC	TC	TC	CC	TC	CC	TC	TC	TC	TC	TC	CC	TC	TT	CC	CC	TC	TC	CC	CC	CC	CC	TC	CC	CC	CC	CC	TC	CC	TC
DU453866_552.1	1	5803319		AA	AG	AA	AA	AA	AA	AA	AA	AA	AA	AA	AG	AA	AA	AA	AA	AA	AA	AG	AA	AG	AA	AG	AA	AA	AA	AA	AA	AA	AG	AA	AA	AA	AG	AA	AA	AA	AA	AG	AA	AA	AA	AA	AG	AA	AG
s61127.1	1	5846903		GG	GG	GG	AG	GG	AA	AG	AG	GG	AG	GG	GG	AG	AG	GG	GG	GG	GG	AG	AG	GG	AG	GG	AG	GG	AG	GG	GG	GG	GG	GG	AA	AG	GG	AG	AG	AG	AG	GG	AG	AG	AG	AG	AG	AG	AG
s01591.1	1	5917696		TC	TT	TT	TC	TC	TC	CC	TC	CC	TT	TC	TT	TC	TC	TC	TT	CC	TC	TC	CC	TC	TT	TT	TC	TC	CC	TC	CC	TC	CC	CC	CC	CC	TT	CC	TC	TC	TC	TT	TT	CC	TC	CC	CC	CC	CC
s23059.1	1	5929892		GG	GG	GG	GG	AG	GG	GG	GG	GG	GG	GG	GG	GG	GG	GG	GG	GG	GG	GG	GG	GG	GG	GG	GG	GG	GG	GG	GG	GG	GG	GG	GG	GG	GG	GG	GG	GG	GG	GG	GG	GG	GG	AG	GG	AG	GG
OAR1_5950376.1	1	5950376		CC	CC	TC	CC	CC	CC	CC	CC	CC	TC	TC	TC	CC	CC	CC	TC	CC	TC	CC	CC	CC	CC	CC	CC	CC	CC	TC	CC	CC	CC	CC	CC	CC	CC	CC	CC	CC	CC	CC	CC	CC	CC	CC	CC	CC	CC
s43563.1	1	6010613		AG	AG	AA	AG	AA	GG	AG	AG	AG	GG	AG	AA	AA	AG	AG	AG	AG	AG	GG	AG	AA	AG	AG	AG	AG	AG	AG	AG	AA	AG	AG	GG	GG	AG	AG	AG	GG	AG	AG	AG	GG	AG	AG	AG	AG	AG
OAR1_6050410.1	1	6050410		TC	TT	CC	TC	TC	TC	TC	TC	CC	TC	CC	TC	TC	TT	TC	TC	CC	CC	TC	CC	TC	TT	TT	TT	TC	TC	CC	CC	TC	CC	CC	CC	TC	TT	CC	TC	TC	TC	TT	TT	CC	TC	CC	CC	CC	CC
s09379.1	1	6077329		TT	TT	TT	TT	TT	TT	TT	TT	TT	TC	TC	TT	TC	TT	TT	TC	TT	TC	TT	TT	TC	TT	TT	TT	TT	TT	TC	TT	TT	TT	TT	TT	TT	TT	TT	TT	TT	TT	TT	TT	TT	TT	TT	TC	TT	TC
s22471.1	1	6140671		CC	TC	TT	TT	TC	TT	CC	TC	CC	TT	TC	TC	TT	CC	TC	TT	CC	TT	TT	TC	TT	TT	TC	TC	TC	CC	TC	CC	TC	TC	CC	TT	CC	TT	TC	TT	TC	TT	TT	TT	TC	TC	CC	TC	CC	TT
s67547.1	1	6153718		CC	TC	CC	TC	TC	TT	TC	TC	CC	TC	TC	CC	CC	TC	CC	TC	CC	TC	TT	TC	TC	CC	TC	TC	TC	TC	TC	CC	CC	CC	CC	TT	TC	TC	TC	TC	CC	TC	TC	CC	TC	TC	TC	CC	TT	TT
s61167.1	1	6161092		AA	AC	AA	AA	AA	AA	AA	AA	AA	AA	AA	AA	AA	AA	AA	AA	AA	AA	AC	AA	AC	AA	AA	AA	AA	AA	AA	AA	AA	AA	AA	AA	AA	AC	AA	AA	AA	AA	AC	AA	AA	AA	AA	AA	AA	AC
s20120.1	1	6250045		TC	CC	TC	CC	CC	CC	CC	CC	TC	TT	TC	CC	CC	CC	TC	TC	TC	TC	CC	CC	CC	TC	CC	CC	CC	CC	TC	TC	CC	TC	TC	CC	TC	CC	CC	CC	TT	CC	CC	TC	TC	CC	CC	TC	CC	CC
s52761.1	1	6257089		GG	GG	AG	GG	GG	GG	GG	GG	GG	GG	GG	GG	GG	GG	GG	GG	GG	GG	GG	GG	GG	GG	GG	GG	GG	GG	GG	GG	GG	GG	GG	GG	GG	GG	GG	GG	GG	GG	GG	GG	GG	GG	GG	GG	GG	GG
s58937.1	1	6263748		TC	TC	CC	TC	TT	TC	TT	CC	TT	TT	TT	TC	TT	TC	TT	TT	TT	TT	TC	TC	TT	TT	TT	TT	TT	TT	TT	TT	CC	TC	TT	CC	TT	TT	TC	TC	TT	TC	TT	TT	TC	CC	TT	TT	TT	TC
s49628.1	1	6279912		GG	AG	AG	AG	GG	AG	GG	AA	GG	AG	GG	GG	GG	GG	GG	GG	GG	GG	AG	AG	GG	AG	GG	GG	GG	GG	GG	GG	AA	AG	GG	AA	GG	GG	AG	AG	AG	AG	GG	AG	AG	AA	GG	GG	GG	AG
OAR1_6316082.1	1	6316082		AG	AG	AG	AG	AG	AG	AA	GG	AA	AA	AA	AA	AA	AG	AA	AA	AA	AA	AG	AG	AA	AA	AA	AA	AA	AA	AA	AA	GG	AG	AA	GG	AA	AA	AG	AG	AA	AG	AA	AA	AG	GG	AA	AA	AG	AG
OAR1_6373388.1	1	6373388		GG	AG	AA	GG	GG	AG	GG	GG	GG	GG	GG	GG	GG	GG	GG	GG	GG	GG	GG	GG	GG	GG	GG	GG	GG	GG	GG	GG	AG	GG	GG	GG	GG	GG	GG	GG	GG	GG	GG	GG	GG	AG	GG	GG	GG	GG
OAR1_6410322.1	1	6410322		TC	TC	CC	TC	TC	TC	CC	TC	TC	TT	TT	CC	TC	TC	CC	CC	TC	TC	TT	TT	TC	TC	CC	CC	TT	TC	CC	CC	CC	CC	CC	TT	CC	TC	TC	TC	TC	TC	TC	TC	TC	TC	CC	TC	TC	TT
OAR1_6444725_X.1	1	6444725		AG	AG	GG	AG	GG	AG	GG	AG	GG	GG	GG	GG	AG	AG	GG	GG	GG	GG	AA	AG	AG	GG	GG	GG	AG	GG	GG	GG	GG	GG	GG	AA	GG	AG	AG	AG	GG	AG	AG	GG	AG	AG	GG	AG	GG	AA
s13861.1	1	6486476		CC	TT	TC	TC	TC	TC	CC	CC	CC	CC	CC	TT	TC	CC	TC	TT	CC	TC	TC	CC	TT	TC	TC	TC	CC	CC	TC	CC	TT	TC	CC	CC	CC	TT	CC	TC	CC	TC	TT	TC	CC	TC	CC	CC	CC	TC
OAR1_6531315.1	1	6531315		TT	TT	TG	TT	TG	TG	TG	TT	TT	GG	TG	TG	TT	TG	TT	TG	TT	TG	TT	TT	TT	TG	TG	TG	TT	TG	TG	TT	TT	TT	TT	TT	TG	TT	TT	TT	TG	TT	TT	TG	TT	TT	TT	TT	GG	TT
s30581.1	1	6689189		GG	GG	TG	TG	GG	TT	GG	TG	TG	GG	TG	TG	GG	GG	GG	GG	TG	GG	TG	TT	GG	GG	GG	GG	TG	TG	GG	GG	TG	TG	GG	TT	GG	GG	TG	TG	GG	TG	GG	GG	TG	TG	GG	GG	GG	TG
OAR1_6722309.1	1	6722309		TC	TT	TC	CC	TC	CC	TC	TC	TC	TC	CC	TC	CC	CC	TC	TC	TC	CC	TC	CC	TC	TC	CC	CC	TC	CC	TT	TT	TC	TC	TT	CC	TC	TC	TC	CC	TT	CC	TC	TC	TC	TC	TT	TC	TC	TC
OAR1_6744659.1	1	6744659		TT	TT	--	--	--	TT	TC	TT	--	--	--	--	--	TC	--	--	--	--	TT	--	--	--	--	--	--	--	--	TT	TC	TC	TT	TT	TC	--	TT	--	TT	--	--	--	TT	TT	TT	TT	TC	TT
OAR1_6888977.1	1	6888977		CC	TC	TT	CC	CC	CC	CC	CC	TC	CC	TC	TC	CC	CC	CC	CC	TC	CC	TC	TC	TC	CC	CC	CC	TC	TC	CC	CC	CC	CC	CC	CC	CC	TC	CC	CC	CC	CC	TC	CC	CC	CC	TC	CC	CC	TC
OAR1_6901051.1	1	6901051		AG	GG	GG	GG	AG	GG	GG	AG	GG	AG	GG	GG	GG	AG	GG	GG	GG	AG	GG	GG	GG	AG	GG	GG	GG	GG	GG	GG	GG	AG	GG	AA	GG	GG	AG	GG	AG	GG	GG	AG	GG	GG	GG	GG	AG	AG
OAR1_6968054.1	1	6968054		GG	AG	GG	GG	GG	GG	AG	GG	GG	GG	GG	GG	GG	AG	GG	GG	GG	GG	GG	GG	GG	GG	AG	AG	GG	AG	GG	GG	AG	GG	GG	GG	AG	GG	GG	GG	GG	GG	GG	GG	GG	AG	GG	GG	AG	GG
OAR1_7018250.1	1	7018250		AA	AA	AG	AG	AG	GG	GG	GG	AG	AG	AG	AG	AA	AG	AA	AA	AG	AG	AG	GG	AA	AG	AG	AG	AG	GG	AG	AG	AA	AG	AG	GG	AG	AA	GG	AG	AG	AG	AA	AG	AG	AG	GG	AA	GG	AG
s24646.1	1	7082563		AG	GG	AG	AG	AG	AG	AA	AG	AG	GG	AG	AA	AA	AA	AG	AA	AG	AG	GG	AG	AG	AG	AA	AA	AA	AA	AA	AG	GG	GG	AG	GG	AG	AG	AG	AG	GG	AG	AG	AG	GG	GG	AG	AG	AG	GG
s03149.1	1	7099031		GG	AG	GG	GG	GG	GG	AG	AG	GG	GG	GG	GG	AG	GG	GG	GG	GG	GG	GG	GG	GG	GG	GG	GG	AG	GG	AG	AG	AG	GG	AG	GG	GG	GG	AG	GG	GG	GG	GG	GG	GG	AG	AG	AG	GG	GG
OAR1_7104917.1	1	7104917		AA	AA	AA	AA	AG	AA	AG	GG	AA	AA	AA	AA	AG	AA	AA	AA	AA	AG	AA	AA	AA	AA	AA	AA	AG	AA	AG	AG	AG	GG	AG	GG	AA	AA	GG	AA	AA	AA	AA	AA	AA	AA	AG	AG	AG	AG
s74740.1	1	7307638		AG	GG	AG	AG	GG	AA	GG	GG	AA	AG	AG	GG	GG	GG	AG	GG	AA	GG	AG	AA	GG	AG	GG	GG	AG	AG	GG	AG	AG	AG	AG	GG	AG	GG	GG	AG	AA	AG	GG	AG	AA	AG	GG	AG	GG	GG
s53274.1	1	7342257		TT	TC	TT	TT	TT	TT	TT	TT	TT	TT	TT	TT	TC	TT	TT	TT	TT	TT	TT	TT	TT	TT	TT	TT	TT	TT	TT	TT	TC	TT	TT	TT	TT	TT	TT	TT	TT	TT	TT	TT	TT	TC	TT	TC	TT	TT
OAR1_7376329.1	1	7376329		CC	AC	AC	AC	CC	AA	CC	CC	AC	CC	AC	AC	AC	CC	CC	AC	AC	CC	AC	AA	CC	CC	CC	CC	AA	AC	AA	CC	AA	AA	CC	CC	CC	CC	CC	AC	CC	AC	CC	CC	AC	AA	AC	AC	CC	CC
OAR1_7428857.1	1	7428857		TT	TT	TT	TT	TT	TT	TT	TT	TT	TT	TT	TT	TG	TT	TT	TT	TT	TT	TT	TT	TT	TT	TT	TT	TT	TT	TT	TT	TT	TT	TT	TT	TT	TT	TT	TT	TT	TT	TT	TT	TT	TT	TT	TG	TT	TT
s31458.1	1	7483176		GG	AG	GG	AG	AG	AG	AG	AG	GG	GG	GG	GG	GG	AG	GG	GG	GG	AG	AA	AG	AG	GG	AG	AG	GG	AG	GG	GG	GG	GG	GG	AA	AG	AG	AG	AG	GG	AG	AG	GG	AG	AG	GG	GG	AA	AA
OAR1_7546163.1	1	7546163		TT	TT	TC	CC	TC	CC	TT	TT	TT	TT	TT	CC	CC	TT	TC	TC	TT	TT	TC	TC	TC	TC	TC	TC	TC	TT	TT	TT	TT	TC	TT	TT	TT	TC	TT	CC	TT	CC	TC	TC	TC	TC	TT	TC	TT	TT
OAR1_7563736.1	1	7563736		CC	CC	CC	CC	CC	CC	TC	CC	CC	CC	CC	CC	CC	TC	CC	TC	CC	TC	CC	CC	CC	CC	TC	TC	CC	TC	TC	CC	CC	CC	CC	CC	TC	CC	CC	CC	CC	CC	CC	CC	CC	CC	CC	CC	TC	CC
DU290101_408.1	1	7708576		CC	TC	TC	TC	TC	TC	CC	TC	CC	TC	TC	CC	TC	CC	CC	CC	CC	TT	TT	TC	TC	CC	CC	CC	CC	CC	CC	CC	CC	CC	CC	TT	CC	TC	TC	TC	CC	TC	TC	CC	TC	TC	CC	CC	TC	TT
OAR1_7717464.1	1	7717464		TT	TT	TT	TC	TT	TC	TC	TT	TT	TC	TC	TT	TC	TC	TT	TC	TT	TC	TC	TC	TT	TT	TC	TC	TT	TC	TC	TT	TT	TT	TT	TT	TC	TT	TT	TC	TT	TC	TT	TT	TC	TC	TT	TC	TC	TT
OAR1_7776185.1	1	7776185		CC	CC	CC	CC	CC	CC	CC	CC	CC	CC	CC	CC	CC	CC	CC	CC	CC	CC	CC	CC	CC	CC	CC	CC	CC	CC	CC	CC	CC	CC	CC	CC	CC	CC	CC	CC	CC	CC	CC	CC	CC	CC	CC	CC	CC	CC
s54948.1	1	7859338		TT	GG	TT	TG	TG	TT	TG	TG	TG	TG	GG	GG	TG	TT	TG	TG	TG	GG	TG	TG	GG	TG	TG	TG	TG	TG	TG	TT	GG	GG	TG	GG	TT	GG	GG	TG	TT	TG	GG	TG	TT	TG	TG	TT	TT	GG
OAR1_7897015.1	1	7897015		AA	AG	AA	GG	AG	AG	AG	AA	AG	AG	GG	GG	AG	AA	AG	GG	AG	AG	AG	GG	AG	AG	AG	AG	GG	AG	GG	AA	GG	GG	AG	AA	AA	AG	AG	GG	AA	GG	AG	AG	AG	GG	GG	AG	AA	AA
s38038.1	1	7938646		GG	AG	AG	AG	GG	AA	AG	AG	AG	GG	AG	AG	AG	GG	GG	AG	AG	GG	AA	AA	AG	GG	GG	GG	AG	AG	AA	GG	GG	AG	AG	AA	GG	AG	AA	AG	GG	AG	AG	GG	AG	AG	AG	GG	GG	AA
s29615.1	1	7968950		AA	AA	AA	AG	AG	AA	AG	AA	AA	AA	AA	GG	AA	AG	AG	GG	AA	AA	AA	AA	AG	AG	GG	GG	AA	AG	AG	AA	AA	AG	AA	AA	AG	AG	AA	AG	AA	AG	AG	AG	AA	AA	AA	AA	AG	AA
s18895.1	1	7979916		AA	AA	AA	GG	AG	AG	AA	AA	AA	AA	AA	AG	AG	AA	AG	AG	AA	AG	AG	AG	AG	AG	AG	AG	AG	AA	AA	AA	AA	AA	AA	AA	AA	AG	AA	GG	AA	GG	AG	AG	AG	AG	AG	AG	AA	AA
s05493.1	1	8018015		TC	TC	TC	TC	CC	TT	CC	TT	TT	TT	TT	CC	TC	TC	CC	CC	TC	TC	TT	TT	TC	TC	CC	CC	TT	TC	TC	TC	CC	CC	CC	TT	CC	TC	TC	TC	TC	TC	TC	TC	TC	TC	TC	CC	CC	TT
OAR1_8082265.1	1	8082265		TC	CC	TC	CC	TC	TC	CC	CC	TC	CC	TC	TC	CC	TC	CC	CC	TC	CC	CC	TC	CC	CC	CC	CC	TC	TC	TC	CC	CC	TC	CC	CC	CC	CC	CC	CC	CC	CC	CC	CC	CC	CC	CC	CC	TC	CC
OAR1_8123245.1	1	8123245		AC	AC	CC	CC	CC	AC	CC	AA	AC	CC	AC	AC	AC	AC	CC	AC	AC	AC	AC	AC	AC	CC	CC	CC	AA	AC	AA	AC	CC	AC	CC	AA	CC	AC	AC	CC	CC	CC	AC	CC	CC	CC	AC	CC	CC	AA
s63488.1	1	8158740		CC	TC	CC	CC	TC	CC	CC	CC	CC	CC	CC	CC	CC	CC	CC	CC	CC	CC	CC	CC	CC	CC	CC	CC	CC	CC	CC	CC	TT	CC	CC	CC	CC	CC	CC	CC	CC	CC	CC	CC	CC	TC	CC	TC	TC	CC
s39567.1	1	8243023		AA	AA	AA	AA	AA	AG	AA	AA	AA	AA	AA	AA	AA	AA	AA	AA	AA	AA	AA	AA	AA	AA	AA	AA	AA	AA	AA	AA	AA	AA	AA	AA	AA	AA	AA	AA	AA	AA	AA	AA	AA	AA	AA	AA	AA	AA
s49872.1	1	8290556		AG	AG	AA	AA	GG	AA	GG	AA	AG	AG	AA	AG	AA	AG	AG	AG	AG	AA	AA	AA	AG	AG	AG	AG	AA	AG	AG	AG	GG	GG	GG	AA	GG	AA	AG	AA	GG	AA	AG	GG	AG	AG	GG	GG	GG	AG
s18552.1	1	8332798		CC	TC	TC	TT	TC	TC	TC	CC	CC	TC	TC	CC	CC	CC	TC	CC	CC	TC	TC	TC	TC	TC	TC	TC	CC	CC	CC	CC	TT	CC	TC	CC	CC	CC	TC	TT	CC	TT	CC	CC	TC	TT	TC	TC	TC	CC
s47936.1	1	8373105		CC	TC	CC	CC	TT	CC	TT	TC	CC	CC	CC	TC	CC	TC	CC	CC	CC	CC	CC	CC	CC	CC	TC	TC	CC	TC	CC	TC	TT	CC	TC	CC	TC	CC	TC	CC	CC	CC	TC	TC	CC	TC	TC	TC	TT	CC
s37400.1	1	8395282		TC	CC	CC	TC	CC	CC	CC	CC	CC	CC	CC	CC	CC	CC	TT	CC	TC	CC	CC	CC	TC	TC	TC	TC	TC	CC	CC	TC	CC	TC	TC	CC	TC	CC	CC	TC	TC	TC	CC	CC	TC	CC	TC	TC	CC	CC
s05140.1	1	8453239		CC	CC	CC	CC	CC	CC	CC	CC	CC	CC	CC	CC	CC	CC	CC	CC	CC	CC	CC	CC	CC	CC	CC	CC	TC	CC	CC	CC	CC	CC	CC	CC	CC	CC	CC	CC	CC	CC	CC	CC	CC	CC	CC	CC	CC	CC
s61237.1	1	8482928		AG	AG	GG	AG	GG	GG	GG	GG	GG	GG	GG	AG	AG	AG	AG	GG	GG	AG	AG	GG	AG	AG	AG	AG	AG	GG	GG	GG	GG	GG	GG	GG	GG	AG	GG	AG	GG	AG	AG	GG	GG	GG	GG	GG	GG	GG
s68090.1	1	8491912		AC	AA	AC	AC	AC	CC	AC	CC	AA	AC	AC	AC	AC	AC	AC	CC	AC	AC	AC	AC	AC	AA	AC	AC	AA	AC	AC	CC	AA	CC	AC	CC	CC	AC	AC	AC	AC	AC	AC	AC	CC	AC	AC	AC	AC	CC
OAR1_8530247.1	1	8530247		TG	TG	TT	TG	TG	TG	TT	TG	TT	TG	TG	GG	TG	TG	TG	TG	TT	GG	TG	TT	GG	TG	TG	TG	TG	TT	TG	TG	TT	TG	TT	TT	TT	TG	TT	TG	TT	TG	GG	TG	TT	TT	TT	TT	TT	TG
s00447.1	1	8568968		AG	GG	GG	GG	AG	AG	GG	AG	GG	GG	GG	AA	AG	AG	GG	AG	GG	GG	GG	GG	GG	GG	GG	GG	GG	GG	GG	GG	GG	GG	GG	AA	GG	AG	AG	GG	GG	GG	AG	AG	GG	GG	GG	GG	GG	AG
s26362.1	1	8633707		GG	GG	GG	GG	GG	AG	GG	GG	AG	AG	AG	AG	GG	GG	GG	GG	AG	GG	GG	AG	GG	AG	GG	GG	AA	AG	AG	GG	GG	GG	GG	GG	GG	GG	GG	GG	AG	GG	GG	AG	GG	GG	GG	GG	GG	GG
s54418.1	1	8677031		GG	GG	GG	GG	GG	GG	AG	GG	GG	GG	GG	GG	GG	AG	GG	GG	GG	GG	GG	GG	GG	GG	AG	AG	GG	AG	GG	GG	GG	GG	GG	GG	AG	GG	GG	GG	GG	GG	GG	GG	GG	GG	GG	GG	AG	GG
s68509.1	1	8711186		TT	TT	TT	TC	TT	TC	TT	TT	TT	TT	TT	TT	TT	TT	TT	TT	TT	TT	TC	TC	TT	TT	TT	TT	TT	TT	TT	TT	TT	TT	TT	TT	TT	TT	TT	TC	TT	TC	TT	TT	TC	TC	TT	TT	TT	TT
s56679.1	1	8771616		TC	TC	TC	CC	TT	TC	TT	TC	TC	TC	TT	TT	CC	TC	TC	CC	TT	TC	CC	TC	CC	CC	TC	TC	TC	TT	TC	TT	TT	TC	TT	CC	TT	CC	TC	CC	TC	CC	TC	TC	TC	TC	TT	TT	TT	CC
s54247.1	1	8808149		AG	GG	GG	AG	AG	GG	GG	AG	AG	GG	GG	AG	GG	GG	AA	GG	AG	GG	GG	GG	AG	AG	AG	AG	GG	GG	GG	AA	GG	AG	AG	GG	AG	GG	GG	AG	AG	AG	AG	AG	AG	GG	AG	AG	GG	GG
s71926.1	1	8817073		CC	CC	CC	CC	CC	CC	CC	CC	CC	CC	CC	CC	CC	CC	CC	CC	CC	CC	CC	CC	CC	CC	CC	CC	CC	CC	CC	CC	CC	CC	CC	CC	CC	CC	CC	CC	CC	CC	CC	CC	CC	CC	CC	CC	CC	CC
s73085.1	1	8850881		AA	AC	AC	AC	AC	AC	AC	AC	AC	AC	CC	AC	AA	AA	AC	AA	AC	AC	AA	AC	AC	AC	AC	AC	CC	AC	AC	AA	CC	AA	AC	AC	AA	AA	AC	AC	AA	AC	AA	AA	AA	AC	AC	AC	AC	AC
s67178.1	1	8894165		AG	GG	AG	GG	GG	GG	GG	AG	AG	GG	AG	AG	GG	GG	AG	GG	AA	GG	GG	AG	GG	GG	GG	GG	AG	AG	AG	AA	GG	AG	AG	GG	AG	GG	GG	GG	AG	GG	GG	GG	AG	GG	AG	AG	GG	GG
OAR1_8918549.1	1	8918549		GG	GG	GG	AA	GG	AG	GG	AG	GG	GG	GG	GG	GG	GG	AG	GG	GG	GG	AG	AG	AG	AG	AG	AG	GG	GG	GG	AG	GG	GG	GG	GG	GG	GG	GG	AA	GG	AA	GG	GG	AG	AG	GG	GG	GG	GG
OAR1_8932175.1	1	8932175		AG	GG	GG	AG	GG	AG	GG	GG	GG	GG	GG	GG	GG	GG	AG	GG	AG	GG	AG	AG	GG	GG	GG	GG	GG	GG	GG	AG	GG	AG	AG	GG	AG	GG	GG	AG	AG	AG	GG	GG	AA	AG	AG	AG	GG	GG
s68925.1	1	8991848		TT	TC	CC	TC	CC	CC	CC	CC	TC	TC	TC	TC	TT	TC	TT	TT	TT	TC	TC	TC	TT	TT	TC	TC	TT	TC	TT	TC	CC	TT	TC	TC	TC	TT	TC	TC	TT	TC	TC	TC	TC	CC	TC	TC	CC	TC
OAR1_9020566.1	1	9020566		TT	TC	TT	TC	TC	TC	TC	CC	TT	TC	TC	TT	TT	TT	TT	TT	TT	TC	--	--	TT	TT	TT	TT	TT	TT	TT	TC	CC	TT	TC	TC	TT	TT	TC	--	TT	--	TT	TT	--	CC	TC	TC	TC	TC
s12854.1	1	9089965		TT	TT	--	CC	TT	TC	TT	TT	--	TT	TT	TT	TC	TT	--	TC	TT	TT	TC	--	TC	--	TC	TC	TT	TT	TT	TT	TT	TT	TT	--	TT	TC	--	CC	TT	CC	TT	TT	--	--	TT	TT	TT	TT
s52639.1	1	9134172		AG	GG	AG	AG	GG	GG	GG	AA	AG	AG	GG	GG	AG	GG	AA	AG	AG	GG	GG	GG	AG	AA	AG	AG	AG	GG	GG	AA	GG	AG	AG	AA	AG	AG	AG	AG	AA	AG	GG	AG	AG	GG	AG	AG	GG	AG
OAR1_9179437_X.1	1	9179437		TT	TT	TT	TT	TT	TT	TT	TT	TC	TT	TT	TT	TT	TT	TT	TT	TT	TT	TT	TT	TT	TT	TT	TT	TT	TT	TT	TT	TT	TT	TT	TT	TT	TT	TT	TT	TT	TT	TT	TT	TT	TT	TT	TT	TT	TT
s30516.1	1	9202499		GG	AA	AA	GG	AG	GG	AA	GG	GG	GG	GG	GG	GG	AG	GG	AG	GG	AG	GG	GG	AG	GG	AG	AG	GG	AG	AG	AG	AA	AG	AG	GG	AG	AG	AG	GG	GG	GG	AG	GG	GG	AG	AG	AG	AA	AG
s11687.1	1	9245954		AG	AG	GG	GG	GG	GG	AG	AG	GG	GG	GG	GG	AG	AA	AG	AA	AG	AG	GG	GG	AG	GG	AG	AG	GG	AG	AG	AG	GG	AA	AG	AA	AA	AA	AG	GG	AG	GG	AG	GG	AG	GG	AG	AG	AG	AA
OAR1_9265710.1	1	9265710		TC	TC	CC	TC	CC	TT	TC	TT	CC	TC	TC	TC	TC	TT	TC	TT	TC	TT	TC	TC	TC	CC	TC	TC	CC	TC	TC	TT	CC	TT	TC	TT	TT	TT	TC	TC	TC	TC	TC	CC	TT	TC	TC	TC	TC	TT
s60303.1	1	9324337		AG	GG	GG	GG	AG	GG	GG	AG	GG	GG	GG	AA	GG	GG	GG	GG	GG	GG	GG	GG	GG	GG	GG	GG	AG	GG	GG	GG	GG	GG	GG	GG	GG	GG	GG	GG	GG	GG	AG	AG	GG	GG	GG	GG	GG	GG
OAR1_9339043.1	1	9339043		GG	GG	GG	GG	GG	GG	GG	GG	AG	GG	GG	GG	GG	GG	GG	GG	GG	GG	GG	GG	GG	GG	GG	GG	GG	GG	GG	GG	GG	GG	GG	GG	GG	GG	GG	GG	GG	GG	GG	GG	GG	GG	GG	GG	GG	GG
s59084.1	1	9403382		AG	AG	AG	GG	AG	GG	AA	AG	GG	AG	GG	AG	AG	AA	GG	AG	GG	GG	GG	GG	GG	AG	AG	AG	AG	AG	GG	GG	AA	GG	AG	AG	GG	AG	AA	GG	AG	GG	GG	AG	GG	AG	AG	AG	AA	GG
s22866.1	1	9484601		TT	TT	TC	TT	TC	TT	CC	TC	TT	CC	TC	TC	TC	TC	TT	TT	TT	TC	TC	TT	TT	TC	TC	TC	TT	TC	TT	TT	TC	TT	TC	TC	TT	TT	TC	TT	TC	TT	TT	TC	TT	TT	TC	TT	CC	TC
s10625.1	1	9525145		AA	AA	AG	AA	AG	AG	GG	GG	GG	GG	GG	AG	AG	AG	AA	AA	AG	AG	AG	AG	AA	AG	AG	AG	AG	GG	AG	AG	AG	AA	AG	AG	AA	AA	AG	AA	AG	AA	AA	AG	AA	AA	AG	AA	GG	AG
OAR1_9563208.1	1	9563208		AC	CC	AA	CC	AA	AC	AC	AA	AC	AA	AA	AC	AA	CC	AC	AC	AA	AC	AC	AC	CC	AC	CC	CC	AC	AC	AC	AA	AC	AC	AA	AA	AC	AC	AA	CC	AA	CC	AC	AA	AC	CC	AA	AC	AC	AC
s18647.1	1	9635561		TC	TT	TC	TT	TC	TT	TT	TC	TT	TT	TT	TC	TT	TT	TC	TT	TC	TT	TT	TT	TT	TT	TT	TT	TT	TT	TT	TC	TT	TC	TC	TT	TC	TT	TT	TT	TC	TT	TC	TC	TC	TT	TC	TC	TT	TT
OAR1_9739146_X.1	1	9739146		TT	TT	TT	TT	TT	TT	TT	TT	TT	TT	TT	TT	TT	TT	TT	TT	TT	TT	TT	TT	TT	TT	TT	TT	TT	TT	TT	TT	TT	TT	TT	TT	TT	TT	TT	TT	TT	TT	TT	TT	TT	TT	TT	TT	TT	TT
OAR1_9747314.1	1	9747314		AA	GG	AG	AG	AA	AG	AG	AG	AA	AA	AA	AA	GG	AA	AA	GG	AA	AG	GG	AG	AG	AA	AA	AA	AA	AA	AG	AG	GG	AG	AG	AG	AG	GG	GG	AG	AA	AG	AG	AA	AG	GG	AG	AG	AA	AG
OAR1_9804499.1	1	9804499		AG	AA	AG	AA	AG	AA	AA	AA	AA	AA	AA	AG	AG	AA	AG	AA	AG	AA	AG	AA	AA	AA	AA	AA	AA	AA	AA	AG	AA	AG	AG	AA	AG	AA	AA	AA	AG	AA	AG	AG	AG	AA	AG	AG	AA	AA
OAR1_9822302.1	1	9822302		GG	AA	GG	AG	GG	AA	AG	AG	GG	AG	AG	GG	AG	GG	GG	AA	GG	AA	AG	AG	AG	GG	GG	GG	GG	GG	AG	AG	AA	AG	AG	AG	AG	AA	AA	AG	GG	AG	AG	GG	AG	AA	AG	AG	GG	AG
OAR1_9881817.1	1	9881817		GG	GG	TT	TG	TG	GG	GG	TG	TT	TG	TG	TG	TG	GG	TG	GG	TG	GG	TG	TG	TG	TT	TG	TG	TG	TG	TG	GG	GG	GG	GG	TG	GG	GG	GG	TG	TG	TG	GG	TG	GG	GG	GG	GG	TG	TG
OAR1_9944815.1	1	9944815		GG	GG	AG	GG	GG	AG	GG	AG	GG	GG	GG	GG	GG	GG	GG	GG	GG	GG	GG	GG	GG	GG	GG	GG	GG	GG	GG	GG	GG	GG	GG	GG	GG	GG	GG	GG	GG	GG	GG	GG	GG	GG	GG	GG	GG	GG
s35616.1	1	10053748		TT	TT	TT	TT	TC	TT	TT	TT	TC	TT	TC	TT	TC	TT	TT	TC	TC	TT	TC	TC	TT	TT	TT	TT	TC	TC	TC	TT	TT	TT	TT	TC	TT	TC	TC	TT	TT	TT	TT	TT	TT	TT	TT	TT	TC	TT
s09058.1	1	10087797		CC	CC	AC	CC	CC	AC	CC	AC	AC	CC	AC	CC	AC	AC	CC	CC	AC	CC	AC	AC	CC	CC	CC	CC	AC	AC	AC	AC	CC	CC	CC	AC	CC	CC	CC	CC	CC	CC	CC	CC	CC	CC	CC	CC	CC	AC
OAR1_10097556.1	1	10097556		AA	AA	AG	AA	AA	AG	AA	AG	AG	AA	AG	AA	AG	AG	AA	AA	AG	AA	AG	AG	AA	AA	AA	AA	AG	AG	AG	AA	AA	AA	AA	AG	AA	AA	AA	AA	AA	AA	AA	AA	AA	AA	AA	AA	AA	AG
s13591.1	1	10158130		TG	GG	TG	GG	TG	GG	GG	GG	TG	GG	TG	GG	TG	TG	GG	GG	TG	GG	TG	TG	GG	GG	GG	GG	TT	TG	TG	TG	GG	GG	GG	GG	GG	GG	GG	GG	GG	GG	GG	GG	GG	GG	GG	GG	TG	GG
s38983.1	1	10213147		AA	AA	AA	AA	AA	AA	AA	AA	AA	AA	AA	AA	AA	AA	AA	AA	AA	AA	AA	AA	AA	AA	AA	AA	AA	AA	AA	AA	AA	AA	AA	AA	AA	AA	AA	AA	AA	AA	AA	AA	AA	AA	AA	AA	AA	AA
OAR1_10275031.1	1	10275031		TC	CC	TC	CC	CC	CC	CC	TC	TT	CC	TC	CC	CC	CC	CC	CC	TC	CC	CC	TC	CC	CC	CC	CC	TT	TC	TC	CC	CC	CC	CC	TC	CC	CC	CC	CC	CC	CC	CC	CC	CC	CC	CC	CC	CC	TC
s05797.1	1	10284434		AG	GG	AG	GG	GG	GG	GG	GG	AA	GG	AG	GG	GG	GG	GG	GG	AG	GG	GG	AG	GG	GG	GG	GG	AA	AG	AG	GG	GG	GG	GG	GG	GG	GG	GG	GG	GG	GG	GG	GG	GG	GG	GG	GG	GG	GG
OAR1_10344180.1	1	10344180		CC	CC	CC	CC	CC	CC	CC	CC	TC	CC	TC	CC	TC	TC	CC	CC	TC	CC	TC	TC	CC	CC	CC	CC	TC	TC	TC	CC	CC	CC	CC	CC	CC	CC	CC	CC	CC	CC	CC	CC	CC	CC	CC	CC	CC	CC
OAR1_10362883.1	1	10362883		AA	AA	AA	AA	AA	AA	AA	AA	CC	AA	AC	AA	AA	AC	AA	AA	AC	AA	AA	AC	AA	AA	AA	AA	AC	AC	AC	AA	AA	AA	AA	AA	AA	AA	AA	AA	AA	AA	AA	AA	AA	AA	AA	AA	AA	AA
OAR1_10454967.1	1	10454967		TC	CC	CC	CC	TC	TC	TC	TT	TT	TC	TT	TC	CC	TT	TC	TC	TT	TC	CC	TC	CC	CC	TC	TC	TT	TT	TC	TT	CC	TC	TC	TT	TC	TC	TC	CC	TC	CC	TC	TC	TC	CC	TC	TC	TC	TC
s62349.1	1	10503366		CC	CC	CC	CC	TC	TC	CC	CC	CC	CC	CC	CC	TT	CC	CC	CC	CC	CC	TC	CC	CC	CC	CC	CC	CC	CC	CC	CC	CC	CC	CC	CC	CC	CC	CC	CC	CC	CC	CC	CC	CC	CC	CC	CC	TC	CC
s41093.1	1	10530649		AG	GG	AA	GG	AG	GG	GG	AA	GG	GG	GG	AG	GG	GG	AG	GG	AG	GG	GG	GG	GG	GG	GG	GG	GG	GG	GG	AG	GG	AG	AG	AG	AG	GG	GG	GG	AG	GG	AG	AG	AG	GG	AG	AG	GG	AG
OAR1_10554666.1	1	10554666		AA	AA	GG	AA	AG	AG	AG	AA	AA	AG	AA	AA	AG	AG	AA	AG	AA	AA	AG	AA	AA	AG	AG	AG	AG	AG	AA	AG	AA	AA	AA	AG	AA	AG	AG	AA	AG	AA	AA	AG	AA	AA	AA	AA	GG	AA
OAR1_10582459.1	1	10582459		CC	TT	TT	TC	TC	CC	TT	TC	TC	TT	TT	TC	TC	TT	TC	TT	TC	TT	CC	TC	TT	TT	TT	TT	TC	TT	TT	CC	TT	TC	TC	TC	TC	TT	TT	TC	TC	TC	TC	TC	CC	TC	TC	TC	TT	TC
OAR1_10627827.1	1	10627827		--	TT	TC	--	--	--	TT	TC	TT	TC	TT	--	--	TC	--	TT	--	TT	--	--	TT	TC	TT	TT	--	TT	TT	--	TT	--	--	TT	--	TT	--	--	--	--	--	--	--	--	TT	--	TC	TT
s40611.1	1	10697760		GG	AA	GG	AG	GG	AG	AG	AG	AG	GG	AG	GG	GG	GG	AG	AG	AG	AG	GG	AG	AA	AG	AG	AG	AG	AG	AA	AG	AA	AG	AG	AG	AG	AG	AG	AG	GG	AG	AG	GG	GG	AG	AG	AG	GG	AA
s32343.1	1	10740129		GG	GG	GG	GG	GG	GG	GG	GG	GG	GG	GG	GG	GG	GG	GG	GG	GG	GG	GG	GG	GG	GG	GG	GG	GG	GG	GG	GG	GG	GG	GG	GG	GG	GG	GG	GG	GG	GG	GG	GG	GG	GG	GG	GG	GG	GG
s63019.1	1	10800074		TT	TT	TT	TT	TT	TT	TT	TT	TT	TT	TT	TT	TT	TT	TT	TT	TT	TT	TT	TT	TT	TT	TT	TT	TC	TT	TT	TT	TT	TT	TT	TT	TT	TT	TT	TT	TT	TT	TT	TT	TT	TT	TT	TT	TT	TT
s08485.1	1	10837796		AA	GG	AA	AA	AA	AA	AG	AA	AA	AA	AA	AA	AA	AA	AA	AG	AA	AG	AA	AA	AG	AA	AA	AA	AA	AA	AG	AA	GG	AG	AG	AA	AG	AG	AG	AA	AA	AA	AG	AA	AA	AG	AG	AG	AA	AG
s50136.1	1	10895600		AG	GG	AG	GG	GG	GG	GG	AA	GG	AG	AG	GG	GG	GG	GG	AG	GG	AG	GG	GG	GG	GG	GG	GG	GG	GG	GG	GG	GG	GG	GG	AA	GG	AG	AG	GG	GG	GG	GG	GG	GG	GG	GG	GG	GG	AG
s54667.1	1	10902281		TC	TT	TC	TT	TT	TC	TC	CC	TC	TC	CC	TT	TC	TC	TT	TC	TC	TC	TT	TC	TT	TT	TC	TC	TC	CC	TC	TT	TT	TT	TT	CC	TT	TC	TC	TT	TT	TT	TT	TT	TT	TT	TT	TT	TC	TC
OAR1_10940722_X.1	1	10940722		TT	TC	CC	TC	TT	CC	CC	CC	CC	TC	CC	TC	TC	CC	TT	CC	TC	CC	CC	CC	TC	TT	TC	TC	CC	CC	CC	TT	TC	TC	TC	CC	TC	CC	CC	TC	TT	TC	TC	TT	TC	TC	CC	TT	TC	CC
OAR1_10974811.1	1	10974811		TC	TC	TC	TC	TC	TC	TT	TC	CC	TC	TC	TC	TT	TC	TC	TC	TC	TT	TT	TC	TC	CC	TC	TC	TC	TC	TC	TT	TC	TT	TT	TC	TT	TC	TC	TC	TC	TC	TT	TC	TT	TC	TT	TC	TC	TT
s55981.1	1	11020323		AG	AG	GG	AG	AG	AG	GG	AG	AG	AG	AG	GG	GG	GG	AG	AG	AG	GG	GG	AG	AG	AA	AG	AG	AG	AG	AG	GG	AG	GG	GG	AG	GG	AG	AG	AG	AG	AG	GG	AG	GG	AG	GG	AG	AG	GG
s04683.1	1	11055727		GG	GG	GG	GG	GG	GG	GG	GG	GG	GG	GG	GG	GG	GG	GG	GG	GG	GG	GG	GG	GG	GG	GG	GG	GG	GG	GG	GG	GG	GG	GG	GG	GG	GG	GG	GG	GG	GG	GG	GG	GG	GG	GG	GG	GG	GG
s27280.1	1	11071902		TC	CC	TC	CC	TC	CC	CC	TC	CC	TC	CC	CC	CC	CC	CC	CC	CC	CC	CC	CC	CC	TC	CC	CC	CC	CC	CC	CC	CC	CC	CC	TC	CC	CC	CC	CC	TC	CC	CC	TC	CC	CC	CC	CC	TC	TC
OAR1_11087132.1	1	11087132		TT	TC	TT	TT	TT	TT	CC	TC	TC	TT	TC	TT	TT	TC	TT	TC	TC	TC	TT	TC	TC	TT	TC	TC	CC	CC	CC	TC	TC	TC	TC	TT	TC	TC	TC	TT	TT	TT	TC	TT	TT	TT	TC	TT	TC	TC
s53592.1	1	11188161		GG	GG	AA	GG	GG	GG	AG	GG	GG	GG	GG	GG	GG	AG	GG	GG	GG	GG	AG	GG	GG	GG	AG	AG	GG	AG	GG	AG	GG	GG	GG	GG	GG	GG	GG	GG	GG	GG	GG	GG	GG	GG	GG	GG	AG	GG
s57753.1	1	11200678		TC	TT	CC	TT	TT	TT	TC	TC	TT	TC	TC	TT	TT	TC	TT	TC	TT	TC	TC	TC	TT	TT	TC	TC	TT	TC	TT	TT	TT	TT	TT	CC	TT	TC	TC	TT	TT	TT	TT	TT	TT	TT	TT	TT	TC	TC
s62446.1	1	11243417		AG	AG	AG	AG	AG	GG	AG	AG	AA	GG	AG	AA	AA	GG	AA	GG	AA	GG	AG	AG	AG	AG	AG	AG	AG	AG	AG	AA	AG	AG	AA	GG	AG	GG	AG	AG	AG	AG	AG	AG	AG	AG	AG	AA	GG	GG
s68301.1	1	11275844		AA	AA	AG	AG	AG	AG	AA	AA	AA	AG	AA	AA	AA	AA	AA	AA	AA	AA	AA	AA	AA	AG	AA	AA	AA	AA	AA	AA	AA	AA	AA	AA	AA	AA	AA	AG	AG	AG	AA	AG	AG	AG	AA	AA	AG	AA
s62112.1	1	11327282		TT	TT	TC	TT	TT	TT	TC	TC	TT	TT	TT	TT	TT	TC	TT	TT	TT	TT	TC	TC	TT	TT	TC	TC	TC	TC	TT	TT	TT	TT	TT	TC	TT	TT	TT	TT	TT	TT	TT	TT	TT	TT	TC	TT	TC	TC
s36441.1	1	11378250		AA	GG	AG	AG	AA	AG	GG	AG	AA	AG	AG	AA	AA	GG	AG	AG	AA	GG	GG	AG	GG	AG	GG	GG	AG	AG	AG	AA	GG	AG	AG	AG	AG	AG	AG	AG	AA	AG	AG	AA	AA	AG	GG	AG	AG	GG
s45518.1	1	11436388		AG	AG	AG	AG	AG	AA	AA	AA	AG	AA	AA	AG	GG	AA	GG	AA	AG	AA	AG	AA	AG	AG	AG	AG	AG	AA	AA	AG	AG	AG	AG	AA	AG	AA	AA	AG	AG	AG	AG	AG	AG	AG	AA	GG	AA	AA
s18449.1	1	11460603		CC	CC	CC	CC	CC	CC	CC	TC	CC	CC	CC	CC	CC	CC	CC	CC	CC	CC	CC	TC	CC	CC	CC	CC	CC	CC	CC	CC	CC	CC	CC	TC	CC	CC	CC	CC	CC	CC	CC	CC	CC	CC	CC	CC	CC	TC
s18875.1	1	11481852		TT	TT	TT	TT	TT	TT	TT	TG	TT	TG	TG	TT	TT	TG	TT	TG	TT	TG	TT	TT	TT	TT	TT	TT	TT	TT	TT	TT	TT	TT	TT	TG	TT	TG	TG	TT	TT	TT	TT	TT	TT	TT	TT	TT	TT	TT
s01320.1	1	11540961		CC	AC	CC	AC	CC	CC	CC	AC	CC	CC	CC	CC	CC	CC	AC	CC	CC	CC	AC	CC	AC	AC	AC	AA	CC	CC	CC	CC	AC	CC	CC	CC	CC	CC	CC	AC	CC	AC	CC	CC	CC	AC	CC	AC	AC	CC
OAR1_11563293.1	1	11563293		AG	AG	AA	AG	AA	AA	AA	AA	AA	AA	AA	AG	AA	AA	AG	AA	AA	AA	AG	AA	AG	AG	AG	GG	AG	AA	AA	AA	AG	AA	AA	AA	AA	AA	AA	AG	AA	AG	AA	AA	AA	AG	AA	AG	AG	AA
s60471.1	1	11627440		TC	CC	TT	CC	TC	CC	TT	TC	TC	TC	TC	TC	TT	TC	TC	TC	TC	TC	TC	CC	CC	CC	TC	CC	TC	TC	CC	TC	CC	TC	TT	TC	TC	TC	TT	CC	TC	CC	TC	TC	TC	CC	TT	TC	CC	CC
s68370.1	1	11655095		GG	GG	GG	GG	GG	GG	GG	GG	GG	GG	GG	GG	GG	GG	GG	GG	GG	GG	GG	GG	GG	GG	GG	GG	GG	GG	GG	GG	GG	GG	GG	GG	GG	GG	GG	GG	GG	GG	GG	GG	GG	GG	GG	GG	GG	GG
OAR1_11691321.1	1	11691321		TC	CC	TT	TC	TC	TT	TC	TC	CC	TC	CC	CC	CC	TC	CC	CC	CC	CC	TC	TC	CC	TC	CC	CC	TC	CC	CC	CC	CC	CC	TC	TC	CC	CC	TC	TC	TC	TC	CC	TC	TC	TC	TT	CC	TC	TC
s74534.1	1	11746592		--	TT	TT	TC	--	CC	CC	CC	--	TC	--	--	--	CC	--	TT	--	TT	TT	--	TT	TC	TC	TT	--	--	TT	--	TT	--	--	TC	--	TT	TC	TC	--	TC	--	--	--	TC	TC	--	TC	TC
OAR1_11766718.1	1	11766718		TT	TT	TC	TC	TC	CC	TT	TT	TT	CC	TC	TC	TT	TT	TT	TC	TT	TC	TT	TT	TT	TC	TT	TT	TC	TT	TT	TT	TT	TT	TT	TC	TT	TC	TC	TC	TC	TC	TT	TC	TC	TC	TT	TT	TC	TT
OAR1_11780663.1	1	11780663		TT	TT	TT	TC	TC	CC	TT	TT	TT	CC	TC	TT	TT	TT	TT	TC	TT	TC	TT	TT	TT	TC	TT	TT	TT	TT	TT	TT	TT	TT	TT	TC	TT	TC	TC	TC	TC	TC	TT	TC	TC	TC	TT	TT	TC	TT
s08257.1	1	11888121		CC	CC	TC	TC	CC	TC	CC	CC	CC	CC	CC	TC	CC	CC	TC	TC	CC	CC	TT	CC	CC	TC	TC	TT	CC	CC	CC	CC	CC	CC	CC	TC	CC	TC	TC	CC	CC	TC	CC	CC	CC	CC	CC	CC	TC	CC
s15481.1	1	11926250		GG	AA	AA	AG	AA	AA	AA	AA	GG	AA	AG	AA	AA	AA	GG	AG	GG	AA	AG	AG	AA	AG	AG	GG	GG	AG	AG	AG	AA	AG	AG	AG	AG	AG	AG	AA	AG	AG	AA	AA	AG	AA	AA	AG	AG	AA
s58882.1	1	11986905		CC	TT	TC	TT	TT	TC	TC	TC	CC	TT	TC	TC	TT	TT	TC	TT	CC	TT	TC	CC	TT	TT	TT	TT	CC	TC	TC	TC	TT	TC	CC	TC	TC	TT	TC	TT	TC	TT	TT	TT	TC	TT	TC	TC	TT	TC
s00977.1	1	12031816		AG	AG	AA	GG	GG	AG	AA	AG	AG	AG	AG	AG	GG	AA	AG	GG	AG	AG	AG	GG	GG	GG	AG	GG	AG	AG	GG	AG	AG	AG	AA	GG	AG	GG	AG	GG	AG	GG	GG	GG	AG	AG	AA	AA	GG	GG
s76021.1	1	12060068		TG	TG	TT	GG	GG	TG	TT	TG	TG	TG	TG	TG	GG	TT	TG	GG	TG	TG	TG	GG	GG	GG	TG	GG	TG	TG	GG	TG	TG	TG	TT	GG	TG	GG	TG	GG	TG	GG	GG	GG	TG	TG	TT	TT	GG	GG
OAR1_12120651.1	1	12120651		CC	TC	TC	CC	CC	TC	TC	CC	CC	TC	TC	CC	CC	TC	CC	CC	CC	TC	TC	CC	CC	CC	TC	CC	CC	TC	CC	TC	TC	CC	CC	CC	CC	CC	CC	CC	CC	CC	CC	CC	CC	TC	TC	TC	CC	CC
OAR1_12153898.1	1	12153898		CC	TC	CC	TC	TC	TC	CC	TC	CC	CC	CC	CC	CC	TC	TC	CC	CC	TC	CC	CC	TC	TC	CC	TC	TC	CC	CC	TC	TC	TC	CC	CC	TC	TC	CC	TC	TC	TC	TC	CC	TC	TC	CC	CC	TT	TC
s26666.1	1	12209287		CC	CC	TC	CC	CC	CC	CC	CC	CC	TC	CC	CC	CC	CC	CC	CC	CC	CC	CC	CC	CC	CC	CC	CC	CC	CC	CC	CC	CC	CC	CC	CC	CC	CC	CC	CC	CC	CC	CC	TC	CC	CC	CC	CC	CC	CC
s29002.1	1	12257809		CC	AC	CC	CC	CC	CC	CC	CC	CC	CC	CC	CC	CC	CC	CC	CC	CC	CC	CC	CC	CC	CC	CC	CC	CC	CC	CC	CC	AC	CC	CC	CC	CC	CC	CC	CC	CC	CC	CC	CC	CC	AC	AC	AC	CC	CC
s45057.1	1	12285935		GG	AG	AG	GG	GG	GG	GG	GG	GG	AG	GG	AG	GG	GG	GG	GG	GG	GG	GG	GG	AG	GG	GG	GG	AG	GG	GG	GG	AA	GG	GG	GG	GG	GG	GG	AG	GG	GG	GG	AG	GG	AG	AG	AG	GG	GG
s70737.1	1	12336114		GG	GG	GG	GG	GG	GG	GG	GG	GG	GG	GG	GG	GG	GG	GG	GG	AG	GG	GG	GG	GG	GG	GG	GG	GG	GG	GG	AG	GG	GG	GG	GG	GG	GG	GG	GG	GG	GG	GG	GG	GG	GG	GG	GG	GG	GG
s70576.1	1	12441385		TC	TT	TC	CC	TC	CC	TC	TC	TC	CC	CC	TC	TT	TT	TT	TC	TT	TC	TC	TC	TT	CC	TC	TC	TC	TC	CC	TT	TT	TT	TC	TT	TT	TT	TC	TC	TC	CC	TT	TC	TC	TC	TC	TT	TC	TT
OAR1_12451373.1	1	12451373		TT	TT	TC	TC	TT	TT	TC	TT	TT	TC	TC	TT	TT	TC	TT	TT	TC	TC	CC	TT	TT	TC	CC	TC	TC	TC	TT	TC	TT	TT	TT	TT	TT	TT	TT	TT	TT	TC	TT	TT	TT	TT	TT	TT	TT	TT
s64523.1	1	12559123		AA	AA	AC	AC	AC	AA	AA	AA	AA	AA	AA	AC	CC	AA	AA	AA	AA	AA	CC	AA	AA	AC	AC	AC	AC	AA	AA	AA	AA	AA	AA	AA	AA	AA	AA	AA	AA	AC	AC	AC	AA	AA	AA	AA	AA	AA
s60191.1	1	12569981		CC	GC	CC	CC	CC	CC	GC	GG	CC	CC	CC	CC	CC	CC	CC	CC	CC	CC	CC	GC	CC	CC	CC	CC	CC	CC	CC	CC	GG	CC	GC	GC	CC	CC	GC	CC	CC	CC	CC	CC	CC	GC	GG	GC	CC	GC
OAR1_12656583.1	1	12656583		GG	GG	GG	GG	GG	GG	AG	GG	GG	GG	GG	GG	GG	AG	GG	GG	GG	GG	GG	GG	AG	GG	AG	GG	GG	AG	GG	GG	GG	GG	GG	GG	GG	GG	GG	AG	GG	GG	GG	GG	GG	GG	GG	GG	GG	GG
s37833.1	1	12676496		CC	TC	CC	TC	TC	TC	CC	CC	CC	CC	CC	TC	CC	CC	CC	CC	CC	CC	CC	CC	CC	TC	CC	CC	CC	CC	CC	CC	TC	CC	CC	CC	CC	CC	CC	TC	TC	TC	CC	CC	TC	TT	TC	TC	TC	CC
s68421.1	1	12751709		TT	TC	TC	TC	TC	TC	TC	TC	TT	TT	TT	TC	TT	TC	TT	TT	TC	TT	TC	TC	TT	TC	TC	TT	TT	TC	TT	TC	CC	TT	TT	TC	TT	TT	TT	TC	TC	TC	TT	TT	TC	CC	TC	TC	TC	TC
OAR1_12803672.1	1	12803672		CC	CC	CC	CC	CC	CC	CC	CC	CC	CC	CC	CC	CC	CC	CC	TC	CC	CC	CC	CC	CC	CC	CC	CC	CC	CC	CC	CC	CC	CC	CC	TC	CC	TC	TC	CC	CC	CC	CC	CC	CC	CC	CC	CC	CC	CC
s73231.1	1	12861210		AG	AG	AG	AG	AG	AG	GG	GG	AG	AG	GG	AG	AA	AG	AG	GG	AG	GG	AG	GG	AG	AG	AG	AG	GG	GG	GG	AG	AG	AG	AG	GG	AG	GG	GG	AG	AG	AG	AG	AA	AG	AG	AG	AA	GG	GG
OAR1_12889517.1	1	12889517		CC	TC	CC	CC	CC	CC	CC	CC	CC	CC	CC	CC	CC	CC	CC	CC	CC	CC	CC	CC	CC	CC	CC	CC	CC	CC	CC	CC	TC	CC	CC	CC	CC	CC	CC	CC	CC	CC	CC	CC	CC	TC	TC	TC	CC	CC
OAR1_12937617.1	1	12937617		AG	GG	GG	GG	GG	GG	AA	GG	AG	GG	AG	GG	GG	AG	GG	AA	AG	GG	GG	AG	GG	GG	AG	GG	AA	AA	AA	AG	AG	GG	AG	AG	GG	AG	AA	GG	GG	GG	GG	GG	GG	GG	AG	GG	GG	GG
s62610.1	1	12994123		AC	CC	CC	CC	CC	AC	CC	CC	AC	CC	CC	CC	CC	CC	AC	CC	AC	CC	CC	CC	CC	CC	CC	CC	CC	CC	CC	AC	AC	AC	AC	CC	AC	CC	CC	CC	AC	CC	CC	CC	AC	AC	AC	AA	CC	CC
OAR1_13026908.1	1	13026908		AG	GG	AG	GG	AG	AG	GG	AG	AG	GG	GG	AA	AA	GG	AG	GG	AG	GG	AG	AG	GG	GG	GG	GG	GG	GG	GG	AG	AG	AG	AG	AG	AG	GG	GG	GG	AG	GG	AG	AG	AG	AG	AG	AA	GG	AG
OAR1_13033760.1	1	13033760		TC	TT	TC	TT	TC	TT	TC	TT	--	TT	TT	TC	CC	TC	TC	TC	TC	TT	TC	TT	TT	TT	TC	TT	TT	TC	TT	TC	TT	TC	TC	TC	TC	TC	TC	TT	TC	TT	TC	TC	TC	TT	TT	TC	TT	TT
OAR1_13042261.1	1	13042261		GG	GG	AG	AG	AG	AA	AG	AG	GG	AG	GG	AG	GG	GG	GG	GG	GG	GG	GG	AG	GG	AG	GG	GG	GG	GG	GG	GG	AA	GG	AG	AG	GG	GG	AG	AG	AG	AG	GG	AG	AG	AA	AA	AG	AG	AG
s62110.1	1	13107759		AG	AA	GG	AG	GG	AG	GG	AG	AG	GG	GG	GG	GG	AG	AA	GG	AG	AG	AG	GG	AA	AG	AG	AA	GG	GG	GG	AG	AG	AA	AG	GG	AA	AG	GG	AG	AG	AG	AG	GG	AG	AG	AG	AA	AG	AG
s38971.1	1	13140050		TC	--	CC	CC	TC	CC	TT	TT	TC	CC	TC	TT	TT	--	--	TC	--	--	CC	TT	--	CC	TC	--	TT	TT	TT	--	TT	--	TC	TC	--	--	TC	CC	CC	CC	--	TC	CC	TC	TT	TC	--	--
s07985.1	1	13189129		AC	AC	AA	CC	AC	AC	AC	CC	AC	AA	AA	CC	CC	AA	AC	AC	AC	AA	AC	AC	AC	CC	AC	AC	AA	AA	AA	AC	AC	AC	CC	CC	AC	AC	CC	CC	CC	CC	AC	AC	CC	AC	AC	AC	AA	AC
DU400167_253.1	1	13238765		TT	TT	TG	TT	TT	TT	TG	TT	TT	TG	TT	TT	TT	TT	TT	TT	TG	TT	TT	TT	TT	TT	TT	TT	TT	TT	TT	TG	TG	TT	TG	TT	TT	TT	TG	TT	TT	TT	TT	GG	TT	TT	TG	TT	TT	TT
s08475.1	1	13301343		AA	AG	GG	GG	AG	AG	AG	AG	AA	AG	AA	GG	GG	AA	AA	AG	AA	AA	GG	AG	AG	GG	AG	AG	AA	AA	AA	AA	GG	AA	AG	GG	AA	AG	GG	GG	AG	GG	AG	GG	AG	GG	GG	AG	AA	AG
OAR1_13329814.1	1	13329814		--	--	--	--	--	--	--	--	--	--	--	--	--	--	--	--	--	--	--	--	--	--	--	--	--	--	--	--	--	--	--	--	--	--	--	--	--	--	--	--	--	--	--	--	--	--
OAR1_13365877.1	1	13365877		TT	TT	TT	TT	TT	TT	TC	TC	TT	TT	TT	TC	TT	TT	TT	TC	TT	TT	TT	TC	TT	TT	TT	TT	TT	TT	TT	TT	TC	TT	TC	CC	TT	TC	CC	TT	TT	TT	TT	TC	TT	TT	TC	TT	TT	TC
OAR1_13393044.1	1	13393044		AA	AT	AT	AT	AA	AA	AT	AA	AA	AT	AA	AA	AA	AT	AA	AA	AA	AA	AT	AA	AT	AT	TT	AT	AA	AT	AA	AA	AA	AA	AA	AA	AA	AA	AA	AT	AA	AT	AA	AT	AA	AA	AA	AA	AA	AA
s22157.1	1	13464145		GG	GG	GG	GG	GG	GG	GG	GG	GG	GG	GG	GG	GG	GG	GG	GG	GG	GG	GG	GG	GG	GG	GG	GG	GG	GG	GG	GG	GG	GG	GG	GG	GG	GG	GG	GG	GG	GG	GG	GG	GG	GG	GG	GG	GG	GG
s02503.1	1	13497821		AG	AA	AA	AA	GG	AA	AG	GG	AG	AG	AG	GG	GG	AG	AG	AG	GG	AG	AA	AG	AA	AA	AG	AA	AG	AG	AG	GG	AA	AG	AG	AG	AG	AA	AA	AA	AG	AA	AG	AA	AG	AA	AA	AG	AG	AG
s51453.1	1	13523024		TT	TC	TT	TT	TT	TT	TT	TT	TT	TT	TT	TT	TT	TT	TC	TT	TT	TC	TT	TT	TC	TT	TT	TC	TT	TT	TT	TT	TT	TC	TT	TT	TC	TC	TT	TT	TT	TT	TC	TT	TT	TT	TT	TT	TC	TC
OAR1_13574541.1	1	13574541		AA	AA	AA	AA	AA	AA	AG	AA	AA	AA	AA	AA	AA	AA	AA	AA	AG	AA	AA	AA	AA	AA	AA	AA	AA	AA	AA	AG	AG	AA	AG	AA	AA	AA	AG	AA	AA	AA	AA	AG	AA	AA	AG	AA	AA	AA
OAR1_13582660.1	1	13582660		AA	GG	GG	AG	AA	AA	AA	AA	AG	AG	AG	AA	AA	AG	AG	AA	AA	AG	GG	AG	GG	AG	AG	AG	AG	AG	AG	AA	AA	AG	AA	AA	AG	AG	AA	AG	AA	AG	AG	AG	AA	AA	AA	AA	AG	AG
OAR1_13627234.1	1	13627234		CC	AC	AA	CC	CC	CC	AC	CC	AC	AC	AC	CC	CC	AC	AC	CC	AC	AC	AC	AC	AC	CC	CC	CC	AC	AC	AC	AC	AC	AC	AC	CC	AC	AC	AC	CC	CC	CC	AC	AA	CC	CC	AC	CC	AC	AC
s14277.1	1	13669765		CC	TC	TC	TC	CC	TC	CC	TC	TC	CC	TC	CC	CC	TC	CC	TC	CC	CC	TT	TC	TC	TC	TC	TT	TC	TC	TC	CC	TC	CC	CC	TC	CC	TC	TC	TC	CC	TC	CC	CC	CC	TC	TC	TC	CC	CC
s66530.1	1	13696600		AA	GG	AG	AG	AA	AG	AA	AA	AG	AA	AG	AA	AA	AG	AG	AG	AA	AG	GG	AG	GG	AG	AG	GG	AG	AG	AG	AA	AG	AG	AA	AG	AG	GG	AG	AG	AA	AG	AG	AA	AA	AG	AG	AG	AG	AG
OAR1_13714304.1	1	13714304		AA	GG	AG	AG	AA	AG	AA	AA	AG	AA	AG	AA	AA	AG	AG	AA	AA	AG	GG	AG	GG	AG	AG	AG	AG	AG	AG	AA	AG	AG	AA	AA	AG	AG	AA	AG	AA	AG	AG	AA	AA	AG	AG	AG	AG	AG
OAR1_13772761.1	1	13772761		AA	AA	AA	AA	AC	AC	AA	AA	AA	AA	AA	AA	AA	AA	AA	AC	AA	AA	AA	AA	AA	AA	AA	AA	AA	AA	AC	AA	AA	AA	AA	AA	AA	AA	AA	AA	AA	AA	AA	AA	AA	AA	AA	AA	AC	AA
OAR1_13790348.1	1	13790348		TG	GG	TG	GG	GG	GG	GG	TT	GG	GG	GG	TG	GG	GG	GG	TG	GG	GG	TG	TG	GG	GG	GG	TG	GG	GG	GG	GG	GG	GG	GG	TT	GG	TG	TG	GG	GG	GG	GG	GG	GG	GG	GG	GG	GG	TG
s58309.1	1	13889004		CC	TT	TT	TT	TC	TT	TT	TC	CC	TT	TC	TC	CC	TC	TC	TC	TC	TT	TT	TC	TT	TT	TT	TC	TC	TC	TC	TC	CC	TC	CC	TC	TC	TC	TC	TT	TC	TT	TC	TT	TC	TC	TC	CC	TT	TT
s61250.1	1	13931236		TT	TC	CC	TC	TT	TT	TC	TC	TT	TC	TT	TC	TT	TT	TT	TT	TT	TC	CC	TC	TC	TC	TC	TC	TC	TT	TT	TT	TT	TT	TT	TC	TT	TT	TC	CC	TT	CC	TT	CC	TC	TC	TC	TT	TT	TC
s45194.1	1	13939626		CC	CC	CC	TC	TC	TC	TC	TC	TC	TC	TT	CC	CC	TT	CC	TT	CC	TC	CC	TC	CC	TC	TC	TC	TC	TT	TT	CC	TC	CC	TC	TC	CC	TC	TC	CC	TC	CC	CC	CC	CC	CC	CC	CC	TC	CC
OAR1_13964618.1	1	13964618		AG	GG	AG	GG	GG	GG	GG	AA	GG	AG	GG	AG	GG	GG	GG	AG	GG	AG	GG	AG	GG	GG	GG	AG	AG	GG	GG	GG	AA	GG	AG	AA	GG	AG	AG	GG	GG	GG	GG	AG	GG	AG	AG	AG	GG	AG
OAR1_13970060.1	1	13970060		TA	TT	TA	TT	TT	TT	TT	AA	TT	TA	TT	TA	TT	TT	TT	TA	TT	TA	TT	TA	TT	TT	TT	TA	TA	TT	TT	TT	AA	TT	TA	AA	TT	TA	TA	TT	TT	TT	TT	TA	TT	TA	TA	TA	TT	TA
s41432.1	1	14090964		AC	AC	CC	AC	AC	CC	AA	CC	CC	CC	CC	AC	AA	AA	CC	CC	CC	CC	AC	CC	AC	AC	AA	AC	CC	AC	CC	CC	CC	CC	CC	CC	CC	CC	AC	AA	CC	AA	AC	AC	AC	AC	AC	CC	CC	CC
OAR1_14131916.1	1	14131916		AA	AA	AG	AG	AA	AG	AA	AA	AA	AG	AA	AA	AA	AA	AA	AA	AA	GG	AA	AA	AA	AG	AA	AA	AG	AA	AA	AA	GG	AA	AG	AA	AA	AA	AA	AA	AG	AA	AA	AG	AA	AG	AG	AG	AA	AA
DU518561_359.1	1	14167286		AA	AG	AG	AG	AA	AA	GG	GG	AA	AA	AA	AG	AA	AG	AA	AG	AA	AA	GG	AG	AG	AG	GG	AG	AA	AG	AG	AA	AA	AA	AA	AG	AA	AA	AG	GG	AA	GG	AA	AG	AG	AG	AG	AA	AA	AG
s57394.1	1	14204580		AA	AA	AG	AG	AA	AG	AG	GG	AG	AG	GG	AG	AA	GG	AA	AA	AG	AG	AG	GG	AA	AA	AG	AA	AG	GG	AG	AG	GG	AA	AG	AG	AA	AA	AA	AA	AA	AA	AA	AA	AA	AG	AG	AG	AA	AG
s45720.1	1	14226374		GG	TG	TG	TT	TT	TT	TT	TT	TG	TG	TT	TT	TT	TT	GG	TG	TG	TG	TT	TT	TG	TG	TT	TT	TG	TT	TG	TG	TT	GG	TG	TT	GG	TG	TT	TT	GG	TT	TG	TG	TG	TT	TT	TG	TG	TG
OAR1_14273769.1	1	14273769		GG	GG	GG	GG	GG	GG	AG	GG	GG	GG	GG	GG	GG	AG	GG	AG	AG	GG	GG	GG	GG	GG	AG	AG	GG	AG	GG	AG	AG	GG	GG	AG	GG	AG	AG	GG	GG	GG	GG	GG	GG	AG	AG	AG	GG	GG
OAR1_14315581.1	1	14315581		TT	TT	TT	TT	TC	TC	TT	TC	TT	TT	TT	TC	TT	TT	TT	TT	TC	TT	TT	TC	TT	TT	TT	TT	TT	TT	TT	TC	CC	TT	TC	TC	TT	TT	TT	TT	TT	TT	TT	TT	TT	TC	TC	TC	TC	TC
OAR1_14361732.1	1	14361732		CC	CC	CC	CC	CC	CC	CC	CC	CC	CC	CC	CC	CC	CC	CC	CC	CC	CC	CC	CC	CC	CC	CC	CC	CC	CC	CC	CC	CC	CC	CC	CC	CC	CC	CC	CC	CC	CC	CC	CC	CC	CC	CC	CC	CC	CC
OAR1_14414267.1	1	14414267		TT	TC	CC	CC	TC	CC	CC	CC	TC	CC	CC	TC	TT	CC	TT	TC	TC	CC	CC	CC	TC	CC	CC	TC	CC	CC	CC	TC	TT	TT	TT	TC	TT	TT	TC	CC	TC	CC	TT	CC	TC	TC	TC	TT	TC	TC
OAR1_14544239.1	1	14544239		GG	GG	AG	GG	AG	GG	AG	AG	AG	AG	AG	AA	AA	AG	GG	AG	GG	AG	GG	AA	GG	AG	AG	GG	AA	AA	AA	GG	GG	GG	GG	AG	GG	GG	GG	GG	AG	GG	AG	AG	GG	GG	GG	GG	GG	AG
s43849.1	1	14574836		TT	CC	TC	CC	TC	CC	CC	TT	TC	TC	TC	TT	TT	TC	TC	TT	TC	TC	CC	TT	CC	TC	CC	TC	TT	TC	TT	TC	TC	TC	TT	TT	TC	TC	TC	CC	TT	CC	TC	TC	TC	CC	CC	TC	CC	TC
OAR1_14614448.1	1	14614448		TC	TC	CC	CC	CC	CC	CC	CC	CC	CC	CC	CC	CC	CC	TC	CC	CC	CC	CC	CC	TC	CC	CC	CC	CC	CC	CC	CC	CC	TC	CC	CC	TC	TC	CC	CC	CC	CC	TC	CC	CC	CC	CC	CC	TC	TC
OAR1_14620644.1	1	14620644		AA	AG	AG	GG	AG	GG	GG	AG	AG	AG	AA	AG	GG	AG	AA	GG	AG	GG	AG	AA	AG	GG	GG	GG	AG	AG	AG	AG	AG	AA	AG	AG	AA	AG	GG	GG	AG	GG	AG	GG	AG	AG	AG	AA	AA	AA
OAR1_14688836.1	1	14688836		--	TT	--	TT	--	--	TT	--	--	--	--	--	--	--	--	TT	--	--	--	--	TT	--	TT	TT	--	--	--	--	--	--	--	--	--	TT	TT	TT	--	TT	--	--	--	--	--	--	--	TT
OAR1_14717841.1	1	14717841		TC	CC	TT	CC	TT	CC	CC	TC	TT	TC	TC	TT	TT	TC	TC	CC	TC	TC	TC	TT	CC	TC	CC	CC	TT	TC	TC	TC	CC	TC	TC	TC	TC	CC	CC	CC	TT	CC	TC	TC	TC	CC	CC	TC	TC	TC
OAR1_14777475.1	1	14777475		TT	TC	TC	TC	TC	CC	TC	CC	CC	TT	TC	TC	TT	CC	TT	TC	TT	TC	TC	CC	TT	TT	TC	TT	TC	CC	CC	TT	TC	TT	TC	TC	TT	TT	TT	TT	TT	TT	TT	TT	TT	TT	TT	TT	TC	TC
s70168.1	1	14894446		AG	GG	AG	AG	AG	GG	AG	GG	AG	AG	GG	AG	AA	AG	AG	AG	AA	AG	AG	GG	AG	AA	AG	AA	AG	GG	GG	AA	AG	AG	AG	AG	AG	AG	AA	AA	AA	AA	AG	AA	AA	AA	AA	AA	GG	GG
s71739.1	1	14925992		AG	GG	AG	GG	AG	GG	AG	AA	GG	GG	GG	AG	GG	AG	GG	AG	GG	GG	AG	AG	GG	GG	AG	GG	GG	AG	AG	GG	AG	GG	AG	AG	GG	GG	GG	GG	GG	GG	GG	GG	GG	GG	GG	GG	AG	AG
OAR1_14973022.1	1	14973022		GG	AG	GG	GG	GG	AG	GG	GG	AG	GG	AG	GG	GG	GG	AG	AG	AG	GG	GG	AG	AG	GG	GG	AG	AG	AG	AG	AG	GG	AG	GG	AG	AG	AA	AG	GG	GG	GG	AG	GG	GG	GG	GG	GG	AG	AG
s55606.1	1	15071315		TT	TT	TT	TG	TT	TT	TG	TG	TT	TT	TT	TT	TT	TT	TT	TT	TG	TT	TG	TG	TG	TG	TG	TG	TT	TT	TT	TG	TG	TT	TT	TG	TT	TT	TG	GG	TT	GG	TT	TG	TG	GG	GG	TG	TT	TG
s49207.1	1	15090082		CC	CC	CC	CC	CC	CC	CC	CC	CC	CC	CC	CC	CC	CC	CC	CC	CC	CC	CC	CC	CC	CC	CC	CC	CC	CC	CC	CC	CC	CC	CC	CC	CC	CC	CC	CC	CC	CC	CC	CC	CC	CC	CC	CC	CC	CC
s01338.1	1	15098725		AG	AA	AA	AG	AA	AA	AG	GG	AA	AA	AA	AA	AA	AA	AA	AA	AG	AA	AG	AG	AG	AG	AG	AG	AA	AA	AA	AG	GG	AA	AG	AG	AA	AA	AG	GG	AA	GG	AA	AG	AG	GG	GG	AG	AA	AG
OAR1_15188542.1	1	15188542		TC	TT	TT	TT	TT	TT	TT	TC	TT	TT	TT	TT	TT	TC	TT	TC	TT	TT	TT	TT	TT	TT	TT	TC	TT	TT	TT	TT	TT	TT	TT	TC	TT	TC	TC	TT	TT	TT	TT	TT	TT	TT	TT	TT	TT	TT
OAR1_15228673.1	1	15228673		TG	GG	GG	GG	GG	GG	GG	TG	GG	GG	GG	GG	GG	GG	GG	TG	GG	GG	GG	GG	GG	GG	GG	TG	GG	GG	GG	GG	GG	GG	GG	TG	GG	TG	TG	GG	GG	GG	GG	GG	GG	GG	GG	GG	GG	GG
OAR1_15256499.1	1	15256499		GG	AG	GG	GG	GG	GG	GG	AA	AG	AG	AA	GG	GG	AG	AG	AG	AG	GG	GG	AA	AG	GG	GG	AG	AG	AG	AG	AG	AG	AG	GG	AA	AG	AA	AG	GG	GG	GG	AG	GG	GG	AG	AG	AG	AG	AA
OAR1_15307955.1	1	15307955		AG	AG	AG	AG	AG	AG	AG	AA	AG	AA	AA	AA	AA	AG	AG	AA	AG	AG	AG	AA	AA	AA	AG	AA	AA	AG	AA	AG	AA	AG	AG	AA	AG	AA	AA	AA	AG	AA	AA	AA	AG	AA	AA	AG	AG	AA
s37755.1	1	15321954		GG	GG	GG	GG	GG	GG	GG	AG	GG	GG	GG	GG	GG	GG	GG	AG	GG	GG	GG	GG	GG	GG	GG	GG	GG	GG	AG	GG	GG	GG	GG	GG	GG	GG	GG	GG	GG	GG	GG	GG	GG	GG	GG	GG	GG	GG
OAR1_15399182.1	1	15399182		AG	AG	AA	AA	AA	AA	AA	AG	AG	AG	GG	AA	AA	AA	AG	AA	AA	AA	AA	AG	AG	AA	AA	AA	AG	AG	AG	AA	AA	AG	AA	AA	AG	AG	AA	AA	AA	AA	AG	AA	AA	AA	AA	AA	AG	AG
OAR1_15484095.1	1	15484095		TT	TT	TT	TT	TT	TT	TT	TT	TT	TT	TT	TT	TT	TT	TT	TT	TT	TT	TT	TT	TT	TT	TT	TT	TT	TT	TT	TT	TT	TT	TT	TT	TT	TT	TT	TT	TT	TT	TT	TT	TT	TT	TT	TT	TT	TT
OAR1_15525913.1	1	15525913		GG	AG	GG	AG	GG	AA	GG	AG	AG	GG	GG	AG	GG	GG	GG	GG	GG	AG	GG	AG	GG	GG	GG	GG	GG	GG	GG	GG	GG	GG	GG	AG	GG	GG	GG	GG	GG	GG	GG	GG	GG	GG	GG	GG	GG	AG
OAR1_15578534.1	1	15578534		AA	AA	AA	AA	AG	AG	AA	AA	AA	AA	AA	GG	AG	AA	AA	AA	AA	AG	AA	AA	AA	AG	AA	AA	AG	AA	AA	AA	AA	AA	AA	AA	AA	AA	AA	AA	AG	AA	AG	AA	AA	AA	AA	AA	AA	AA
s02521.1	1	15631474		GG	GG	GG	GG	GG	GG	GG	GG	GG	AG	AG	GG	GG	AG	GG	GG	GG	GG	GG	GG	GG	GG	GG	GG	GG	GG	GG	GG	GG	GG	GG	GG	GG	GG	GG	GG	GG	GG	GG	GG	GG	GG	GG	GG	GG	GG
s19593.1	1	15656550		GG	AG	GG	GG	GG	GG	GG	GG	AA	AG	AA	GG	GG	GG	AG	GG	GG	GG	GG	AG	AA	GG	GG	GG	AG	AG	AG	GG	GG	AG	GG	GG	AG	AG	GG	AG	GG	GG	AG	GG	GG	GG	GG	GG	AG	AG
OAR1_15670251.1	1	15670251		AA	AA	AA	AA	AA	AA	AA	AA	AA	AA	AA	AA	AA	AA	AA	AA	AA	AA	AA	AA	AA	AA	AA	AA	AA	AA	AA	AA	AA	AA	AA	AA	AA	AA	AA	AA	AA	AA	AA	AA	AA	AA	AA	AA	AA	AA
OAR1_15762141.1	1	15762141		AG	GG	AG	GG	AG	GG	GG	GG	GG	AG	GG	GG	AG	AG	GG	AA	AG	GG	GG	GG	GG	GG	GG	AG	GG	GG	AG	AG	GG	GG	GG	AG	GG	AG	AG	GG	GG	GG	GG	AG	GG	GG	GG	GG	AG	GG
s52476.1	1	15816942		TT	CC	CC	TC	TC	CC	TC	TC	TC	TC	TC	TC	TC	TC	TC	TC	TT	TC	TC	CC	TC	TT	TC	TC	TC	CC	TC	TT	TT	TC	TT	CC	TC	CC	TC	TT	TT	TT	TC	TC	TT	TT	TT	TT	CC	CC
s00481.1	1	15848159		TT	TT	TT	TC	TT	TT	TC	TT	TT	TT	TT	TT	TT	TT	TT	TT	TT	TT	TC	TT	TT	CC	TC	TC	TT	TT	TT	TT	TC	TT	TT	TT	TT	TT	TC	TC	TC	CC	TT	TC	TC	CC	TC	TC	TT	TT
s44894.1	1	15876059		CC	CC	CC	TC	CC	CC	TC	CC	CC	CC	CC	CC	CC	CC	CC	CC	CC	CC	TC	CC	CC	TC	TC	TC	CC	CC	CC	CC	TC	CC	TC	CC	CC	CC	TC	TC	CC	TT	CC	TC	TC	TC	TC	CC	CC	CC
s04753.1	1	15883520		AA	AA	AA	AG	AA	AA	AG	AA	AA	AA	AA	AA	AA	AA	AA	AA	AA	AA	AG	AA	AA	AG	AG	AG	AA	AA	AA	AA	AG	AA	AG	AA	AA	AA	AG	AG	AA	GG	AA	AG	AG	AG	AG	AA	AA	AA
s28376.1	1	15944770		CG	GG	GG	GG	CG	GG	GG	GG	GG	GG	GG	GG	CG	GG	GG	GG	GG	GG	GG	GG	GG	CG	GG	GG	GG	GG	GG	GG	CG	GG	CG	GG	GG	GG	GG	GG	CG	GG	GG	GG	GG	GG	GG	GG	CG	GG
s05916.1	1	16003710		CC	CC	TT	TC	CC	TC	TC	TC	CC	TC	CC	CC	TC	TC	CC	TC	TC	CC	TT	TC	TC	TT	TC	TT	CC	CC	CC	TC	TC	CC	TC	TT	CC	TC	TT	TT	TC	TT	CC	TT	TC	TC	TT	CC	CC	TC
s49722.1	1	16060856		GG	AA	AG	AG	AG	AA	AG	AG	AG	GG	AG	GG	AG	AG	AG	AG	AG	AG	AG	AA	AA	GG	AG	AG	AG	AA	AG	AG	AG	AG	GG	AA	AG	AA	AG	AG	GG	GG	AG	GG	GG	AG	AG	AG	AA	AA
OAR1_16098841.1	1	16098841		CC	CC	CC	TC	CC	TC	TC	TC	CC	TC	TC	CC	CC	CC	CC	CC	CC	CC	TC	TC	TC	TC	TC	TC	CC	CC	CC	CC	CC	CC	CC	TC	CC	CC	TC	TT	CC	TT	CC	TC	TC	TC	TC	CC	CC	TC
s27971.1	1	16140949		TC	CC	TC	CC	TC	CC	TC	TC	TC	TC	TC	TT	TT	TC	TC	TC	TC	TC	TC	CC	CC	CC	TC	CC	TC	TC	TC	TC	TC	TC	TT	CC	TC	CC	CC	CC	TC	CC	TC	CC	TC	CC	CC	TC	CC	CC
s01031.1	1	16173083		AG	AG	AG	AA	AG	AG	AG	GG	GG	AG	GG	GG	AG	AG	GG	GG	AG	AG	AG	GG	AG	AG	AG	AG	GG	GG	GG	AG	GG	GG	GG	GG	GG	GG	AG	AA	GG	AA	GG	AA	AG	AG	AA	GG	AG	GG
s71517.1	1	16224825		GG	GG	AG	GG	GG	GG	GG	GG	GG	GG	GG	GG	AG	GG	GG	GG	GG	GG	AG	GG	GG	GG	GG	GG	GG	GG	GG	GG	GG	GG	GG	GG	GG	GG	GG	GG	GG	GG	GG	GG	GG	GG	GG	GG	GG	GG
OAR1_16274081.1	1	16274081		GG	GG	GG	AG	GG	GG	AG	GG	GG	GG	GG	GG	GG	GG	GG	GG	AG	GG	AG	GG	AG	AG	AG	AG	GG	GG	GG	AG	GG	GG	GG	GG	GG	GG	AG	AA	GG	AA	GG	AG	AG	AG	AA	GG	GG	GG
OAR1_16348823_X.1	1	16348823		AA	AG	AA	AA	AA	AA	AA	AA	AG	AA	AG	AA	AA	AA	AG	AG	AA	AA	AA	AG	AG	AG	AA	AG	AG	AG	AG	AA	AA	AG	AA	AG	AG	GG	AG	AA	AG	AA	AG	AA	AA	AA	AA	AA	AG	AG
OAR1_16391522.1	1	16391522		TC	CC	TT	TC	TT	CC	TC	TC	TC	TC	CC	TT	TC	TC	TC	CC	TT	CC	TT	CC	TC	TC	TC	TC	TC	CC	CC	TT	TT	TC	TT	CC	TC	CC	TC	TT	TC	TT	TC	TT	TT	TT	TT	TT	TC	CC
s46756.1	1	16471993		AA	GG	AA	GG	AA	AG	AG	AA	AG	AA	AG	AA	AA	AA	AG	AA	AG	AG	AG	AG	GG	GG	AG	AG	AG	AG	AG	AG	AG	AG	AA	AA	AG	AG	AG	GG	AG	GG	AG	AG	AG	GG	GG	AG	AG	AG
OAR1_16480770.1	1	16480770		AA	AA	AC	AA	AA	AA	AA	AA	AA	AC	AA	AA	AA	AC	AA	AA	AA	AA	AA	AA	AA	AA	AA	AA	AA	AA	AA	AA	AA	AA	AA	AA	AA	AA	AA	AA	AA	AA	AA	AC	AA	AA	AA	AA	AA	AA
OAR1_16532872.1	1	16532872		TT	TT	TT	TC	TT	TT	TT	TT	TT	TC	TT	TT	TT	TT	TT	TT	TT	CC	CC	TT	TT	TC	TC	TC	TT	TT	TT	TT	TT	TT	TC	TT	TC	TT	TT	TC	TT	TT	TT	TT	TC	TT	TT	TT	TT	TC
OAR1_16572940.1	1	16572940		AG	GG	GG	GG	AA	AG	AG	AA	AG	GG	GG	AA	AA	AG	AG	AG	AG	AG	GG	AG	GG	GG	AG	GG	AG	AG	AG	AG	AG	AG	AA	AG	AG	GG	GG	GG	AG	GG	AG	GG	AG	GG	GG	AG	AG	AG
OAR1_16635393.1	1	16635393		GG	GG	AG	GG	GG	GG	GG	GG	GG	GG	GG	GG	GG	GG	GG	GG	GG	GG	AG	GG	GG	AG	GG	GG	GG	GG	GG	GG	GG	GG	GG	GG	GG	GG	GG	GG	AG	GG	GG	GG	GG	GG	GG	GG	GG	GG
OAR1_16697706.1	1	16697706		TC	TT	TC	TT	TC	TT	TC	TT	TT	TT	TT	TT	TC	TC	TT	TT	TT	TT	TC	TT	TT	TC	TC	TT	TT	TC	TT	TT	TC	TT	TC	TT	TT	TT	TT	TT	TC	TT	TT	TT	TT	TT	TT	TT	TC	TT
s67593.1	1	16707483		AG	AA	AA	AG	AG	AG	AG	GG	AG	AG	AG	GG	AG	AA	AG	AG	GG	AG	AG	AG	AG	AG	AG	AG	AG	AA	AG	GG	AA	AG	AG	AG	AG	AA	AG	GG	AG	GG	AG	AG	GG	AG	GG	AG	AA	AG
OAR1_16750809.1	1	16750809		TC	TT	TC	TT	TT	TT	TT	TT	TT	TC	TT	TT	TT	TC	TT	TT	TT	TT	TT	TT	TT	TC	TT	TT	TT	TT	TT	TT	TT	TT	TT	TT	TT	TT	TT	TT	TC	TT	TT	TC	TT	TT	TT	TT	TT	TT
OAR1_16786326.1	1	16786326		AG	AG	GG	AA	GG	AG	AA	AG	GG	AG	AG	AG	AG	AG	AG	GG	AA	AG	AG	GG	AG	AG	AA	AG	AG	AG	GG	AA	AG	AG	AG	GG	AG	GG	AG	AA	AG	AA	GG	AG	AA	AA	AA	AA	GG	GG
OAR1_16795469.1	1	16795469		AG	AG	AG	AG	AG	AG	AG	GG	GG	GG	GG	GG	GG	AG	GG	GG	GG	AG	AG	GG	GG	GG	AG	GG	GG	AG	GG	GG	AA	GG	AG	GG	GG	GG	GG	GG	GG	GG	GG	GG	GG	AG	GG	AG	AG	GG
OAR1_16852861.1	1	16852861		CC	CC	TC	CC	TC	TC	CC	TC	TC	TC	CC	TC	TC	TC	CC	TT	CC	TC	CC	TC	CC	CC	CC	TC	TC	CC	TC	CC	CC	CC	CC	TT	CC	TC	TC	CC	CC	CC	TC	TC	CC	CC	CC	CC	CC	TC
OAR1_16889964.1	1	16889964		CC	AC	AC	AC	AC	AC	AC	AC	AA	AC	AC	AC	AA	AC	AC	AA	AC	AC	AC	AA	AA	AC	AC	AA	AA	AC	AA	AC	CC	AC	CC	AA	AC	AA	AC	AA	CC	AA	AA	AC	AC	AC	AC	CC	AC	AA
s22175.1	1	16943558		TG	TG	TG	TG	GG	TG	GG	TG	GG	GG	GG	GG	TG	GG	TG	TG	TG	GG	TG	TG	TG	TT	TG	GG	GG	GG	TG	GG	GG	TG	TG	TG	GG	TG	GG	TG	TG	GG	TG	GG	GG	TG	TG	TG	GG	GG
OAR1_16975351.1	1	16975351		AA	GG	AG	GG	AG	AG	GG	AG	GG	AG	GG	GG	GG	AG	AG	AA	AG	GG	GG	AG	GG	GG	GG	AG	AG	GG	AG	AG	AA	AG	AA	AA	AG	AG	AG	GG	AG	GG	GG	AG	AG	AG	GG	AA	AG	AG
s62022.1	1	17037015		AG	AA	AA	AA	GG	AA	AG	AG	AG	AG	AG	GG	AG	AG	AA	AG	AA	AG	AA	AA	AA	AG	AG	AA	AA	AG	AG	AA	AG	AA	AG	AA	AA	AA	AG	AA	AG	AA	AG	AG	AA	AA	AG	AA	AG	AA
s23433.1	1	17073335		CC	TC	CC	TC	CC	TC	TC	TT	TC	TC	TT	TC	TC	CC	TC	TC	TC	TC	TC	TT	TT	TT	TC	TT	TC	TC	TC	TC	CC	TC	CC	TT	TC	TT	TT	TT	TC	TT	TC	TC	TC	TC	TT	CC	TC	TT
OAR1_17163931.1	1	17163931		AA	GG	GG	AG	GG	AG	AG	AG	GG	AG	AG	GG	GG	GG	AG	AA	AA	GG	AG	AG	AG	AG	AG	AA	GG	GG	AG	AA	AG	AG	AA	AA	AG	AG	AG	AA	AG	AA	GG	GG	AA	AA	AG	AA	GG	AG
s38279.1	1	17227159		TT	TT	TT	TT	TT	TC	TT	TC	TT	TC	TC	TT	TC	TT	TT	TC	TT	TT	TT	TC	TC	TT	TT	TT	TT	TT	TC	TT	TT	TT	TT	TC	TT	TT	TT	TT	TT	TT	TT	TT	TT	TC	TT	TT	TT	CC
s60080.1	1	17256364		CC	CC	CC	CC	CC	CC	CC	TC	TC	CC	CC	TC	TC	CC	CC	TC	CC	CC	CC	CC	CC	CC	CC	CC	CC	CC	TC	CC	CC	CC	CC	CC	CC	CC	TC	CC	CC	CC	CC	TC	CC	CC	TC	CC	CC	CC
s58391.1	1	17345987		CC	TC	CC	CC	CC	CC	TC	TC	TT	CC	TC	TC	CC	TC	TC	CC	CC	CC	CC	TC	CC	CC	TC	CC	TC	TT	TC	CC	CC	TC	CC	CC	TC	TC	TC	CC	CC	CC	TC	TC	CC	CC	TC	CC	TC	CC
OAR1_17351278.1	1	17351278		AA	GG	AA	AG	AA	AG	AG	AG	GG	AA	AG	AG	AA	AG	AG	AA	AA	AG	AA	AG	AA	AA	AG	AA	AG	GG	AG	AA	AA	AG	AA	AA	AG	AG	AG	AA	AA	AA	AG	AG	AA	AA	AG	AA	AG	AA
OAR1_17421390.1	1	17421390		CC	CC	CC	CC	CC	CC	CC	CC	CC	CC	CC	CC	CC	CC	CC	TT	CC	CC	CC	CC	CC	TT	CC	TC	TC	CC	TC	CC	CC	CC	TC	TC	CC	TC	TC	CC	TC	CC	CC	CC	CC	CC	CC	CC	CC	CC
OAR1_17426826.1	1	17426826		TC	CC	TC	CC	CC	CC	CC	CC	CC	TC	CC	CC	TC	TC	TC	CC	TC	TC	CC	CC	CC	TC	CC	CC	TC	CC	CC	TC	TC	TC	TC	CC	TC	CC	CC	CC	TT	CC	CC	TC	TC	TC	CC	TT	CC	CC
OAR1_17466323.1	1	17466323		GG	AG	AG	AA	AG	AG	AA	GG	GG	GG	GG	GG	GG	AG	GG	GG	GG	AG	AA	GG	GG	GG	AA	GG	GG	AG	GG	GG	GG	GG	GG	GG	GG	GG	GG	AG	GG	AA	GG	GG	AG	GG	GG	GG	AG	GG
s25913.1	1	17544962		TG	TG	TG	TG	TG	TG	TG	GG	GG	TG	GG	GG	GG	TT	TG	TT	TG	TT	GG	GG	GG	TT	TG	TG	TG	TG	TG	TG	TT	TG	TT	TG	TG	TG	TG	GG	TT	GG	GG	TG	TG	TG	GG	TT	TG	GG
s02685.1	1	17591949		AA	AA	AA	AA	AA	AA	AA	AA	AA	AA	AA	AA	AA	AA	AA	AA	AA	AA	AA	AA	AA	AA	AA	AA	AA	AA	AA	AA	AA	AA	AA	AA	AA	AA	AA	AA	AA	AA	AA	AA	AA	AA	AA	AA	AA	AA
s12542.1	1	17695577		--	--	--	--	--	--	--	--	--	--	--	--	--	--	--	--	--	--	--	--	--	--	--	--	--	--	--	--	--	--	--	--	--	--	--	--	--	--	--	--	--	--	--	--	--	--
OAR1_17755700.1	1	17755700		GG	GG	AG	GG	AG	GG	GG	AG	AG	AG	GG	AA	AG	AG	GG	AA	GG	AG	GG	GG	GG	AA	--	AG	AG	GG	AG	GG	GG	GG	AG	AG	GG	AG	AA	GG	AG	GG	AG	AA	GG	GG	AG	GG	GG	GG
OAR1_17787735_X.1	1	17787735		GG	GG	GG	GG	--	AG	GG	AG	AG	AG	AG	AG	AG	GG	--	GG	GG	GG	GG	AG	AG	AG	GG	GG	AG	GG	GG	GG	AG	GG	GG	AG	GG	GG	AG	GG	AG	GG	--	AG	GG	AG	AG	GG	GG	AG
s04684.1	1	17852949		GG	AG	GG	AG	GG	GG	AG	AG	AG	AG	AA	GG	GG	GG	AG	GG	GG	GG	AG	AA	AG	GG	AG	GG	AG	AG	AG	GG	GG	AG	GG	AG	AG	AG	GG	AG	GG	AA	AG	GG	AG	AG	GG	GG	AG	AA
s54037.1	1	17880678		CC	TC	TC	TC	CC	TC	CC	CC	CC	CC	CC	CC	CC	CC	CC	CC	CC	TT	TC	CC	CC	CC	CC	CC	CC	CC	CC	CC	CC	CC	CC	CC	CC	CC	CC	CC	CC	CC	CC	CC	CC	CC	CC	CC	CC	CC
s50514.1	1	17927865		TG	TT	TT	TG	TT	TT	TG	TG	TT	TG	TG	TT	TG	TT	TT	GG	TG	TT	TG	TG	GG	GG	TG	GG	TG	TT	--	TG	--	TT	--	GG	TT	--	--	GG	TG	GG	TT	TT	TG	TG	TG	TT	TT	GG
s35095.1	1	18031981		AG	AA	AG	AG	AA	AA	AG	AG	AA	AG	AG	AA	AA	AA	AG	AA	AG	AA	GG	AG	AG	AA	AG	AA	AA	AA	AA	AG	AG	AG	AG	AG	AG	AA	AA	AG	AG	GG	AA	AA	GG	GG	AA	GG	AA	GG
OAR1_18052854.1	1	18052854		TC	TT	TC	TT	TC	TT	TT	TT	TT	TC	TT	TC	TC	TC	TC	CC	TC	TT	TT	TT	TT	TC	TT	TC	TT	TT	TC	TC	TC	TC	CC	TC	TC	TC	TC	TT	TC	TT	TC	TC	TC	TC	TT	CC	TT	TT
s61691.1	1	18117744		TT	TC	CC	TC	CC	CC	TC	TT	TC	TC	TT	CC	CC	CC	TT	TC	TT	CC	TC	TT	TT	CC	TC	TC	TC	TC	TT	TT	TT	TT	TC	TC	TT	TC	CC	TT	TC	TT	TC	CC	TT	TT	TC	TT	TC	TT
s21944.1	1	18136176		AG	AG	AA	GG	AG	AG	GG	AG	AG	AG	AG	AG	AA	AG	AG	AG	AG	AG	AG	AG	AG	AG	GG	AA	AG	AG	AG	AG	GG	AG	AG	AG	AG	AA	AG	AG	GG	GG	AA	AG	GG	GG	AG	GG	AG	GG
s62337.1	1	18201141		AG	AA	GG	AA	AG	AG	AA	AG	AA	AG	AA	AG	AG	AG	AA	GG	AG	AA	AG	AA	AG	AG	AA	GG	AA	AA	AG	AG	AG	AA	AG	AG	AA	AG	AG	AG	AA	AA	AG	AG	AA	AA	AG	AA	AA	AA
s58659.1	1	18253759		TC	TT	CC	TC	TC	TT	TC	CC	TT	CC	TC	TC	TC	TC	TT	TT	TC	TC	CC	TC	CC	TT	TC	TC	TT	TT	TT	TC	TC	TT	TT	TC	TT	TT	TT	CC	TT	CC	TC	TC	TC	TC	TC	TT	TT	CC
OAR1_18293636.1	1	18293636		AG	AA	AA	AG	AA	AA	AG	AG	AG	AG	AG	AG	AG	AA	AG	AA	AG	AA	AG	AG	AG	AA	AG	AA	AA	AA	AA	AG	AG	AG	AG	AG	AG	AA	AG	AG	AG	GG	AA	AG	GG	GG	AG	GG	AA	GG
OAR1_18300122.1	1	18300122		AT	AA	AA	AT	AA	AA	AT	AT	AT	AT	AT	AT	AT	AA	AT	AA	AT	AA	AT	AT	AT	AA	AT	AA	AA	AA	AA	AT	AT	AT	AT	AT	AT	AA	AT	AT	AT	TT	AA	AT	TT	TT	AT	TT	AA	TT
s74275.1	1	18387244		GG	AA	AG	AG	AG	AA	GG	AG	AG	GG	AG	AG	AA	GG	AG	AG	GG	AA	AG	AG	GG	AG	AG	GG	AA	AA	AA	GG	GG	AG	GG	GG	AG	AG	GG	GG	AG	GG	AA	GG	GG	GG	GG	GG	AG	GG
OAR1_18449705.1	1	18449705		GG	GG	GG	GG	AG	GG	AG	GG	GG	GG	GG	GG	GG	AG	GG	AG	GG	GG	GG	GG	GG	AG	GG	GG	AG	GG	AG	GG	AG	GG	GG	GG	GG	GG	GG	GG	AG	GG	GG	GG	GG	GG	GG	GG	AG	GG
OAR1_18512294.1	1	18512294		TT	TT	TT	TC	TC	TT	TC	CC	TC	TC	TC	CC	TC	TT	TT	TT	TT	TT	TC	TC	TC	TT	TC	TT	TT	TT	TT	TT	TT	TT	TT	TC	TT	TT	TC	TC	TT	CC	TC	TC	TC	TC	TC	TT	TT	CC
s06310.1	1	18551531		GG	AG	AG	GG	GG	GG	GG	GG	AG	GG	AG	GG	GG	AG	AG	AA	GG	AG	AG	AG	GG	AG	GG	AG	AG	AG	AA	GG	GG	AG	AG	AG	AG	AA	AG	GG	GG	GG	AG	GG	GG	GG	GG	GG	AG	GG
OAR1_18664902.1	1	18664902		AG	AG	AG	AG	AG	AG	AG	AA	AA	AA	AA	AA	AG	AG	AA	AG	AG	GG	AG	AA	AG	AG	AG	GG	AA	AG	AA	AG	AG	AA	AG	AG	AA	AG	AG	AG	AA	AA	AA	AA	AA	AA	AG	AA	AG	AA
OAR1_18691972.1	1	18691972		TC	TC	CC	CC	TT	CC	TC	TC	TT	CC	TC	TT	TT	TC	TT	TC	TC	TC	CC	TC	CC	TC	CC	TC	TC	TC	TC	TC	TT	TT	TT	TC	TT	TT	TT	CC	TC	CC	TT	TC	TC	TC	TC	TT	TT	CC
s20207.1	1	18715973		TT	TT	TT	TT	AT	TT	AT	AT	AT	TT	TT	AT	TT	AT	TT	TT	TT	TT	TT	TT	TT	TT	TT	TT	TT	TT	TT	TT	AT	TT	TT	TT	TT	TT	AT	TT	TT	TT	TT	AT	TT	TT	AT	TT	AT	TT
s14459.1	1	18778800		CC	TC	TC	TC	TC	TT	TC	TC	CC	TC	CC	CC	CC	TC	CC	CC	CC	TC	CC	CC	CC	TC	TC	CC	TC	TC	CC	CC	TC	CC	CC	CC	CC	CC	CC	CC	TC	CC	CC	TC	CC	CC	CC	CC	TC	CC
s72347.1	1	18826396		CC	AC	AC	AC	CC	CC	AC	AA	AA	AA	AA	AC	CC	AC	AC	AA	CC	CC	AC	AA	AC	AC	AC	AC	AC	AC	AA	CC	CC	AC	AC	AA	AC	AA	AA	AC	CC	AA	AC	AA	AC	AC	AC	CC	AC	AA
s00086.1	1	18861011		TC	TC	TC	CC	CC	CC	CC	CC	TT	CC	TC	TC	CC	CC	TC	TC	TC	TC	TC	TC	TC	TC	CC	TC	TT	TC	TT	TC	CC	TC	CC	CC	TC	TC	TC	TC	TC	CC	TC	TC	CC	CC	TT	CC	TC	CC
s32983.1	1	18888844		TC	TT	CC	TT	TC	TC	TC	TT	TC	TC	TT	TC	TC	TC	TT	CC	TC	TC	TC	TT	TC	CC	TT	CC	TC	TT	TC	TC	TC	TT	TC	TC	TT	TC	CC	TC	TC	TT	TT	CC	TT	TT	CC	TT	TC	TT
s26398.1	1	18950052		CC	CC	CC	CC	TC	CC	CC	CC	CC	CC	CC	TC	TC	CC	CC	CC	CC	TC	CC	CC	CC	CC	CC	CC	CC	CC	CC	CC	CC	CC	CC	CC	CC	CC	CC	CC	CC	CC	TC	CC	CC	CC	CC	CC	CC	CC
OAR1_18966270.1	1	18966270		GG	GG	GG	AG	GG	GG	AG	AG	GG	GG	GG	GG	GG	GG	GG	AG	GG	GG	AG	AG	GG	AG	AG	AG	GG	GG	GG	GG	GG	GG	AG	AA	GG	AG	AG	AG	GG	AA	GG	GG	AG	AG	GG	GG	GG	AG
s40222.1	1	19034647		TA	TA	TA	TA	TA	TA	TT	TA	TT	TA	TT	TA	TA	TT	TT	TT	TT	TA	TT	TT	TT	TT	TA	TT	TT	TA	TT	TT	TA	TT	TT	TT	TT	TT	TT	TT	TT	TT	TA	TA	TT	TT	TT	TT	TT	TT
s54068.1	1	19086472		GG	GG	GG	GG	GG	GG	GG	GG	GG	GG	GG	GG	GG	GG	GG	GG	GG	GG	GG	GG	GG	GG	GG	GG	GG	GG	GG	GG	GG	GG	GG	GG	GG	GG	GG	GG	GG	GG	GG	GG	GG	GG	GG	GG	GG	GG
s10307.1	1	19131245		AG	GG	AG	GG	AG	GG	AG	GG	GG	AG	GG	AG	AG	AG	AG	GG	AG	AG	GG	GG	AG	AG	GG	GG	AG	GG	GG	AG	AG	AG	AG	GG	AG	GG	AG	GG	AA	GG	GG	AA	AG	AG	AG	AA	AG	AG
OAR1_19152280.1	1	19152280		AA	AA	AA	AA	AA	AA	AA	AC	AA	AA	AA	AA	AA	AA	AA	AC	AA	AA	AA	AA	AA	AA	AA	AA	AA	AA	AC	AA	AA	AA	AA	AA	AA	AA	AA	AA	AA	AA	AA	AA	AA	AA	AA	AA	AA	AA
OAR1_19174177.1	1	19174177		TT	CC	TC	CC	TC	CC	TC	CC	CC	TC	TC	TT	TT	TC	TC	TC	TT	CC	TC	CC	TT	TC	CC	TC	TC	CC	TC	TT	TT	TC	TC	CC	TC	CC	TC	TC	TT	CC	TC	TC	TC	TC	TT	TT	CC	TC
OAR1_19214328_X.1	1	19214328		TC	CC	TT	CC	CC	CC	TC	CC	CC	TC	CC	TC	TC	TC	TC	CC	TT	TC	TC	CC	TT	CC	CC	TC	CC	CC	CC	TT	TC	TC	TC	CC	TC	CC	TC	TC	TC	CC	CC	TT	TC	TC	TT	TT	CC	TC
s27712.1	1	19272235		AC	AA	AC	AC	CC	AA	AC	CC	AC	AC	AC	AC	CC	AA	AA	CC	AC	AC	CC	AC	CC	CC	AC	CC	AC	AA	AC	AC	AC	AA	AC	CC	AA	AA	AC	CC	AC	CC	AC	AA	AC	AC	AC	AA	AC	CC
s68238.1	1	19347576		AG	AA	AG	AG	AG	AA	GG	AG	AG	AG	AG	AG	AG	GG	AA	GG	AG	AA	GG	AG	GG	AA	AG	GG	AA	AA	AG	AG	AG	AA	AA	GG	AA	AA	GG	GG	AA	GG	AA	AG	AG	AG	GG	AA	AG	GG
s29702.1	1	19409931		AA	CC	AC	AC	AA	CC	AA	AC	AC	AA	AC	AA	AA	AA	AC	AA	AC	CC	AC	AC	CC	AC	AC	AC	AC	CC	AC	AC	AA	AC	AC	AA	AC	CC	AA	AC	AA	AA	AC	AA	AA	AA	AC	AA	AC	AC
OAR1_19425357.1	1	19425357		CC	CC	CC	TC	TT	CC	TC	TC	TC	CC	CC	TT	TC	TC	CC	TC	CC	CC	TC	TC	CC	CC	TC	TC	CC	CC	CC	CC	CC	CC	CC	TT	CC	CC	TT	TC	CC	TT	TC	TC	TC	TC	TC	CC	TC	TC
OAR1_19444938.1	1	19444938		GG	CC	CG	CG	GG	CG	GG	CG	CG	CG	CC	GG	GG	GG	CG	GG	CG	CC	CG	CG	CC	CG	CG	CG	CG	CC	CG	CG	GG	CG	CG	GG	CG	CC	GG	CG	GG	GG	CG	GG	GG	GG	CG	GG	CG	CG
OAR1_19517811.1	1	19517811		GG	GG	GG	AG	AG	AG	AG	AG	AG	GG	GG	AG	GG	AG	GG	AG	GG	GG	AG	AG	GG	GG	AG	AG	GG	GG	GG	GG	GG	GG	GG	AA	GG	GG	AA	AG	GG	AA	GG	AG	AG	AG	AG	GG	AG	AG
s36898.1	1	19591495		TT	TC	TT	TT	TT	TT	TT	TT	TC	TT	TC	TT	TT	TT	TC	TT	TT	TT	TT	TC	TT	TT	TT	TT	TC	TC	TC	TT	TT	TC	TT	TT	TC	CC	TT	TT	TT	TT	TC	TT	TT	TT	TT	TT	TC	TT
OAR1_19651513.1	1	19651513		AC	AA	AA	AC	AC	AC	AC	AC	AC	AA	AA	AA	AA	AC	AC	AC	AC	AA	AC	AC	AA	AA	AC	AC	AA	AA	AA	AC	AC	AC	AC	CC	AC	AA	AC	AC	AC	CC	AA	AA	CC	CC	AA	CC	AC	AC
OAR1_19710996.1	1	19710996		TT	TC	TT	TT	TT	TT	TT	TT	TC	TT	TC	TT	TT	TT	TC	TT	TT	TT	TT	TC	TT	TT	TT	TT	TC	TC	TC	TT	TT	TC	TT	TT	TC	CC	TT	TT	TT	TT	TC	TT	TT	TT	TT	TT	TC	TT
OAR1_19750493.1	1	19750493		TT	CC	CC	TC	TC	TC	TC	TC	TC	CC	CC	CC	TC	TC	TC	TT	TC	CC	TC	TC	CC	CC	TC	TC	CC	CC	TC	TC	TT	TC	TC	TT	TC	CC	TC	TC	TC	TT	CC	CC	TT	TT	CC	TT	TC	TC
OAR1_19761666.1	1	19761666		CC	TT	TC	TC	TC	TC	TC	TC	TC	TC	TC	TT	TC	TC	TC	CC	CC	TT	CC	TC	CC	TT	TC	CC	TT	TT	TC	CC	CC	TC	TC	CC	TC	TT	TC	CC	TC	CC	TT	TT	CC	CC	TC	CC	TC	CC
OAR1_19817567.1	1	19817567		CC	TT	TT	TC	TC	TC	TC	TC	TC	TT	TT	TT	TC	TT	TC	CC	TC	TT	TC	TC	TT	TT	TC	TC	TT	TT	TC	TC	CC	TC	TC	CC	TC	TT	TC	TC	TC	CC	TT	TT	CC	CC	TT	CC	TC	TC
s32787.1	1	19844642		TT	GG	GG	TG	TG	TG	TG	TG	TT	GG	TG	TG	TG	GG	TG	TT	TG	GG	TG	TT	GG	GG	TG	TG	TG	TG	TT	TG	TT	TG	TG	TT	TG	TG	TT	TG	TG	TT	GG	TG	TT	TT	TG	TT	TG	TG
OAR1_19875829.1	1	19875829		CC	TT	TT	TC	TC	TC	TC	TC	CC	TT	TC	TC	TC	TT	TC	CC	TC	TT	TC	CC	TT	TT	TC	TC	TC	TC	CC	TC	CC	TC	TC	CC	TC	TC	CC	TC	TC	CC	TT	TC	CC	CC	TC	CC	TC	TC
OAR1_19945652.1	1	19945652		CC	CC	CC	TC	TT	TC	TC	CC	TC	CC	CC	TC	TC	TC	CC	TC	CC	CC	TC	CC	CC	CC	TC	TC	CC	CC	CC	CC	CC	CC	CC	TC	CC	CC	TC	TC	CC	TT	TC	CC	CC	CC	CC	CC	TC	CC
OAR1_20007545.1	1	20007545		TG	TG	GG	TT	TG	TT	TT	GG	TT	GG	TG	TG	TG	TT	GG	TG	GG	TT	TG	TG	GG	TG	TT	TG	TT	TT	TG	GG	TG	GG	GG	TG	GG	TG	TT	TG	TG	TT	GG	TG	GG	GG	TG	GG	TG	GG
OAR1_20035449.1	1	20035449		TC	CC	TT	CC	CC	TC	CC	CC	TC	TC	TC	TC	TC	TC	CC	TC	TC	CC	TC	TC	TT	CC	CC	TC	TC	TC	TT	TC	TC	CC	CC	CC	CC	TC	TC	TC	CC	CC	CC	TT	CC	CC	TT	CC	CC	TC
s05208.1	1	20083441		TC	TT	CC	TT	TC	TC	TT	TC	TC	TC	TC	CC	CC	TC	TT	TC	TC	TT	TC	TC	CC	TC	TT	TC	TC	TC	CC	TC	TC	TT	TC	TT	TT	TC	TC	TC	TT	TT	TC	CC	TT	TT	CC	TT	TT	TC
OAR1_20118195.1	1	20118195		AC	AC	CC	CC	CC	CC	CC	AC	CC	AC	AC	CC	CC	CC	AA	CC	AC	CC	CC	AC	CC	AC	CC	CC	AC	CC	CC	AC	AC	AA	AC	AC	AA	AC	CC	CC	AA	CC	AC	CC	AA	AA	CC	AA	AC	AC
OAR1_20180147_X.1	1	20180148		TT	TT	TC	TT	TC	TC	TT	TC	TC	TT	TC	CC	CC	TC	TT	TT	TC	TT	TC	TC	CC	CC	TT	TC	CC	TC	TC	TC	TT	TT	TC	TT	TT	TC	TC	TC	TC	TT	TC	TC	TT	TT	CC	TT	TT	TC
s37676.1	1	20211368		CG	CG	CC	CC	CC	CC	CC	CC	CC	CG	CG	CC	CC	CC	GG	CC	CG	CC	CC	CC	CC	CG	CC	CC	CG	CC	CC	CG	CG	GG	CG	CC	GG	CG	CC	CC	GG	CC	CG	CC	CG	CG	CC	GG	CG	CC
OAR1_20375019.1	1	20375019		TC	TC	CC	TT	TT	TC	TT	TC	TT	CC	TC	TT	TT	TT	CC	TC	CC	TT	TC	TT	CC	CC	TT	TC	TC	TT	TC	CC	TC	CC	CC	TT	CC	TC	TT	TC	CC	TT	TC	TC	TC	TC	TC	CC	TC	TC
OAR1_20432933.1	1	20432933		AG	AG	AG	GG	GG	AG	GG	AG	AG	AG	AA	AG	GG	AG	AA	GG	AA	AG	AG	AG	AA	AA	GG	AG	AA	AG	AG	AA	AG	AA	AA	GG	AA	AA	AG	AG	AA	GG	AG	AG	AG	AG	AA	AA	AG	AG
s06490.1	1	20873561		TC	CC	CC	CC	CC	CC	CC	CC	CC	CC	CC	CC	CC	CC	CC	CC	CC	CC	CC	CC	CC	CC	CC	CC	CC	CC	CC	CC	TC	CC	CC	CC	CC	CC	CC	CC	CC	CC	CC	CC	CC	CC	CC	CC	CC	CC
OAR1_20926901.1	1	20926901		TC	TT	CC	TC	TC	TT	CC	TT	TC	TT	TT	TT	TT	TC	TC	TC	CC	TT	CC	TT	CC	TC	TC	CC	TC	TT	TT	CC	TC	TC	TC	TC	TC	TT	TC	CC	CC	CC	TT	TT	TC	TC	TC	CC	TC	TC
s31459.1	1	20991899		GG	GG	AG	GG	GG	GG	GG	GG	GG	AG	GG	GG	GG	GG	GG	GG	GG	GG	GG	GG	GG	AG	GG	GG	AG	GG	GG	GG	AG	GG	GG	GG	GG	GG	GG	GG	AG	GG	GG	AG	GG	AG	GG	AG	GG	GG
OAR1_21078445.1	1	21078445		AG	AA	GG	AA	AA	AA	AA	AG	AG	AG	AG	AG	AA	AA	AG	AA	GG	AA	AG	GG	GG	AG	AA	AG	GG	AG	AG	GG	AG	AA	AG	AG	AG	AG	AG	AG	GG	AA	AA	GG	GG	GG	GG	GG	AA	GG
OAR1_21094354.1	1	21094354		CC	CC	CC	CC	CC	CC	CC	CC	CC	CC	CC	CC	CC	CC	CC	CC	CC	CC	CC	CC	CC	CC	CC	CC	CC	CC	CC	CC	CC	CC	CC	CC	CC	CC	CC	CC	CC	CC	CC	CC	CC	CC	CC	CC	CC	CC
s53426.1	1	21164217		TT	TT	TC	TT	TT	TT	TT	TC	TT	TC	TC	TT	TC	TT	TT	TT	TT	TT	TT	TT	TT	CC	TT	TT	TC	TT	TT	TT	TC	TT	TC	TT	TT	TT	TT	TT	TC	TT	TT	TT	TT	TC	TT	TC	TT	TT
s72819.1	1	21200152		TT	TT	TT	TT	TT	TT	TT	TG	TG	GG	GG	TG	TG	TT	TT	TT	TT	TT	TT	GG	TT	TT	TT	TT	TG	TG	TG	TT	TT	TT	TT	TG	TT	TG	TG	TT	TT	TT	TT	GG	TG	TG	TG	TT	TT	TG
s68037.1	1	21250913		GG	GG	AG	GG	AG	GG	GG	GG	GG	AG	GG	AG	AG	AG	GG	GG	GG	GG	GG	GG	GG	AG	GG	GG	AG	GG	GG	GG	AG	GG	GG	GG	GG	GG	GG	GG	AG	GG	AG	AG	GG	AG	GG	AG	GG	GG
OAR1_21408870.1	1	21408870		GG	GG	GG	GG	GG	GG	GG	GG	GG	GG	GG	GG	GG	AG	GG	GG	GG	GG	GG	GG	GG	GG	GG	GG	GG	GG	GG	GG	AG	GG	GG	GG	GG	GG	GG	GG	GG	GG	GG	GG	GG	AG	GG	AG	GG	GG
OAR1_21439660.1	1	21439660		TT	TT	TT	TT	TT	TT	TT	TT	TT	TT	TT	TT	TT	TG	TT	TT	TT	TT	TT	TT	TT	TT	TT	TT	TT	TT	TT	TT	TG	TT	TT	TT	TT	TT	TT	TT	TT	TT	TT	TT	TT	TG	TT	TG	TT	TT
s21134.1	1	21537373		AA	AA	AA	AA	AA	AA	AA	AA	AA	AA	AA	AA	AA	AG	AA	AA	AA	AA	AA	AA	AA	AA	AA	AA	AA	AA	AA	AA	AG	AA	AA	AA	AA	AA	AA	AA	AA	AA	AA	AA	AA	AG	AA	AG	AA	AA
s14078.1	1	21572091		GG	TG	GG	GG	GG	GG	GG	GG	GG	GG	GG	GG	GG	TG	TG	GG	GG	GG	GG	GG	GG	GG	GG	GG	GG	GG	GG	GG	TG	TG	GG	GG	TG	TG	GG	GG	GG	GG	TG	GG	GG	TG	GG	TG	TG	GG
OAR1_21607699.1	1	21607699		CC	TC	CC	CC	TC	CC	CC	CC	TC	TC	TT	TT	TT	TC	TC	CC	CC	CC	CC	TC	CC	CC	CC	CC	TC	TC	TC	CC	CC	TC	CC	CC	TC	TT	TC	CC	CC	CC	TT	TC	CC	CC	TC	CC	TC	CC
OAR1_21646425.1	1	21646425		CC	TC	CC	TT	TC	TC	TT	TC	TC	CC	CC	CC	CC	TC	CC	TC	CC	TT	TC	TC	CC	CC	TT	TC	CC	TC	CC	CC	TC	TC	CC	TT	CC	CC	TC	TC	CC	TT	CC	CC	TC	TT	CC	TC	TC	TC
OAR1_21703182.1	1	21703182		TC	CC	CC	CC	CC	TC	CC	CC	CC	CC	CC	CC	CC	CC	CC	CC	CC	CC	CC	CC	CC	CC	CC	CC	CC	CC	CC	CC	TT	CC	CC	CC	CC	CC	CC	CC	CC	CC	CC	CC	CC	TC	CC	TC	CC	CC
s34237.1	1	21891203		GG	AG	AG	GG	GG	AG	GG	GG	AG	AG	AA	AG	AG	GG	AG	GG	GG	AG	GG	AG	GG	AG	GG	GG	AA	AG	AG	GG	GG	AG	GG	GG	AG	AA	AG	GG	AG	GG	AG	AG	GG	GG	AG	GG	AG	GG
s33844.1	1	21953116		GG	AG	GG	GG	GG	AG	GG	GG	GG	GG	GG	GG	GG	GG	AG	AG	GG	GG	GG	GG	GG	GG	GG	GG	GG	GG	AG	GG	GG	AG	GG	GG	AG	AG	GG	GG	GG	GG	AG	GG	GG	GG	GG	GG	AG	GG
s07849.1	1	22004058		AG	AA	AA	AG	AA	AG	GG	AG	AG	AG	AA	AA	AA	AG	AA	AG	AA	AA	AG	AG	AA	AA	AG	AG	AA	AA	AA	AA	AG	AG	AA	GG	AA	AA	AG	AG	AA	GG	AA	AG	AG	AG	AA	AA	AA	AG
s05262.1	1	22013100		CC	CC	CC	CC	CC	CC	CC	CC	CC	TT	TC	CC	TC	CC	CC	CC	CC	CC	CC	CC	CC	CC	CC	CC	CC	CC	CC	CC	CC	CC	CC	CC	CC	CC	CC	CC	CC	CC	CC	TC	CC	CC	CC	CC	CC	CC
s19691.1	1	22026745		CC	CC	CC	CC	CC	CC	CC	CC	CC	TT	TC	CC	TC	CC	CC	CC	CC	CC	CC	CC	CC	CC	CC	CC	CC	CC	CC	CC	CC	CC	CC	CC	CC	CC	CC	CC	CC	CC	CC	TC	CC	CC	CC	CC	CC	CC
s61132.1	1	22120789		AC	AC	CC	CC	CC	CC	CC	CC	CC	AC	CC	CC	CC	CC	AC	AC	CC	AC	CC	CC	CC	CC	CC	CC	CC	CC	AC	CC	AC	AA	CC	CC	AC	AC	CC	CC	CC	CC	AC	AC	CC	CC	CC	CC	AC	CC
s72342.1	1	22155695		GG	--	GG	AG	AG	AA	GG	GG	GG	AG	AG	GG	AG	AG	--	GG	GG	--	GG	GG	GG	AG	AG	GG	GG	AG	GG	GG	--	--	GG	GG	--	--	GG	GG	GG	GG	--	GG	GG	--	GG	--	--	--
s01249.1	1	22171152		AG	AG	GG	AA	AA	AA	AA	AG	AG	AA	AG	AA	AA	AA	GG	AG	GG	AG	AG	AG	GG	AG	AA	AG	GG	AG	GG	GG	AG	AG	GG	AA	GG	GG	AA	AG	GG	AA	AG	AA	AG	AG	AG	GG	AG	AG
OAR1_22183990.1	1	22183990		AC	AA	AA	AC	AA	AA	CC	AC	AC	AC	AA	AA	AA	AC	AA	AC	AA	AA	AC	AC	AA	AA	AC	AC	AA	AA	AA	AA	AC	AA	AA	CC	AA	AA	AC	AC	AA	CC	AA	AC	AC	AC	AA	AA	AA	AC
OAR1_22189406.1	1	22189406		AG	AG	AA	AG	AA	AA	GG	AG	AG	GG	AG	AG	AA	AG	AG	AG	AA	AG	AG	AG	AA	AA	AG	AG	AA	AA	AA	AA	GG	GG	AA	GG	AG	AG	GG	AG	AA	GG	AG	GG	AG	GG	AG	AG	AG	AG
s75232.1	1	22266431		CC	CC	CC	CC	TC	CC	CC	CC	CC	TC	TC	TC	TC	CC	CC	CC	CC	CC	CC	CC	CC	CC	CC	CC	CC	CC	CC	CC	CC	CC	CC	CC	CC	CC	CC	CC	CC	CC	TC	CC	CC	CC	CC	CC	CC	CC
s13809.1	1	22273211		CC	TC	CC	TC	CC	TT	CC	CC	CC	CC	CC	TC	CC	CC	CC	CC	CC	TC	CC	CC	CC	TC	TC	CC	CC	TC	CC	CC	CC	CC	CC	CC	CC	CC	TC	CC	CC	CC	CC	TC	CC	CC	TC	CC	CC	CC
OAR1_22330907.1	1	22330907		TT	TC	TC	TC	CC	CC	TT	TT	TC	TC	CC	CC	TC	TC	TT	TC	TT	CC	TT	TC	TT	CC	TC	TT	CC	CC	CC	TT	TC	TT	TT	TT	TT	TC	TC	TT	TC	TT	TC	TC	TT	TC	TC	TC	TC	TT
s73188.1	1	22370521		AG	AG	GG	AG	GG	GG	AA	AG	AG	AA	AG	GG	GG	AG	AG	AG	GG	GG	AG	AG	GG	GG	AG	AG	GG	GG	GG	GG	AG	AA	GG	AA	AG	AG	AG	AG	GG	AA	AG	AG	AG	AG	GG	GG	AG	AG
s11844.1	1	22429243		CC	CC	CC	TC	CC	CC	TT	TC	TT	CC	TC	CC	CC	TC	CC	TC	CC	CC	TC	TT	CC	CC	TC	TC	TC	TC	TC	CC	TC	TC	CC	TT	CC	TC	TC	TC	CC	TT	CC	CC	TC	TT	CC	TC	CC	TC
s33540.1	1	22486317		GG	GG	GG	AG	GG	GG	AA	AG	AA	GG	AG	GG	GG	AG	GG	AG	GG	GG	AG	AA	GG	GG	AG	AG	AG	AG	AG	GG	GG	GG	GG	AA	GG	AG	AG	AG	GG	AA	GG	GG	AG	AG	GG	GG	GG	AG
s23447.1	1	22543311		GG	GG	GG	GG	GG	GG	GG	GG	GG	GG	GG	GG	GG	GG	GG	GG	GG	GG	GG	GG	GG	GG	GG	GG	GG	GG	GG	GG	GG	GG	GG	GG	GG	GG	GG	GG	GG	GG	GG	GG	GG	GG	GG	GG	GG	GG
s00707.1	1	22604971		TG	TG	TG	GG	GG	GG	GG	TG	GG	TG	TG	GG	GG	GG	TT	GG	TT	GG	TG	GG	TT	GG	GG	TG	GG	GG	GG	TT	GG	TG	TT	GG	TT	TG	GG	TG	TG	GG	TG	GG	TG	GG	TG	TG	TG	TG
s75089.1	1	22617781		TT	CC	TT	TC	CC	TC	TC	TC	CC	TC	TC	TC	CC	CC	TC	TC	TT	TC	TT	CC	TT	TC	TC	TC	TC	CC	TC	TT	TC	CC	TT	CC	TC	CC	TC	TT	TT	TT	CC	TC	TC	CC	TT	TC	CC	TC
s63953.1	1	22631108		CC	TC	CC	TC	TT	TC	TC	TC	TT	TC	TC	TC	TT	TT	CC	TC	CC	TC	CC	TT	CC	TC	TC	TC	TC	TT	TC	CC	CC	TC	CC	TT	CC	TC	TC	CC	CC	CC	TC	TC	TC	TC	CC	CC	TC	TC
OAR1_22656259.1	1	22656259		CC	CC	CC	CC	TC	CC	TC	TC	TC	TC	TC	CC	CC	TT	CC	TC	CC	CC	CC	TC	CC	CC	CC	TC	CC	CC	CC	CC	CC	CC	CC	TT	CC	CC	TC	CC	CC	CC	CC	CC	TC	TC	CC	CC	TC	TC
OAR1_22697949.1	1	22697949		AG	GG	GG	AG	AA	GG	AA	AG	AA	AA	AA	AA	AG	AA	GG	AA	GG	AG	AG	AA	GG	GG	AG	AG	AG	AG	AA	GG	AA	AG	GG	AA	GG	AG	AA	AG	GG	AA	AG	AA	AG	AA	AG	AG	AG	AG
OAR1_22710021.1	1	22710021		CC	TC	CC	TT	TT	TC	TT	TC	TT	TT	TT	TC	TC	TT	CC	TC	CC	TC	TC	TT	CC	TC	TT	TC	TC	TT	TC	CC	CC	TC	CC	TT	CC	TC	TC	TC	CC	TT	TC	TC	TC	TC	CC	CC	TC	TC
OAR1_22739177.1	1	22739177		AA	AA	AA	AA	AC	AA	AC	AC	AC	AC	AA	AC	AC	CC	AA	AC	AA	AA	AA	AC	AA	AA	AA	AC	AA	AA	AA	AA	AC	AA	AA	CC	AA	AA	CC	AA	AA	AA	AA	CC	AC	CC	AC	AC	AC	AC
OAR1_22803831.1	1	22803831		AA	AG	AA	GG	AG	AG	GG	AG	AG	AG	AG	AA	AG	GG	AA	GG	AA	AG	AG	AG	AA	AG	GG	AG	AA	AG	AG	AA	AG	AA	AA	GG	AA	AA	AG	AG	AA	GG	AA	AA	AG	GG	AA	AG	AG	AG
s26645.1	1	22834164		CC	CC	CC	CC	CC	CC	CC	CC	CC	CC	CC	CC	TC	CC	CC	CC	CC	CC	CC	CC	CC	CC	CC	CC	CC	CC	CC	CC	CC	CC	CC	CC	CC	CC	CC	CC	CC	CC	CC	CC	CC	CC	CC	CC	CC	CC
s27454.1	1	22878343		GG	GG	GG	GG	AG	GG	GG	GG	GG	AG	GG	GG	GG	AG	GG	GG	GG	AG	GG	GG	GG	GG	GG	GG	GG	GG	GG	GG	AG	GG	GG	GG	GG	GG	GG	GG	GG	GG	GG	AG	GG	AG	GG	AG	AG	GG
s65534.1	1	22930952		TT	TT	TT	TT	TC	TT	TC	TC	TC	TT	TT	TT	TT	CC	TT	TC	TT	TC	TT	TC	TT	TT	TT	TC	TT	TT	TT	TT	TT	TT	TT	CC	TT	TT	TC	TT	TT	TT	TT	TT	TC	TC	TT	TT	TC	TC
OAR1_22985927.1	1	22985927		GG	AG	GG	GG	AG	GG	AG	AG	AA	GG	AG	AG	AA	AG	AG	AG	GG	GG	GG	AA	GG	GG	GG	AG	AG	AG	AG	GG	GG	AA	GG	AA	AG	AA	AG	GG	GG	GG	AA	GG	AG	AG	GG	GG	AG	AG
s26299.1	1	23049121		GG	AG	GG	AA	AG	AG	AG	GG	AG	AA	AA	AA	AG	GG	GG	GG	GG	AG	AG	AG	GG	AG	AA	GG	AG	AA	AG	GG	GG	AG	GG	GG	GG	AG	AG	AG	GG	AA	AG	AA	GG	GG	AG	GG	GG	GG
s32095.1	1	23076969		TC	TT	TT	TC	CC	TT	CC	TC	CC	CC	CC	TC	TC	CC	TT	TC	TT	TC	TC	CC	TT	TT	TC	TC	TC	TC	TC	TT	TC	TC	TT	CC	TT	TC	TC	TC	TT	CC	TC	TC	TC	TC	TT	TT	TC	TC
s10605.1	1	23106129		GG	AA	GG	AG	GG	AG	GG	GG	GG	GG	GG	AG	GG	GG	AG	GG	GG	AG	GG	GG	GG	AG	AG	GG	GG	AG	GG	GG	AG	AG	GG	GG	AG	AG	AG	GG	GG	GG	AG	AG	GG	AG	AG	AG	AG	GG
OAR1_23123932.1	1	23123932		AA	GG	AA	AG	AA	AG	AG	AG	AG	AA	AA	AA	AA	AG	AG	AG	AA	AG	AA	AG	AA	AG	AG	AG	AA	AG	AA	AA	AG	AG	AA	GG	AG	AG	AG	AA	AA	AA	AG	AA	AG	GG	AA	AG	AG	AG
s67590.1	1	23182020		AA	AG	AA	AG	AA	AG	AA	AA	AG	AA	AG	AA	AA	AA	AA	AA	AA	AG	AA	AG	AA	AG	AG	AA	AG	GG	AG	AA	AG	AA	AA	AA	AA	AG	AA	AA	AA	AA	AA	AA	AA	AG	AA	AG	AA	AA
OAR1_23195620.1	1	23195620		TC	TT	TT	TC	TT	TT	TC	TT	TT	CC	TC	TT	TT	TT	TT	TC	TT	TT	TC	TT	TT	TT	TC	TT	TT	TT	TC	TT	TC	TT	TT	TT	TT	TT	TT	TC	TT	CC	TT	TC	TT	TT	TT	TT	TT	TT
OAR1_23240676.1	1	23240676		--	--	TC	--	CC	--	--	CC	--	--	--	--	CC	CC	CC	CC	CC	--	--	--	CC	--	--	--	--	--	--	CC	--	CC	CC	CC	CC	--	--	--	TC	--	CC	--	CC	CC	--	CC	CC	CC
OAR1_23288187.1	1	23288187		CC	CC	TC	CC	TC	TC	CC	CC	CC	TC	CC	TC	TT	CC	CC	CC	CC	CC	CC	CC	CC	TC	CC	CC	TC	CC	CC	CC	TC	TC	CC	CC	CC	CC	CC	CC	TC	CC	TC	TC	CC	TC	CC	TC	CC	CC
s43410.1	1	23337124		AA	AA	AA	AG	AG	AA	GG	AG	GG	AA	AG	GG	AG	AG	AA	AG	AA	AG	AG	GG	AA	AA	AG	AG	AG	AG	AG	AA	AA	AG	AA	GG	AA	AG	GG	AG	AA	GG	AG	AG	AG	AG	AG	AA	AA	AG
OAR1_23369763.1	1	23369763		TT	TG	TG	TG	TG	TG	GG	TG	GG	GG	GG	GG	TG	TG	TG	GG	TT	TG	TG	GG	TT	TG	TG	TG	GG	TG	GG	TT	TT	GG	TT	GG	TG	GG	GG	TG	TG	GG	GG	GG	TG	TG	TG	TT	TG	TG
OAR1_23412198.1	1	23412198		CC	TT	CC	TT	TC	TC	--	CC	--	--	TT	TC	TC	CC	--	CC	CC	TT	--	--	CC	TC	TT	CC	--	TT	--	CC	CC	TT	CC	CC	--	TT	CC	--	CC	TT	TT	CC	CC	CC	CC	CC	--	CC
OAR1_23447504.1	1	23447504		TC	TC	TC	TC	TC	TC	TC	TT	TC	TC	CC	TT	TC	TC	TC	TT	TT	TC	TC	TC	TT	TC	TC	TT	CC	TC	TC	TT	CC	TC	TT	TT	TC	CC	TT	TC	TC	CC	TC	TT	TT	TC	TT	TC	CC	TT
s02131.1	1	23508811		CC	CC	CC	CC	CC	CC	CC	CC	CC	TC	CC	CC	CC	CC	CC	CC	CC	CC	CC	CC	CC	CC	CC	CC	CC	CC	CC	CC	CC	CC	CC	CC	CC	CC	CC	CC	CC	CC	CC	TC	CC	CC	CC	CC	CC	CC
OAR1_23560552.1	1	23560552		CC	TT	CC	TC	CC	TC	CC	CC	CC	TT	TC	CC	CC	CC	TC	CC	CC	TC	CC	CC	CC	TC	TC	CC	CC	TC	CC	CC	TC	TC	CC	CC	TC	TC	CC	CC	CC	CC	TC	TC	CC	CC	CC	CC	TC	CC
OAR1_23607883.1	1	23607883		CC	AA	CC	AC	CC	AC	CC	CC	AC	AC	AA	CC	AC	CC	AC	CC	CC	AC	CC	AC	CC	AC	AC	CC	AC	AA	AC	CC	AC	AC	CC	CC	AC	AA	CC	CC	CC	CC	AC	CC	CC	CC	CC	CC	AC	CC
OAR1_23620328.1	1	23620328		TT	TT	TT	TT	TT	TT	TT	TT	TT	TT	TT	TT	TC	TT	TT	TC	TT	TT	TT	TT	TT	TT	TT	TT	TT	TT	TC	TT	TT	TT	TT	TT	TT	TT	TT	TT	TT	TT	TT	TT	TT	TT	TT	TT	TT	TT
OAR1_23632541.1	1	23632541		AG	AG	GG	AG	GG	AG	GG	GG	AG	GG	AG	GG	AG	GG	GG	AG	GG	AA	GG	AG	GG	AG	AG	GG	AG	AA	AA	GG	AG	GG	GG	GG	GG	AG	GG	GG	GG	GG	GG	GG	GG	AG	GG	AG	GG	GG
OAR1_23724877.1	1	23724877		TC	TC	TC	TC	TC	TT	TC	TC	TC	TT	TT	TT	TT	TC	CC	TT	CC	TT	CC	TT	CC	TT	TC	TC	TT	TT	TT	CC	TT	TC	CC	TT	CC	TC	TT	CC	TC	CC	TC	TT	TC	TT	TC	TC	CC	TC
OAR1_23734999.1	1	23734999		AG	AA	AG	AA	AG	AG	AG	AG	AA	GG	AG	GG	GG	AG	AA	GG	AA	AG	AA	AG	AA	AG	AA	AG	AG	AA	AG	AA	GG	AG	AA	GG	AA	AA	GG	AA	AG	AA	AG	GG	AG	GG	AG	AG	AA	AG
OAR1_23794443.1	1	23794443		CC	CC	CC	CC	CC	CC	CC	CC	CC	TC	TC	CC	CC	CC	CC	CC	CC	CC	CC	CC	CC	CC	CC	CC	CC	CC	CC	CC	TC	CC	CC	CC	CC	CC	CC	CC	CC	CC	CC	CC	CC	CC	CC	CC	CC	CC
OAR1_23804013_X.1	1	23804013		CC	CC	CC	CC	CC	CC	CC	CC	TC	TT	TT	CC	CC	CC	CC	TC	CC	TC	CC	TC	CC	CC	CC	CC	TC	TC	TT	CC	TC	CC	CC	CC	CC	TC	CC	CC	CC	CC	CC	TC	CC	CC	CC	CC	CC	CC
OAR1_23837231.1	1	23837231		GG	TG	TG	TG	TT	TG	TT	TG	TG	GG	GG	TT	TG	TT	TG	TG	GG	GG	TG	TG	GG	TG	TG	TG	TG	GG	GG	GG	GG	TT	GG	TT	TG	TG	TT	TG	TG	TT	TT	TG	TG	TG	TG	GG	TT	TG
OAR1_23937981.1	1	23937981		CC	TC	CC	TC	CC	TC	CC	CC	CC	CC	CC	CC	CC	CC	CC	TC	CC	TT	CC	CC	CC	TC	TC	CC	CC	TC	TC	CC	CC	CC	CC	CC	CC	CC	CC	CC	CC	CC	CC	CC	CC	CC	CC	CC	CC	CC
OAR1_23977779.1	1	23977779		CC	TC	TC	TC	TT	TC	TT	TC	TT	TC	TT	TT	TC	TT	TC	TC	CC	CC	TC	TT	CC	TC	TC	TC	TT	TC	TC	CC	TC	TT	CC	TT	TC	TT	TT	TC	TC	TT	TT	TC	TC	TC	TC	CC	TT	TC
OAR1_23990063.1	1	23990063		TC	TC	TC	TC	CC	TC	TC	TT	CC	CC	CC	TC	CC	TC	TC	TT	TT	TT	TC	TC	TT	TC	TC	TT	CC	TC	TC	TT	CC	CC	TT	TT	TC	CC	TT	TC	TC	CC	CC	TC	TT	TC	TT	TC	CC	TT
DU379505_529.1	1	24043692		TG	TT	TG	TT	TT	TT	TG	GG	TG	TT	TG	TG	TT	TG	TG	GG	GG	TG	TG	GG	GG	TT	TT	GG	TG	TG	GG	GG	TT	TT	GG	GG	TG	TG	GG	TG	TG	TT	TT	TG	GG	TG	GG	TG	TT	GG
OAR1_24089462.1	1	24089462		TC	TT	TC	TT	TT	TT	TT	TC	TT	TC	TC	TT	TT	TT	TC	TT	CC	TT	TC	TT	CC	TT	TT	TC	TT	TT	TT	CC	TC	TT	CC	TT	TC	TT	TT	TC	TC	TT	TT	TT	TC	TT	TC	TC	TT	TC
OAR1_24165388.1	1	24165388		GG	GG	GG	TG	TT	GG	TG	GG	TT	GG	TG	TG	TG	TG	GG	TG	GG	GG	TG	TG	GG	GG	TG	GG	TG	TG	TT	GG	GG	TG	GG	GG	GG	TG	GG	TG	GG	TT	TG	GG	GG	GG	GG	GG	TG	GG
OAR1_24228078.1	1	24228078		CC	CC	CC	TC	TT	CC	TC	CC	TT	CC	TC	TC	TC	TC	CC	TC	CC	CC	TC	TC	CC	CC	TC	CC	TC	TC	TT	CC	CC	TC	CC	CC	CC	TC	CC	TC	CC	TT	TC	CC	CC	CC	CC	CC	TC	CC
OAR1_24242896.1	1	24242896		TC	CC	TC	CC	CC	CC	CC	TC	CC	CC	CC	CC	CC	CC	TC	CC	TT	CC	TC	CC	TT	CC	CC	TC	CC	CC	CC	TT	CC	CC	TT	CC	TC	CC	CC	TC	TC	CC	CC	CC	TC	CC	TC	TC	CC	TC
OAR1_24326418.1	1	24326418		TT	AT	AT	TT	TT	AT	AT	AT	TT	AT	AT	AT	AT	AT	AT	AT	TT	TT	TT	AT	TT	AT	TT	AT	AT	TT	TT	TT	AT	AT	TT	AA	AT	AT	AA	TT	AT	TT	AT	AT	AT	AT	AT	TT	AT	AT
OAR1_24546509.1	1	24546509		TG	TG	GG	GG	GG	GG	TG	TG	GG	TT	TG	TG	TG	TG	TG	TG	GG	TG	GG	TG	GG	GG	GG	TG	GG	GG	GG	GG	TT	TG	GG	TT	TG	TG	TT	GG	GG	GG	TG	TT	TG	TT	TG	TG	TG	TG
OAR1_24574732.1	1	24574732		TC	TC	CC	CC	CC	CC	CC	CC	CC	TT	TC	CC	TC	CC	TC	CC	CC	TC	CC	CC	CC	CC	CC	CC	CC	CC	CC	CC	TT	TC	CC	CC	TC	TC	CC	CC	CC	CC	TC	TC	CC	TC	CC	TC	TC	CC
OAR1_24633611.1	1	24633611		AG	GG	AG	AG	AG	GG	AG	AG	AG	GG	AG	GG	GG	AG	AG	GG	AA	GG	AA	AG	AA	GG	AG	AG	AG	AG	AG	AA	GG	GG	AA	GG	AG	AG	GG	AA	AG	AA	GG	GG	AG	GG	AG	AG	AG	AG
OAR1_24663779.1	1	24663779		TG	TT	TT	TT	TT	TT	TG	TG	TT	TG	TT	TG	TG	TG	TT	GG	TT	TT	TT	TG	TT	TT	TT	TG	TT	TT	TG	TT	TG	TT	TT	GG	TT	TT	GG	TT	TT	TT	TT	GG	TG	GG	TG	TG	TT	TG
s21860.1	1	24748970		GG	TT	GG	TT	GG	TG	TG	GG	TG	TT	TG	GG	GG	GG	TG	GG	GG	TT	TG	GG	GG	TG	TT	GG	GG	TG	GG	GG	TG	TG	GG	GG	TG	TG	GG	TG	GG	TT	TG	TG	GG	GG	GG	GG	TG	GG
OAR1_24797111.1	1	24797111		CC	CC	CC	CC	TC	CC	TC	TC	CC	CC	CC	TC	CC	TT	CC	TC	CC	CC	CC	TC	CC	CC	CC	TC	CC	CC	CC	CC	CC	CC	CC	TT	CC	CC	TT	CC	CC	CC	CC	TC	TC	TC	TC	CC	TC	TC
OAR1_24812678.1	1	24812678		CC	TC	CC	CC	TC	CC	TC	TC	CC	CC	CC	TC	CC	TT	TC	TT	CC	CC	CC	TC	CC	CC	CC	TC	CC	CC	TC	CC	CC	TC	CC	TT	TC	TC	TT	CC	CC	CC	TC	TC	TC	TC	TC	CC	TT	TC
s72632.1	1	24872941		AA	GG	AA	AG	GG	AG	AG	AG	AG	AG	GG	GG	AG	GG	AG	GG	AA	GG	AA	GG	AA	AG	AG	AG	AG	GG	GG	AA	AG	GG	AA	GG	AG	GG	GG	AA	AA	AA	GG	AG	AG	AG	AG	AA	GG	AG
OAR1_25052307.1	1	25052307		AA	GG	AA	AG	GG	AG	AG	AG	AA	AG	AG	GG	AG	GG	AG	AG	AA	GG	AA	AG	AA	AG	AG	AG	AA	AG	AA	AA	AG	GG	AA	GG	AG	AG	GG	AA	AA	AA	GG	AG	AG	AG	AG	AA	GG	AG
OAR1_25075310.1	1	25075310		CC	CG	CC	CC	CC	CC	CC	CC	CC	CC	CC	CC	CC	CC	CG	CC	CC	CC	CC	CC	CC	CC	CC	CC	CC	CC	CC	CC	CC	CG	CC	CC	CG	CG	CC	CC	CC	CC	CG	CC	CC	CC	CC	CC	CG	CC
OAR1_25121292.1	1	25121292		TT	AT	TT	TT	AT	TT	TT	TT	TT	TT	TT	TT	TT	AT	AT	TT	TT	TT	TT	TT	TT	TT	TT	TT	TT	TT	TT	TT	TT	AT	TT	TT	AT	AT	TT	TT	TT	TT	AT	TT	TT	TT	TT	TT	AA	TT
OAR1_25426384.1	1	25426384		AG	AG	GG	AG	GG	AG	GG	GG	GG	AG	GG	GG	GG	GG	GG	AG	GG	AA	GG	GG	GG	AG	AG	GG	GG	AG	AG	GG	AG	GG	GG	GG	GG	GG	GG	GG	GG	GG	GG	AG	GG	AG	GG	AG	GG	GG
OAR1_25442521.1	1	25442521		GG	GG	GG	GG	AG	GG	AG	AG	GG	GG	GG	AG	GG	AA	GG	AG	GG	GG	GG	AG	GG	GG	GG	AG	GG	GG	GG	GG	GG	GG	GG	AA	GG	GG	AA	GG	GG	GG	GG	AG	AG	AG	AG	GG	AG	AG
OAR1_25604801.1	1	25604801		CC	TC	CC	TC	CC	TC	CC	CC	TT	TC	TC	CC	TC	CC	CC	TC	CC	TT	CC	TC	CC	TC	TC	CC	TC	TT	TT	CC	CC	CC	CC	CC	CC	TC	CC	CC	CC	CC	CC	TC	CC	CC	CC	CC	CC	CC
OAR1_25728954.1	1	25728954		AA	AA	AG	AA	AG	AG	AG	AG	AG	AG	AA	GG	GG	AG	AA	GG	AA	AA	AA	AG	AA	AG	AA	AG	AG	AA	AG	AA	AA	AG	AA	GG	AA	AA	GG	AA	AG	AA	AG	GG	AG	AG	AG	AA	AA	AG
s00731.1	1	25801300		GG	GG	GG	GG	GG	GG	AG	AG	AG	GG	AG	AG	GG	AG	GG	AG	GG	GG	GG	AA	GG	GG	GG	AG	AG	AG	AG	GG	GG	GG	GG	AA	GG	AG	AA	GG	GG	GG	GG	AG	AG	AG	AG	GG	GG	AG
OAR1_25834328.1	1	25834328		AA	AA	AA	AG	AG	AA	GG	AG	GG	GG	GG	GG	GG	AG	AA	GG	AA	AA	AG	GG	AA	AA	AG	AG	AG	AG	GG	AA	AG	AG	AA	GG	AA	AG	GG	AG	AA	GG	AG	GG	AG	AG	AG	AA	AA	AG
OAR1_25842722.1	1	25842722		GG	GG	GG	AG	AG	GG	AG	GG	AA	AA	AA	AG	AA	GG	GG	AG	GG	GG	AG	AG	GG	GG	AG	GG	AG	AG	AA	GG	AG	AG	GG	GG	GG	AG	GG	AG	GG	AA	AG	AG	GG	GG	GG	GG	GG	GG
OAR1_25922572.1	1	25922572		CC	CC	CC	CC	TC	CC	TC	TC	TC	TC	TC	TT	TC	TC	CC	TT	CC	CC	CC	TT	CC	CC	CC	TC	TC	TC	TT	CC	CC	TC	CC	TT	CC	TC	TT	CC	CC	CC	TC	TT	TC	TC	TC	CC	CC	TC
OAR1_25947606.1	1	25947606		AC	CC	CC	CC	AC	CC	AC	AC	AC	AC	AC	AA	AC	AC	CC	AA	CC	AC	CC	AA	CC	CC	CC	AC	AC	AC	AA	CC	AC	AC	CC	AA	CC	AC	AA	CC	CC	CC	AC	AA	AC	AA	AC	AC	CC	AC
OAR1_26031175.1	1	26031175		TC	TC	CC	TC	CC	CC	TC	CC	TC	TC	TC	CC	TC	CC	TC	CC	CC	CC	TC	CC	CC	CC	TC	CC	CC	CC	CC	CC	TT	TC	CC	CC	TC	TC	CC	TC	CC	TT	TC	CC	CC	TC	CC	TC	TC	CC
OAR1_26064552.1	1	26064552		AG	AG	GG	AG	GG	GG	AG	GG	GG	AA	AG	GG	GG	GG	AG	AG	GG	AG	AG	GG	GG	GG	AG	GG	GG	GG	AG	GG	AA	AG	GG	GG	AG	AG	GG	AG	GG	AA	AG	AG	GG	AG	GG	AG	AG	GG
OAR1_26088084.1	1	26088084		TT	TT	TC	TT	TT	TC	TT	TT	TT	TT	TT	TT	TT	TT	TT	TT	TT	TC	TT	TT	TT	TC	TT	TT	TC	TT	TT	TT	TT	TT	TT	TT	TT	TT	TT	TT	TC	TT	TT	TT	TT	TT	TT	TT	TT	TT
OAR1_26129820.1	1	26129820		AG	GG	GG	AG	AG	GG	AG	GG	GG	AG	GG	AG	AG	GG	GG	AG	GG	AG	AG	GG	GG	GG	AG	GG	GG	GG	AG	GG	AG	AG	GG	GG	GG	GG	GG	AG	GG	AA	AG	AG	GG	AG	GG	AG	GG	GG
OAR1_26135770.1	1	26135770		AG	GG	GG	AG	GG	GG	AG	GG	GG	GG	GG	GG	GG	GG	GG	AG	GG	AG	AG	GG	GG	GG	AG	GG	GG	GG	AG	GG	AG	GG	GG	GG	GG	GG	GG	AG	GG	AA	GG	GG	GG	AG	GG	AG	GG	GG
OAR1_26198156.1	1	26198156		AA	AA	AA	AA	AA	AA	AG	AA	AA	AA	AA	AA	AA	AG	AA	AG	AA	AG	AA	AA	AA	AA	AA	AA	AA	AA	AG	AA	AA	AA	AA	AA	AA	AA	AA	AA	AA	AA	AA	AA	AA	AA	AA	AA	AA	AA
s31015.1	1	26205175		TT	TT	TT	TT	TT	TT	TT	TT	TT	TT	TT	TT	TT	TT	TT	TG	TT	TG	TT	TT	TT	TT	TT	TT	TT	TT	TG	TT	TT	TT	TT	TT	TT	TT	TT	TT	TT	TT	TT	TT	TT	TT	TT	TT	TT	TT
OAR1_26268431.1	1	26268431		GG	GG	GG	GG	GG	GG	GG	GG	GG	GG	GG	GG	GG	GG	GG	AG	GG	AG	GG	GG	GG	GG	GG	GG	GG	GG	AG	GG	GG	GG	GG	GG	GG	GG	GG	GG	GG	GG	GG	GG	GG	GG	GG	GG	GG	GG
OAR1_26340680.1	1	26340680		GG	GG	GG	AG	AG	GG	AA	GG	AA	GG	AG	AG	AA	AG	GG	AG	GG	AG	AG	AG	GG	GG	AG	GG	AG	AG	AA	GG	GG	AG	GG	GG	GG	AG	GG	AG	GG	AA	AG	GG	GG	GG	GG	GG	GG	GG
s61544.1	1	26488120		AA	AG	AA	AA	AA	AA	AA	AA	AA	AA	AA	AG	AA	AA	AG	AG	AA	AA	AA	AA	AA	AA	AA	AG	AA	AA	AA	AA	AA	AG	AA	AG	AG	AG	GG	AA	AA	AA	AG	AG	AA	AA	AG	AA	AG	AA
OAR1_26667396.1	1	26667396		CC	CC	CC	CC	TC	CC	CC	CC	CC	TC	TC	TC	CC	TC	CC	TC	CC	TC	CC	CC	CC	CC	CC	TC	CC	CC	CC	CC	TC	CC	CC	TC	CC	CC	TT	CC	CC	CC	CC	TC	CC	CC	TC	CC	TC	CC
OAR1_26705881.1	1	26705881		GG	GG	GG	GG	AG	GG	GG	GG	GG	AG	AG	AG	GG	AG	GG	AG	GG	AG	GG	GG	GG	GG	GG	AG	GG	GG	GG	GG	AG	GG	GG	AG	GG	GG	AA	GG	GG	GG	GG	AG	GG	GG	AG	GG	AG	GG
OAR1_26716186.1	1	26716186		GG	GG	GG	GG	GG	AG	AG	GG	GG	AG	AG	GG	GG	AG	GG	GG	GG	GG	GG	GG	GG	GG	GG	GG	GG	GG	GG	GG	AG	GG	GG	GG	GG	GG	GG	GG	GG	GG	GG	GG	GG	GG	GG	GG	GG	GG
s69439.1	1	26788242		GG	GG	GG	GG	GG	GG	GG	GG	GG	GG	GG	GG	GG	GG	GG	GG	GG	GG	GG	GG	GG	GG	GG	GG	GG	GG	GG	GG	GG	GG	GG	GG	GG	GG	GG	GG	GG	GG	GG	GG	GG	GG	GG	GG	GG	GG
OAR1_26833075.1	1	26833075		TT	TC	TT	TT	TT	TT	TT	TT	CC	TC	TC	TT	TC	TT	TC	TT	TT	TT	TT	TC	TT	TT	TT	TT	TC	TC	TC	TT	TT	TC	TT	TT	TC	CC	TT	TT	TT	TT	TC	TC	TT	TT	TT	TT	TC	TT
OAR1_26910607.1	1	26910607		TT	TC	TT	TT	TT	TT	TT	TT	CC	TC	TC	TT	TC	TT	TC	TT	TT	TT	TT	TC	TT	TT	TT	TT	TC	TC	TC	TT	TT	TC	TT	TT	TC	CC	TT	TT	TT	TT	TC	TC	TT	TT	TT	TT	TC	TT
OAR1_26961444.1	1	26961444		TC	CC	TC	CC	TC	CC	CC	TC	CC	CC	CC	TC	TC	CC	TC	CC	TT	TC	TC	CC	TT	CC	CC	TC	CC	CC	CC	TT	CC	TC	TT	CC	TC	CC	CC	TC	TC	CC	TC	CC	TC	CC	TC	TC	CC	TC
OAR1_27060195.1	1	27060195		AG	AG	AG	GG	GG	GG	GG	AG	AA	AG	AG	GG	AG	GG	AA	GG	AA	AG	AG	AG	AA	GG	GG	AG	AG	AG	AG	AA	GG	AG	AA	GG	AA	AA	GG	AG	AG	GG	AG	AG	AG	GG	AG	AG	AG	AG
s74202.1	1	27117694		GG	TG	GG	TT	GG	TG	TT	GG	TT	GG	TG	TG	TG	TG	GG	TT	GG	TG	TG	TG	GG	TG	TT	TG	TG	TT	TT	GG	GG	GG	GG	TG	GG	TG	TT	TG	GG	TT	GG	TG	GG	GG	TG	GG	GG	GG
OAR1_27161849.1	1	27161849		CC	TC	CC	TC	CC	CC	CC	CC	CC	CC	CC	TC	CC	CC	CC	TC	CC	TT	CC	CC	CC	TC	TC	TC	CC	TC	CC	CC	TC	CC	CC	TC	CC	CC	TT	CC	CC	CC	CC	TC	CC	CC	TC	CC	CC	CC
OAR1_27200925.1	1	27200925		AA	AA	AA	AA	AA	AA	AA	AA	AA	AA	AA	AA	AA	AA	AA	AA	AA	AA	AA	AA	AA	AA	AA	AA	AA	AA	AA	AA	AC	AA	AA	AA	AA	AA	AA	AA	AA	AA	AA	AA	AA	AA	AA	AA	AA	AA
OAR1_27215234.1	1	27215234		TT	TT	TT	TC	TT	TT	TC	TT	TC	TT	TC	TT	TC	TT	TT	TC	TT	TT	TC	TC	TT	TT	TC	TT	TC	TC	CC	TT	TC	TT	TT	TT	TT	TC	TT	TC	TT	CC	TT	TT	TT	TT	TT	TT	TT	TT
OAR1_27269648.1	1	27269648		AA	AC	AC	AC	AA	AC	AA	AA	AA	AA	AA	AC	AA	AA	AA	AC	AA	CC	AA	AA	AA	CC	AC	AC	AC	AC	AA	AA	AC	AA	AA	AC	AA	AA	CC	AA	AC	AA	AA	AC	AA	AA	AC	AA	AA	AA
OAR1_27291243.1	1	27291243		GG	GG	GG	GG	TG	TG	TG	GG	TG	TG	TT	GG	TG	TT	GG	TG	GG	TG	GG	TG	GG	GG	GG	GG	TG	TG	TT	GG	GG	GG	GG	GG	GG	TG	GG	GG	GG	GG	GG	GG	GG	GG	GG	GG	TG	GG
OAR1_27347434.1	1	27347434		AG	GG	AG	AG	GG	AA	AA	AG	GG	GG	GG	AG	GG	AG	GG	AG	GG	GG	AG	AG	GG	AG	AG	AG	AG	GG	GG	GG	AA	GG	GG	AA	GG	GG	AA	AG	AG	AA	GG	AG	AG	AA	AG	AG	GG	AG
OAR1_27431644.1	1	27431644		TC	TC	TC	TT	CC	TT	TT	TC	CC	TC	TC	TC	CC	TC	CC	TC	CC	TC	TC	TC	CC	TT	TT	TC	TC	TC	CC	CC	TT	CC	CC	TT	CC	CC	TT	TC	TC	TT	CC	TC	TC	TT	TC	TC	CC	TC
OAR1_27460193.1	1	27460193		AG	AG	AG	AA	GG	AA	AA	AG	GG	AG	AG	AG	GG	AG	GG	AG	GG	AG	AG	AG	GG	AA	AA	AG	AG	AG	GG	GG	AA	GG	GG	AA	GG	GG	AA	AG	AG	AA	GG	AG	AG	AA	AG	AG	GG	AG
s29707.1	1	27499262		AG	AG	AG	AG	GG	AA	AG	AG	AG	AG	AA	AG	AG	AG	GG	AA	GG	AA	GG	AA	GG	AA	AG	AG	AA	AA	AA	GG	AA	GG	GG	AA	GG	AG	AA	GG	AG	GG	GG	AG	AG	AA	AG	AG	GG	AG
OAR1_27539263.1	1	27539263		GG	AA	GG	AG	GG	AG	AG	GG	AG	AG	AA	GG	AG	AG	AG	AA	GG	AA	GG	AG	GG	AG	AG	AG	AG	AA	AA	GG	AG	AG	GG	AG	AG	AA	AG	GG	GG	GG	AG	GG	GG	GG	GG	GG	AG	GG
s71356.1	1	27588417		TT	TT	TT	TT	TT	TT	TT	TT	TT	TT	TT	TT	TT	TT	TT	TT	TT	TT	TT	TT	TT	TT	TT	TT	TT	TT	TT	TT	TT	TT	TT	TT	TT	TT	TT	TT	TT	TT	TT	TT	TT	TT	TT	TT	TT	TT
OAR1_27632403.1	1	27632403		TT	TC	TT	TC	TT	TT	TT	TT	TT	TT	TT	TT	TT	TT	TT	TT	TT	CC	TT	TT	TT	TC	TC	TT	TT	TC	TT	TT	TT	TT	TT	TT	TT	TT	TT	TT	TT	TT	TT	TT	TT	TT	TT	TT	TT	TT
s02259.1	1	27686174		CC	CC	CC	CC	CC	CC	CC	CC	CC	CC	CC	CC	CC	CC	CC	CC	CC	CC	CC	CC	CC	CC	CC	CC	CC	CC	CC	CC	CC	CC	CC	CC	CC	CC	CC	CC	CC	CC	CC	CC	CC	CC	CC	CC	CC	CC
s58336.1	1	27730797		AA	AA	AA	AA	AA	AA	AA	AA	AA	AA	AA	AA	AA	AA	AA	AA	AA	AA	AA	AA	AA	AA	AA	AA	AA	AA	AA	AA	AA	AA	AA	AA	AA	AA	AA	AA	AA	AA	AA	AA	AA	AA	AA	AA	AA	AA
s71629.1	1	27750766		CC	AC	CC	CC	AA	AC	AC	CC	AC	CC	AC	AC	AA	AA	AC	AA	CC	AC	CC	AC	AC	CC	CC	AC	AC	AC	AA	CC	AC	AA	CC	AC	AC	AA	AC	CC	CC	CC	AA	CC	CC	CC	CC	CC	AA	AC
OAR1_27815024.1	1	27815024		AA	AG	AA	GG	AA	AG	GG	AA	AA	AA	AA	AG	AA	AG	AA	AG	AA	GG	AG	AA	AA	AG	GG	AG	AA	AG	AA	AA	AG	AA	AA	AG	AA	AA	GG	AG	AA	GG	AA	AG	AA	AA	AG	AA	AA	AA
OAR1_27947371.1	1	27947371		AT	TT	TT	TT	TT	TT	TT	AT	TT	TT	TT	TT	TT	TT	TT	TT	TT	TT	TT	AT	TT	TT	TT	TT	TT	TT	TT	TT	AT	TT	TT	AT	TT	TT	TT	TT	TT	TT	TT	TT	AT	AA	TT	AT	TT	AT
s57436.1	1	28009525		TC	CC	TT	TC	TT	TT	TT	TC	TT	TT	TT	TT	TT	TT	TC	TT	TT	TC	TT	TC	TT	TC	TC	TT	TT	TC	TT	TT	TC	TC	TT	TC	TC	TC	TT	TT	TT	TT	TC	TT	TC	CC	TT	TC	TC	TC
s69885.1	1	28137738		AG	AG	AG	AG	GG	AG	GG	AG	AG	GG	AG	GG	GG	GG	GG	AG	GG	AA	GG	AA	AG	AA	AG	GG	AA	AA	AA	GG	AG	GG	GG	AG	GG	AG	GG	GG	AG	GG	GG	GG	AG	AA	GG	AG	GG	AA
s02497.1	1	28171993		TG	TG	TG	TG	GG	TG	GG	TG	TG	GG	TG	GG	TG	GG	GG	TG	GG	TT	GG	TT	TG	TT	TG	GG	TT	TT	TT	GG	TG	GG	GG	TG	GG	TG	GG	GG	TG	GG	GG	GG	TG	TT	GG	TG	GG	TT
s46623.1	1	28226963		AG	AG	AG	AG	AG	AG	GG	AG	AG	GG	AG	AG	AG	GG	GG	AG	GG	AA	GG	AA	AG	AA	AG	GG	AA	AA	AA	GG	AG	AG	GG	AG	GG	AG	GG	GG	AG	GG	AG	GG	AG	AA	GG	AG	GG	AA
s50354.1	1	28243558		GG	GG	GG	GG	GG	GG	GG	GG	GG	GG	GG	GG	GG	GG	GG	GG	GG	GG	GG	GG	GG	GG	GG	GG	GG	GG	GG	GG	GG	GG	GG	GG	GG	GG	GG	GG	GG	GG	GG	GG	GG	GG	GG	GG	GG	GG
s43900.1	1	28304612		GG	GG	GG	AG	GG	AG	AA	GG	GG	GG	GG	AG	AG	AG	GG	AG	GG	GG	AG	GG	GG	GG	GG	AG	GG	GG	GG	GG	AG	GG	GG	AG	GG	GG	AA	AG	GG	AA	GG	AG	GG	GG	AG	GG	GG	GG
s61441.1	1	28343336		CC	CC	CC	CC	CC	CC	CC	CC	CC	TC	TC	CC	CC	CC	CC	CC	CC	CC	CC	CC	CC	CC	CC	CC	CC	CC	CC	CC	CC	CC	CC	CC	CC	CC	CC	CC	CC	CC	CC	CC	CC	CC	CC	CC	CC	CC
s47478.1	1	28452306		TC	CC	TC	TC	TC	CC	TC	TC	TC	TC	CC	TT	TT	CC	TC	CC	TT	TC	TT	CC	TT	CC	TC	TC	CC	CC	CC	TT	CC	TC	TT	CC	TC	CC	TC	TT	TC	TT	TC	TT	TC	CC	TT	TC	CC	TC
OAR1_28497973.1	1	28497973		GG	GG	AG	GG	GG	AG	GG	GG	GG	GG	GG	GG	GG	GG	GG	GG	GG	GG	GG	GG	GG	AG	GG	GG	AG	GG	GG	GG	GG	GG	GG	GG	GG	GG	GG	GG	AG	GG	GG	GG	GG	GG	GG	GG	GG	GG
OAR1_28512428.1	1	28512428		AC	CC	AA	AC	CC	AC	AC	AC	AC	AC	CC	AC	AC	CC	AC	CC	AA	AC	AA	CC	AA	AC	CC	AC	AC	CC	CC	AA	CC	CC	AA	CC	AC	CC	AC	AA	AA	AA	CC	AA	AC	CC	AA	AC	CC	AC
OAR1_28575856.1	1	28575856		TT	TT	TT	TT	TT	TT	TT	TT	TT	TT	TT	TT	TT	TT	TT	TT	TT	TT	TT	TT	TT	TT	TT	TT	TT	TT	TT	TT	TT	TT	TT	TT	TT	TT	TT	TT	TT	TT	TT	TT	TT	TT	TT	TT	TT	TT
s03528.1	1	28583773		AG	AA	AG	AG	AA	AA	AG	AG	AG	GG	AG	AG	AG	AA	AG	AA	GG	AG	GG	AA	GG	AA	AA	AG	AA	AA	AA	GG	AA	AA	GG	AA	AG	AA	AG	GG	AG	GG	AA	GG	AG	AA	GG	AG	AA	AG
OAR1_28632121.1	1	28632121		CC	TC	CC	CC	CC	CC	CC	TC	CC	TC	TC	CC	CC	CC	TC	CC	CC	CC	CC	CC	TC	CC	CC	CC	CC	CC	CC	CC	CC	TC	TC	CC	TC	TC	CC	CC	CC	CC	TC	CC	CC	CC	CC	CC	TC	TC
OAR1_28670724.1	1	28670724		TC	TC	CC	TC	CC	CC	CC	TC	TC	TC	TT	CC	CC	CC	CC	TC	CC	TT	CC	TT	CC	TC	TC	CC	TC	TT	TT	CC	TC	CC	CC	TC	CC	TC	CC	CC	CC	CC	CC	CC	TC	TT	CC	TC	CC	TC
OAR1_28678534.1	1	28678534		TC	CC	TC	TC	CC	CC	TC	CC	TC	TC	CC	TC	TC	CC	TC	CC	TT	CC	TT	CC	TC	CC	CC	TC	CC	CC	CC	TT	CC	CC	TC	CC	TC	CC	TC	TT	TC	TT	CC	TT	TC	CC	TT	TC	CC	CC
s38237.1	1	28773972		AA	AC	AA	AA	AA	AC	AC	AC	AA	AC	AC	AA	AA	AC	AC	AC	AA	AA	AA	AA	AC	AA	AA	AC	AA	AA	AA	AA	AC	AC	AC	AC	AC	AC	AC	AA	AA	AA	AC	AA	AA	AA	AA	AA	AC	AC
s43026.1	1	28798667		GG	GG	GG	GG	AG	GG	GG	GG	GG	AG	AG	AG	AG	GG	GG	GG	GG	GG	GG	GG	GG	GG	AG	GG	GG	GG	GG	GG	GG	AG	GG	GG	GG	GG	GG	GG	GG	GG	AG	GG	GG	GG	GG	GG	GG	GG
OAR1_28807538.1	1	28807538		AA	AA	AA	AA	AG	AA	AA	AA	AA	AA	AA	AG	AG	AA	AA	AA	AA	AA	AA	AA	AA	AA	AG	AA	AA	AA	AA	AA	AA	AG	AA	AA	AA	AA	AA	AA	AA	AA	AG	AA	AA	AA	AA	AA	AA	AA
OAR1_28982601.1	1	28982601		GG	GG	GG	GG	GG	GG	GG	GG	GG	AG	AG	GG	GG	GG	GG	GG	GG	GG	GG	GG	GG	GG	GG	GG	GG	GG	GG	GG	GG	GG	GG	GG	GG	GG	GG	GG	GG	GG	GG	GG	GG	GG	GG	GG	GG	GG
s03859.1	1	29033561		AG	GG	AA	AG	AG	AG	AG	AG	AG	AG	GG	AG	GG	AG	AG	GG	AA	AG	AA	GG	AA	AG	GG	AG	AG	GG	GG	AA	GG	GG	AA	GG	AG	GG	AG	AA	AA	AA	GG	AA	AG	GG	AA	AG	AG	AG
s52292.1	1	29066997		AG	GG	AA	GG	AG	AG	GG	GG	AG	AG	GG	GG	GG	AG	AG	GG	AA	GG	AG	GG	AG	AG	GG	AG	AG	GG	GG	AA	GG	GG	AG	GG	AG	GG	GG	AG	AA	GG	GG	AG	AG	GG	AG	AG	AG	GG
s48867.1	1	29104766		TT	TC	TC	TC	CC	CC	CC	TC	TT	TC	TC	CC	CC	CC	TC	TC	TT	TC	TC	TT	TC	TC	TC	TC	TC	TT	TT	TT	TC	CC	TC	TC	TC	TC	CC	TC	TC	CC	CC	TC	TT	TT	TC	TT	CC	TC
OAR1_29148829.1	1	29148829		TC	TC	CC	TT	TC	TC	TT	TT	TC	TC	TT	TT	TT	TC	CC	TT	CC	TT	TC	TT	TC	TC	TT	TC	TC	TT	TT	CC	TT	TC	TC	TT	CC	TC	TT	TC	CC	TT	TC	TC	TC	TT	TC	TC	CC	TT
s47050.1	1	29182468		AG	AG	GG	AG	AG	GG	GG	AG	AG	GG	AG	AG	AG	GG	GG	AG	GG	AG	GG	AA	GG	AG	AA	GG	AG	AA	AA	GG	AG	AG	GG	AG	GG	AG	GG	GG	GG	GG	AG	GG	AG	AA	GG	AG	GG	AG
s14002.1	1	29239684		TC	CC	TT	CC	TC	TT	TC	TC	TC	TT	TC	CC	TC	TT	TC	TC	TT	TC	TC	CC	TT	TC	CC	TT	TC	CC	CC	TT	TC	CC	TT	TC	TC	CC	TC	TC	TT	CC	CC	TC	TC	CC	TC	TC	TC	TC
OAR1_29299710.1	1	29299710		GG	GG	GG	GG	GG	TG	TG	GG	GG	GG	GG	GG	TG	TG	GG	TG	GG	GG	GG	GG	GG	GG	GG	TG	GG	GG	GG	GG	TG	GG	GG	TG	GG	GG	TG	GG	GG	GG	GG	GG	GG	GG	GG	GG	GG	GG
s01632.1	1	29342500		GG	GG	GG	GG	GG	AG	AG	GG	GG	GG	GG	GG	AG	AG	GG	AG	GG	GG	GG	GG	GG	GG	GG	AG	GG	GG	GG	GG	AG	GG	GG	AG	GG	GG	AG	GG	GG	GG	GG	GG	GG	GG	GG	GG	GG	GG
s02548.1	1	29383506		CC	TC	CC	TC	CC	CC	CC	CC	CC	CC	CC	CC	CC	CC	CC	CC	CC	TC	CC	CC	CC	TC	TC	CC	CC	TC	CC	CC	CC	CC	CC	CC	CC	CC	CC	CC	CC	CC	CC	CC	CC	CC	CC	CC	CC	CC
s75178.1	1	29393216		CC	CC	CC	CC	CC	CC	CC	CC	CC	CC	CC	CC	CC	CC	CC	CC	CC	CC	CC	CC	CC	CC	CC	CC	CC	CC	CC	CC	CC	CC	CC	CC	CC	CC	CC	CC	CC	CC	CC	CC	CC	CC	CC	CC	CC	CC
OAR1_29457664.1	1	29457664		--	--	--	--	--	--	--	--	--	--	--	--	--	--	--	--	--	--	--	--	--	--	--	--	--	--	--	--	--	--	--	--	--	--	--	--	--	--	--	--	--	--	--	--	--	--
s54084.1	1	29515206		TC	TC	CC	TC	TC	TC	TT	TT	TC	TC	TT	TT	TT	TC	TC	TT	CC	CC	TC	TT	TC	CC	TC	TC	TC	TC	TT	CC	TT	TT	TC	TT	TC	TT	TT	TC	CC	TT	TT	TC	TC	TT	TC	TC	TC	TT
s45910.1	1	29574251		TG	TG	TT	GG	TG	TG	GG	GG	TG	TT	TG	TG	TG	GG	TT	GG	TT	TG	TG	GG	TG	TG	TG	TG	TG	GG	GG	TT	GG	TT	TT	GG	TT	TG	GG	TG	TT	GG	TT	TG	TG	GG	TG	TG	TG	GG
s70733.1	1	29645473		AA	AG	AA	AG	AG	AA	AA	AA	AA	AA	AA	AA	AA	AG	AA	AA	AA	AG	AA	AA	AA	AG	AA	AA	AA	AA	AA	AA	AA	AA	AG	AA	AA	AA	AA	AA	AA	AA	AA	AA	AA	AA	AA	AA	AG	AA
s49028.1	1	29669170		AA	CC	AA	AC	AA	AC	AC	AA	AA	AC	AC	AA	AA	AC	AC	AC	AA	AC	AA	AA	AA	AC	AC	AC	AA	AC	AA	AA	AC	AC	AA	AC	AC	AC	AC	AA	AA	AA	AC	AA	AA	AA	AA	AA	AC	AA
s71447.1	1	29733219		AA	AA	AA	AA	AA	AA	AA	AA	AA	AA	AA	AA	AA	AA	AA	AA	AA	AA	AA	AA	AA	AA	AA	AA	AA	AA	AA	AA	AA	AA	AA	AA	AA	AA	AA	AA	AA	AA	AA	AA	AA	AA	AA	AA	AA	AA
s43731.1	1	29761674		TC	TC	TT	TC	CC	TC	CC	TC	TT	TT	TC	CC	TC	CC	TC	TC	TT	TC	TC	TC	TT	TT	CC	TC	TT	TC	TT	TT	CC	CC	TT	CC	TC	TC	CC	TC	TT	CC	CC	TC	TC	CC	TC	TC	CC	TC
OAR1_29821208.1	1	29821208		CC	CC	CC	CC	CC	CC	CC	CC	CC	CC	CC	CC	CC	CC	CC	CC	CC	CC	CC	CC	CC	CC	CC	CC	CC	CC	CC	CC	CC	CC	CC	CC	CC	CC	CC	CC	CC	CC	CC	CC	CC	CC	CC	CC	CC	CC
OAR1_29872607.1	1	29872607		AC	AC	AA	CC	AC	AC	CC	CC	AA	AC	AA	CC	AC	AC	AA	AC	AA	CC	AC	AC	AC	AC	AC	AC	AA	AA	AA	AA	CC	AC	AA	CC	AA	AA	CC	AC	AA	CC	AC	AC	AC	CC	AC	AC	AA	CC
s32583.1	1	29900091		TC	TT	CC	TT	TC	TC	TT	TT	CC	TC	TC	TT	TC	TC	TC	TC	CC	TT	TC	TC	TC	TC	TT	TC	CC	TC	CC	CC	TT	TT	CC	TT	TC	TC	TT	TC	CC	TT	TT	TC	TC	TT	TC	TC	TC	TT
OAR1_30001452.1	1	30001452		CC	AC	CC	CC	CC	CC	CC	AC	CC	CC	CC	CC	CC	CC	AC	CC	CC	CC	CC	AC	CC	CC	CC	CC	CC	CC	CC	CC	AC	AC	CC	AC	AC	AC	CC	CC	CC	CC	AC	CC	AC	AA	CC	AC	AC	AC
s24782.1	1	30064236		AA	AC	AA	CC	AA	AC	CC	AA	AA	AC	AC	AC	AA	AC	AA	AC	AA	CC	AC	AA	AA	AC	AC	AC	AA	AC	AA	AA	CC	AA	AC	AC	AA	AA	CC	AC	AA	CC	AA	AC	AA	AC	AC	AC	AA	AA
s25724.1	1	30107379		AA	AG	AA	GG	AG	AG	GG	AA	AA	AG	AA	AG	AA	GG	AA	AG	AA	GG	AG	AA	AA	AG	AA	AG	AA	AA	AA	AA	AG	AA	AA	AG	AA	AA	GG	AG	AA	GG	AA	AG	AA	AA	AG	AA	AG	AA
OAR1_30154789.1	1	30154789		GG	TT	GG	TT	TT	TG	TT	GG	GG	TG	TG	TT	TG	TT	TG	TG	GG	TT	TG	GG	GG	TG	TT	TG	GG	TG	GG	GG	TG	TT	GG	TG	TG	TG	TT	TG	GG	TT	TT	TG	GG	GG	TG	GG	TT	GG
OAR1_30207692.1	1	30207692		TT	CC	TT	TC	TC	TT	TT	TC	TT	TC	TC	TC	TC	TT	TC	TT	TT	CC	TT	TC	TT	TC	CC	TT	TT	TC	TT	TT	TC	CC	TT	TC	TC	TC	TT	TT	TT	TT	CC	TT	TC	CC	TT	TC	TC	TC
s36900.1	1	30234779		GG	TG	GG	TG	GG	GG	GG	GG	GG	TG	GG	GG	GG	GG	GG	GG	GG	TT	GG	GG	GG	TG	GG	GG	GG	GG	GG	GG	GG	GG	GG	GG	GG	GG	GG	GG	GG	GG	GG	GG	GG	GG	GG	GG	GG	GG
OAR1_30241364.1	1	30241364		TT	AT	TT	AT	AT	TT	TT	TT	TT	AT	TT	TT	TT	AT	TT	TT	TT	AA	TT	TT	TT	AT	TT	TT	TT	TT	TT	TT	TT	TT	AT	TT	TT	TT	TT	TT	TT	TT	TT	TT	TT	TT	TT	TT	AT	TT
OAR1_30320883.1	1	30320883		GG	AG	GG	AG	AG	GG	GG	GG	GG	AG	GG	GG	GG	AG	GG	GG	GG	AG	GG	GG	GG	AG	GG	GG	GG	GG	GG	GG	GG	GG	AG	GG	GG	GG	GG	GG	GG	GG	GG	GG	GG	GG	GG	GG	AG	GG
s34112.1	1	30345758		TT	TG	TT	TG	TG	TT	TT	TT	TT	TG	TT	TT	TT	TG	TT	TT	TT	TG	TT	TT	TT	TG	TT	TT	TT	TT	TT	TT	TT	TT	TG	TT	TT	TT	TT	TT	TT	TT	TT	TT	TT	TT	TT	TT	TG	TT
OAR1_30388117.1	1	30388117		AC	AC	AA	CC	CC	AC	CC	AC	AA	AC	AA	CC	AC	CC	AA	AC	AA	AC	AC	AC	AA	AC	AC	AC	AA	AA	AA	AA	CC	AC	AC	CC	AA	AA	CC	AC	AA	CC	AC	AC	AC	CC	AC	AC	AC	AC
OAR1_30397578.1	1	30397578		GG	GG	GG	AG	GG	AG	AA	GG	GG	GG	GG	AG	GG	AG	GG	AG	GG	GG	AG	GG	GG	GG	GG	AG	GG	GG	GG	GG	AA	GG	AG	AG	GG	GG	AA	AG	GG	AA	GG	AG	GG	AG	AG	AG	GG	GG
OAR1_30457351.1	1	30457351		AC	AC	CC	AC	AA	AC	AA	AA	CC	CC	CC	AA	AC	AA	AC	AC	CC	CC	AC	AC	AC	CC	AC	AC	CC	CC	CC	CC	AC	AA	CC	AA	AC	AC	AA	AC	CC	AA	AA	AC	AC	AC	AC	CC	AA	AA
OAR1_30552484.1	1	30552484		TC	CC	TT	CC	TT	TC	CC	CC	TT	TC	TT	TC	TT	TC	TC	TC	TT	CC	TC	TC	TC	TC	TT	TC	TT	TT	TT	TT	TC	TC	TC	CC	TC	TC	CC	TC	TT	CC	TC	TC	TC	TC	TC	TT	TC	CC
s21812.1	1	30603547		AG	AG	GG	AA	AG	AG	AA	AA	GG	AG	AG	AG	GG	AA	GG	AG	GG	--	AG	AG	AG	AG	AG	AG	GG	AG	GG	GG	AA	GG	AG	AA	GG	GG	AA	AG	GG	AA	GG	AG	AG	AA	AG	AG	AG	AA
OAR1_30619559.1	1	30619559		AG	GG	GG	GG	GG	GG	GG	GG	GG	GG	GG	GG	GG	GG	GG	GG	GG	--	GG	GG	GG	GG	GG	GG	GG	GG	GG	GG	GG	GG	GG	GG	GG	GG	GG	GG	GG	GG	GG	GG	GG	GG	GG	GG	GG	GG
OAR1_30673378.1	1	30673378		CC	CC	CC	CC	CC	CC	CC	CC	CC	CC	CC	CC	CC	CC	CC	CC	CC	CC	CC	CC	CC	CC	CC	CC	CC	CC	CC	CC	CC	CC	CC	CC	CC	CC	CC	CC	CC	CC	CC	CC	CC	CC	CC	CC	CC	CC
OAR1_30699420.1	1	30699420		TT	TT	TT	TT	TT	TT	TT	TT	TT	TT	TT	TT	TT	TT	TT	TT	TT	TT	TT	TT	TT	TT	TT	TT	TT	TT	TT	TT	TT	TT	TT	TT	TT	TT	TT	TT	TT	TT	TT	TT	TT	TT	TT	TT	TT	TT
s11621.1	1	30745311		AA	GG	AA	GG	AG	AG	GG	AG	AA	AG	AA	AG	AA	GG	AG	AG	AA	GG	AG	AA	AG	AG	AA	AG	AA	AA	AA	AA	GG	AG	AG	AG	AG	AG	GG	AG	AA	GG	AG	AG	AA	AG	AG	AG	GG	AG
OAR1_30771994.1	1	30771994		AA	GG	AA	GG	GG	AG	GG	GG	AA	AG	AG	GG	AG	GG	AG	AG	AA	GG	AG	AG	AG	AG	GG	AG	AA	AG	AA	AA	GG	GG	AG	GG	AG	AG	GG	AG	AA	GG	GG	AG	AG	GG	AG	AG	GG	GG
OAR1_30798950.1	1	30798950		CC	TC	CC	TC	CC	CC	CC	CC	CC	TC	CC	CC	CC	CC	CC	CC	CC	TC	CC	CC	CC	TC	CC	CC	CC	CC	CC	CC	CC	CC	TC	CC	CC	CC	CC	CC	CC	CC	CC	CC	CC	CC	CC	CC	CC	CC
OAR1_30877408.1	1	30877408		TG	TG	TT	TT	TG	TT	TT	GG	TT	TT	TT	TG	TG	TT	TG	TT	TT	TG	TT	TG	TG	TT	TG	TT	TT	TT	TT	TT	TG	GG	TG	TG	TG	TG	TT	TT	TT	TT	GG	TT	TG	GG	TT	TG	TG	GG
OAR1_30909500.1	1	30909500		AA	AG	AA	AG	AA	AA	AA	AA	AA	AG	AA	AA	AA	AA	AA	AA	AA	AG	AA	AA	AA	AG	AA	AA	AA	AA	AA	AA	AA	AA	AA	AA	AA	AA	AA	AA	AA	AA	AA	AA	AA	AA	AA	AA	AA	AA
OAR1_30938989.1	1	30938989		AG	GG	GG	GG	GG	GG	GG	GG	GG	GG	GG	GG	GG	GG	GG	GG	GG	GG	GG	GG	GG	GG	GG	GG	GG	GG	GG	GG	GG	GG	GG	GG	GG	GG	GG	GG	GG	GG	GG	GG	GG	GG	GG	GG	GG	GG
OAR1_30968801.1	1	30968801		AG	GG	GG	GG	GG	GG	GG	GG	GG	GG	GG	GG	GG	GG	GG	GG	GG	GG	GG	GG	GG	GG	GG	GG	GG	GG	GG	GG	GG	GG	GG	GG	GG	GG	GG	GG	GG	GG	GG	GG	GG	GG	GG	GG	GG	GG
s15443.1	1	31006930		AG	GG	AA	GG	GG	AG	GG	AG	AA	AG	AG	GG	AG	GG	AG	AG	AA	GG	AG	AG	AA	AG	GG	AG	AA	AG	AA	AA	AG	GG	AG	GG	AG	AG	GG	AG	AA	GG	GG	AG	AG	AG	AG	AA	GG	AG
OAR1_31068766.1	1	31068766		TC	CC	CC	CC	CC	CC	CC	CC	CC	CC	TC	CC	CC	CC	CC	CC	CC	TC	CC	CC	CC	CC	TC	CC	CC	TC	CC	CC	CC	CC	CC	CC	CC	CC	CC	CC	CC	CC	CC	CC	CC	CC	CC	CC	CC	CC
OAR1_31076790.1	1	31076790		TC	TC	CC	TC	TC	CC	CC	TC	CC	TC	TC	TC	TC	CC	CC	CC	CC	TT	CC	CC	TC	TC	TT	CC	CC	TC	CC	CC	TC	TC	CC	CC	CC	CC	CC	CC	CC	CC	TC	CC	CC	TC	CC	TC	CC	TC
OAR1_31126491.1	1	31126491		AG	AA	AA	AA	GG	AA	AA	AA	AA	AA	AG	AG	AG	AG	AA	AA	AA	AG	AA	AA	AA	AA	GG	AA	AA	AG	AA	AA	AG	AG	AG	AA	AA	AA	AA	AA	AA	AA	AG	AA	AA	AG	AA	AG	AG	AA
s42235.1	1	31191310		AA	AA	AA	AA	AG	AA	AA	AG	AA	AA	AA	AG	AG	AA	AA	AA	AA	AG	AA	AG	AA	AA	AG	AA	AA	AA	AA	AA	AA	AG	AA	AG	AA	AA	AA	AA	AA	AA	AG	AA	AG	AG	AA	AA	AA	AG
s74273.1	1	31243354		TC	CC	CC	CC	CC	CC	CC	CC	CC	CC	CC	CC	CC	CC	CC	CC	CC	CC	CC	CC	CC	CC	CC	CC	CC	CC	CC	CC	CC	CC	CC	CC	CC	CC	CC	CC	CC	CC	CC	CC	CC	CC	CC	CC	CC	CC
OAR1_31287571.1	1	31287571		GG	TG	GG	TG	TT	TG	TG	GG	GG	TG	TG	TT	TG	TT	GG	TG	GG	TG	GG	GG	GG	TG	TT	TG	GG	TT	GG	GG	TG	GG	GG	TG	GG	GG	TT	GG	GG	GG	TG	TG	GG	GG	TG	GG	TG	GG
OAR1_31319029.1	1	31319029		CC	TC	CC	TC	CC	TC	TC	CC	CC	TC	CC	TC	CC	TC	CC	CC	CC	TC	CC	CC	CC	TC	CC	CC	CC	CC	CC	CC	TC	CC	CC	CC	CC	CC	TC	CC	CC	CC	CC	TC	CC	CC	TC	CC	CC	CC
s19645.1	1	31377727		CC	CC	CC	TC	CC	CC	TC	CC	CC	CC	CC	CC	CC	CC	CC	CC	CC	CC	TC	CC	CC	CC	CC	CC	CC	CC	CC	CC	CC	CC	CC	CC	CC	CC	CC	TC	CC	TT	CC	CC	CC	CC	CC	CC	CC	CC
OAR1_31385712.1	1	31385712		TG	GG	GG	GG	TT	GG	GG	TG	GG	GG	TG	TG	TG	TG	GG	TG	GG	TG	GG	GG	TG	GG	TT	TG	GG	TT	GG	GG	TG	GG	TG	TG	GG	GG	TG	GG	GG	GG	TG	GG	GG	TG	GG	TG	TG	TG
OAR1_31410797.1	1	31410797		CC	AC	CC	AC	CC	AC	AC	AC	CC	AC	CC	AC	CC	AC	CC	CC	CC	AC	CC	AC	CC	AC	CC	CC	CC	CC	CC	CC	AA	CC	CC	AC	CC	CC	AC	CC	CC	CC	CC	AC	AC	AA	AC	AC	CC	AC
OAR1_31470501.1	1	31470501		AA	AG	AA	GG	GG	AA	AG	AA	AA	AG	AA	AG	AG	AG	AA	AA	AA	GG	AG	AA	AA	AG	AA	AA	AA	AA	AA	AA	AA	AA	AA	AA	AA	AA	AA	AG	AA	GG	AG	AA	AA	AA	AA	AA	AG	AA
OAR1_31497808.1	1	31497808		TC	TT	TT	TC	TT	TC	CC	CC	TT	TT	TT	TC	TT	TC	TT	TT	TT	TT	TC	TC	TC	TT	TT	TT	TT	TT	TT	TT	CC	TT	TC	TC	TT	TT	TC	TC	TT	CC	TT	TC	TC	CC	TC	TC	TT	CC
OAR1_31693459.1	1	31693459		AC	AA	AC	AC	AA	CC	CC	CC	CC	AC	CC	AC	AC	AC	AC	CC	CC	AC	AC	CC	CC	AC	AC	CC	CC	CC	CC	CC	CC	AC	AC	CC	AC	AC	CC	CC	CC	CC	AA	CC	CC	CC	CC	CC	AA	CC
OAR1_31750547_X.1	1	31750547		CC	TT	TC	TT	TT	TC	TT	CC	CC	TC	CC	TT	TC	TT	TC	CC	CC	TC	TT	CC	CC	TC	TC	CC	CC	CC	CC	CC	TT	TC	TC	CC	TC	TC	TC	TC	CC	TT	TT	TC	CC	TC	TC	TC	TT	CC
OAR1_31791056.1	1	31791056		CC	TT	TC	TT	TT	TC	TT	CC	CC	TC	CC	TT	TC	TT	TC	CC	CC	TC	TT	CC	CC	TC	TC	CC	CC	CC	CC	CC	TT	TC	TC	CC	TC	TC	TC	TC	CC	TT	TT	TC	CC	TC	TC	TC	TT	CC
s57286.1	1	31854671		AA	AG	AA	AA	AA	AG	AG	AA	AA	AA	AG	AG	AA	AG	AG	AA	AA	AA	AA	AA	AA	AA	AG	AA	AA	GG	AA	AA	AG	AG	AA	AA	AG	AG	AG	AA	AA	AA	AG	AG	AA	AA	AG	AA	AG	AA
OAR1_31872926.1	1	31872926		TT	TT	TT	TT	TT	TC	TC	TT	TT	TT	TT	TC	TT	TC	TT	TT	TT	TT	TT	TT	TT	TT	TT	TT	TT	TT	TT	TT	TC	TT	TT	TT	TT	TT	TC	TT	TT	TT	TT	TC	TT	TT	TC	TT	TT	TT
OAR1_31915752.1	1	31915752		GG	GG	GG	GG	GG	AG	AG	AG	GG	GG	GG	AG	GG	AG	GG	GG	GG	GG	GG	AG	GG	GG	GG	GG	GG	GG	GG	GG	AG	GG	GG	AG	GG	GG	AG	GG	GG	GG	GG	AG	AG	AG	AG	GG	GG	AG
s13326.1	1	31971439		GG	GG	GG	AG	GG	AG	AA	GG	GG	GG	GG	AG	GG	AG	GG	GG	GG	GG	AG	GG	GG	GG	GG	GG	GG	GG	GG	GG	AA	GG	GG	GG	GG	GG	AG	AG	GG	AA	GG	AG	GG	AG	AG	AG	GG	GG
OAR1_32012362_X.1	1	32012362		GG	AA	AA	AA	AA	GG	AG	GG	--	AG	AG	AG	AG	AG	AG	AG	GG	AA	AA	--	GG	AA	AA	AG	GG	AA	--	GG	AG	AG	AG	AG	AG	AG	AG	AG	AG	AA	AA	GG	--	AG	GG	AG	AA	GG
OAR1_32040848.1	1	32040848		AA	AC	AC	AA	AC	AC	AC	AC	AA	AA	AA	CC	AC	AC	AC	AA	AA	AA	AA	AA	AC	AC	AA	AA	AA	AA	AA	AA	CC	AC	AA	AA	AC	AC	AC	AA	AC	AA	CC	AC	AA	AC	AC	AC	AC	AC
OAR1_32080179.1	1	32080179		CC	CC	CC	AC	CC	CC	AC	CC	AC	CC	CC	CC	CC	CC	CC	CC	AC	CC	AC	CC	AC	CC	CC	AC	CC	CC	AC	AC	CC	CC	CC	CC	CC	CC	CC	AA	CC	AA	CC	CC	CC	CC	CC	CC	CC	CC
OAR1_32169633.1	1	32169633		CC	TC	TT	TC	TC	TC	TC	TT	CC	TC	TC	TT	TC	TC	CC	TC	CC	TC	TC	TC	TC	TT	TT	TC	CC	TT	CC	CC	TT	CC	TC	TT	CC	CC	TT	CC	TC	CC	TC	TC	TC	TT	TC	TC	CC	TT
OAR1_32201653.1	1	32201653		TT	CC	TC	TC	TC	TT	TT	TC	TC	TC	TT	TT	TT	TC	TC	TC	TC	CC	TT	TC	TC	CC	TT	CC	TC	TT	TC	TC	TT	TC	TC	TC	TC	TC	TC	TC	TC	TT	TC	TT	TC	TC	TT	TT	CC	TC
s51521.1	1	32238316		CC	AC	CC	CC	AC	CC	CC	CC	CC	CC	CC	CC	CC	AC	AC	CC	CC	AC	CC	CC	CC	CC	CC	CC	AC	CC	CC	CC	CC	AC	AC	CC	AC	AC	CC	CC	CC	CC	AC	CC	CC	CC	CC	CC	AA	CC
s57223.1	1	32268962		TT	TC	TT	TT	TC	TT	TT	TT	TT	TT	TT	TT	TT	TC	TC	TT	TT	TT	TT	TT	TT	TT	TT	TT	TT	TT	TT	TT	TT	TC	TT	TT	TC	TC	TT	TT	TT	TT	TC	TT	TT	TT	TT	TT	CC	TT
s20982.1	1	32313144		TT	TG	TG	TG	TG	TT	TT	TG	TG	TG	GG	TG	TG	TT	TT	GG	TG	GG	TT	TG	GG	GG	GG	GG	GG	GG	GG	TG	TG	TT	TG	TG	TT	TG	TG	TG	TG	TT	TG	TT	TT	TG	TT	TG	TT	TG
OAR1_32336568.1	1	32336568		AA	AG	AA	AA	AG	AG	AG	AG	AA	AA	AG	AG	AA	GG	AG	GG	AA	AA	AA	GG	AA	AA	AA	AG	AG	AA	AG	AA	AG	AG	AA	AG	AG	GG	GG	AA	AA	AA	AG	AG	AG	AG	AG	AA	GG	AG
OAR1_32383113.1	1	32383113		TT	TT	TC	TT	TC	TT	TT	TC	TT	TT	TC	TC	TC	TT	TT	TT	TT	TT	TT	TT	TC	TC	CC	TT	TT	CC	TT	TT	TT	TT	TC	TT	TT	TT	TT	TT	TC	TT	TC	TT	TT	TT	TT	TT	TT	TC
s45780.1	1	32408819		TT	TC	TT	TT	TC	TC	TC	TT	TT	TT	TT	TC	TT	CC	TC	TT	TT	TT	TT	TT	TT	TT	TT	TT	TT	TT	TT	TT	TC	TC	TC	TT	TC	TC	TC	TT	TT	TT	TC	TC	TT	TT	TC	TT	CC	TT
OAR1_32448869.1	1	32448869		AA	AG	AG	AA	GG	AG	AG	GG	AA	AA	AG	GG	AG	GG	AG	GG	AA	AA	AA	GG	AG	AG	AA	AG	AG	AA	AG	AA	AG	AG	AA	AG	AG	GG	GG	AA	AG	AA	GG	AG	AG	AG	AG	AA	GG	GG
s09556.1	1	32524985		CC	CC	TC	CC	CC	CC	CC	CC	CC	CC	CC	CC	CC	CC	CC	CC	CC	CC	CC	CC	CC	TC	CC	CC	CC	CC	CC	CC	CC	CC	CC	CC	CC	CC	CC	CC	TC	CC	CC	CC	CC	CC	CC	CC	CC	CC
OAR1_32552631.1	1	32552631		CC	CC	TC	CC	TC	CC	CC	TT	TC	CC	TC	TC	CC	TC	CC	TC	TC	TC	TC	TC	TT	CC	TT	TT	TC	TT	TC	TC	TC	CC	CC	TC	CC	CC	TT	TC	CC	CC	CC	TC	TC	TT	TC	TC	TC	TT
OAR1_32611128_X.1	1	32611128		AA	GG	AG	AG	AG	AG	GG	GG	AA	AG	GG	AG	AG	AG	AG	GG	AA	AG	AA	GG	AG	GG	GG	AG	AG	GG	AG	AA	AG	AG	AG	AG	AG	GG	AG	AA	AG	AA	GG	AA	AG	AG	AA	AA	AG	GG
s71991.1	1	32656978		CC	AA	CC	AC	CC	AC	AA	AC	CC	AC	AC	CC	CC	AC	AC	CC	CC	AA	CC	AC	CC	AC	AA	CC	AC	AA	CC	CC	AA	AC	CC	CC	AC	AC	CC	CC	CC	CC	AC	CC	AC	AA	CC	AC	AC	AC
s48022.1	1	32720338		TT	TC	TT	TC	TC	TT	TC	TT	TC	TC	TC	TC	TT	TC	TT	TC	TC	CC	TT	TT	TC	TC	CC	CC	TC	CC	TC	TC	TC	TT	TT	TC	TT	TT	CC	TC	TT	TT	TT	TC	TT	TC	TC	TC	TC	TT
s23738.1	1	32771910		GG	TG	TG	TG	TG	GG	TG	GG	GG	TG	TT	TG	TG	GG	GG	TT	GG	TG	GG	TG	GG	TT	TT	TG	TG	TT	TG	GG	TG	GG	TG	TG	GG	TG	TG	GG	TG	GG	TG	GG	GG	TG	GG	TG	GG	GG
s12059.1	1	32806025		CC	TT	TT	TC	TT	CC	TC	TT	TC	TC	TC	TT	TC	TC	TC	CC	TC	TC	TC	TC	TT	TT	TT	TC	CC	TT	TC	TC	CC	TC	CC	CC	TC	TC	TC	TC	TC	CC	TT	TC	TC	TC	TC	CC	TT	TT
s54055.1	1	32826785		GG	AA	GG	AG	GG	GG	GG	AG	GG	AG	AG	GG	GG	GG	AG	AG	GG	AG	GG	AG	AG	AG	GG	GG	AG	GG	AG	GG	GG	AG	GG	GG	AG	AA	GG	GG	GG	GG	AG	GG	GG	GG	GG	GG	AG	AA
OAR1_32866715.1	1	32866715		GG	TT	TG	TG	GG	GG	GG	TG	GG	TG	TG	GG	GG	GG	TG	TG	GG	TG	TG	TG	TG	TG	GG	GG	TG	GG	TG	GG	TG	TG	GG	GG	TG	TT	GG	GG	GG	GG	TG	GG	GG	TG	GG	TG	TG	TT
OAR1_32906689.1	1	32906689		CC	AA	AC	AC	AC	AC	AA	CC	CC	AC	CC	AC	AC	AC	AC	AC	CC	AA	CC	CC	CC	AA	CC	AC	AC	CC	CC	CC	AA	AC	AC	AC	AC	AC	AC	CC	AC	CC	AA	CC	CC	AC	CC	AC	AC	AC
s70438.1	1	32953404		AA	AA	AA	AA	AA	AG	AG	AG	AA	AA	AA	AA	AA	AG	AA	AG	AA	AA	AA	AA	AG	AA	AA	AG	AA	AA	AA	AA	GG	AA	AA	AG	AA	AA	AG	AA	AA	AA	AA	AA	AA	AG	AA	AG	AA	AG
OAR1_32984769.1	1	32984769		GG	GG	--	--	GG	--	--	--	GG	--	--	GG	GG	--	GG	--	GG	--	GG	--	--	--	GG	GG	--	GG	--	GG	--	GG	GG	GG	GG	--	GG	GG	--	GG	GG	GG	GG	GG	GG	GG	GG	--
OAR1_33007740.1	1	33007740		AA	AG	GG	AG	AA	AG	--	AG	AA	AG	AA	AA	AA	AG	AG	AG	AA	GG	AG	AA	AG	GG	AA	AG	AG	AA	AA	AA	AG	AG	AG	AG	AG	AG	AG	AA	AG	AA	AG	AA	AA	AA	AA	AA	AG	AG
OAR1_33043220.1	1	33043220		AA	AA	AG	AG	AG	AA	AA	AG	AA	AG	AG	AG	AG	AA	AA	GG	AA	GG	AA	AG	AG	AG	AA	AG	GG	AA	AG	AA	AA	AA	AG	AG	AA	AG	AG	AA	AA	AA	AG	AA	AA	AA	AA	AA	AA	AG
s65440.1	1	33079734		TT	TG	TG	TG	TG	TG	TG	TT	TT	TG	TG	TG	TG	TG	TG	TG	TT	TG	TT	TT	TT	GG	TG	TG	TT	GG	TT	TT	TG	TG	TT	TG	TG	TG	TG	TT	TG	TT	GG	TT	TT	TT	TT	TT	TG	TT
s66067.1	1	33117814		GG	AG	AG	AG	AG	AG	AA	AG	GG	AG	AA	AG	AG	AG	AG	AA	GG	AA	AG	AG	AG	AA	AG	AG	AA	AA	AG	GG	AA	AG	AG	AG	AG	AA	AG	GG	AG	GG	AA	GG	GG	AG	GG	AG	AG	AG
OAR1_33161254.1	1	33161254		TT	TT	TC	TT	TC	TT	TT	TT	TC	TT	TT	TC	TT	TC	TT	TT	TC	TT	TT	TT	TC	TT	TT	TC	TT	TT	TC	TC	TT	TT	TT	TT	TT	TT	TC	TC	TT	TT	TT	TC	TT	TT	TC	TT	TC	TT
s52869.1	1	33197486		TT	TG	TT	TT	TT	TT	TG	TT	TT	TT	TG	TT	TT	TT	TG	TG	TT	TT	TT	TG	TT	TT	TT	TT	TG	TT	TG	TT	TT	TG	TT	TT	TG	GG	TT	TT	TT	TT	TG	TT	TT	TT	TT	TT	TG	TT
s35788.1	1	33252544		TC	TC	TC	TT	TC	TT	TC	TC	TC	TT	TC	TC	TT	TC	TC	CC	TC	TC	TT	TC	CC	TT	TT	CC	CC	TT	CC	TC	CC	TC	TT	TC	TC	CC	CC	TC	TT	TT	TC	TC	TT	TC	CC	TC	CC	TC
OAR1_33287572.1	1	33287572		AA	AC	AA	AA	AA	AA	AA	AA	AA	AA	AA	AA	AA	AA	AA	AC	AA	AA	AA	AA	AA	AA	AA	AC	AA	AA	AA	AA	AC	AA	AA	AC	AA	AA	AC	AA	AA	AA	AA	AA	AA	AA	AA	AA	AA	AA
OAR1_33323393.1	1	33323393		AA	AG	AG	AG	AG	AG	GG	AG	AA	AG	AA	AG	AG	AG	AA	AA	AA	GG	AA	AA	AG	AG	AA	AA	AG	AA	AA	AA	AG	AA	AG	AA	AA	AA	AA	AA	AA	AA	AG	AA	AA	AG	AG	AG	AA	AG
OAR1_33359684_X.1	1	33359684		GG	GG	GG	GG	AG	GG	AG	GG	GG	GG	GG	AG	AG	GG	GG	GG	GG	AG	GG	GG	GG	GG	GG	GG	AG	GG	GG	GG	GG	GG	AG	GG	GG	GG	GG	GG	GG	GG	AG	GG	GG	GG	GG	GG	GG	GG
OAR1_33393829.1	1	33393829		AA	AG	GG	AG	AG	AG	GG	AG	AG	AG	AG	AG	AA	GG	AA	AG	AG	AG	AG	AA	GG	GG	AG	GG	AA	GG	AG	AG	GG	AA	AG	AG	AA	AA	GG	AG	AG	AA	AA	AG	AA	AG	GG	AG	AG	AG
s50290.1	1	33457200		AG	AA	AG	AG	AG	AG	AA	AG	AG	AG	AG	AG	GG	AA	AG	AA	AG	AA	AG	AG	AA	AG	GG	AA	AA	GG	AA	AG	AA	AG	AG	AG	AG	AA	AA	AG	GG	GG	AG	AG	GG	AG	AA	AG	AA	AG
s59842.1	1	33484257		CC	TC	TT	CC	TC	CC	TC	TC	TC	CC	TT	TC	TC	CC	CC	TC	TC	CC	CC	TC	TC	TC	TC	CC	TC	TT	TT	TC	TC	CC	CC	CC	CC	TC	CC	CC	TC	CC	TC	CC	CC	TC	TC	TC	CC	TC
OAR1_33511295.1	1	33511295		CC	CC	CC	CC	CC	CC	CC	CC	CC	CC	CC	CC	CC	CC	CC	CC	CC	CC	CC	CC	CC	CC	CC	CC	CC	CC	CC	CC	CC	CC	CC	CC	CC	CC	CC	CC	CC	CC	CC	CC	CC	CC	CC	CC	CC	CC
OAR1_33544806.1	1	33544806		AC	AA	AC	AA	AC	AA	AA	AC	AA	AA	AC	AC	AC	AA	AA	AC	AA	AA	AA	AA	AC	AC	AC	AC	AA	CC	AA	AA	AC	AA	AA	AC	AA	AA	AC	AA	AC	AA	AC	AA	AA	AA	AC	AA	AA	AC
s51949.1	1	33609034		TG	TG	GG	TT	TG	TG	GG	TT	TG	TT	TG	TG	TT	GG	TT	TG	TG	TT	TG	TG	TG	TG	TT	TG	TG	TT	GG	TG	TT	TT	TG	TT	TT	TG	TG	TG	TG	TT	TT	TG	TT	TT	TG	TT	TG	TT
OAR1_33644654.1	1	33644654		GG	AG	AG	GG	GG	GG	GG	GG	GG	GG	GG	GG	GG	GG	AG	AG	GG	GG	AG	GG	GG	GG	GG	AG	GG	GG	GG	GG	AA	AG	GG	AG	AG	AG	AG	GG	GG	GG	AG	GG	GG	AG	GG	AG	AG	GG
OAR1_33688759.1	1	33688759		CC	--	--	CC	--	CC	--	CC	--	CC	--	--	--	CC	--	--	--	--	--	--	--	--	--	CC	--	--	--	--	CC	--	CC	CC	--	--	CC	CC	--	CC	--	CC	CC	CC	CC	CC	--	--
OAR1_33752813.1	1	33752813		TT	TC	TC	TT	TC	TT	TC	TT	TC	TT	TC	TC	TC	TT	TC	TC	TC	TT	TT	TT	TT	TC	TC	TC	TT	CC	TC	TC	TC	TC	TC	TC	TC	TC	TC	TT	TC	TT	CC	TT	TT	TT	TT	TT	TC	TT
OAR1_33804014.1	1	33804014		TT	TT	TT	TT	TT	TT	TT	TT	TT	TT	TT	TT	TT	TT	TT	TT	TT	TT	TT	TT	TT	TT	TT	TT	TT	TT	TT	TT	TT	TT	TT	TT	TT	TT	TT	TT	TT	TT	TT	TT	TT	TT	TT	TT	TT	TT
OAR1_33864798.1	1	33864798		GG	CC	GG	CG	CG	CG	CG	GG	GG	CG	CG	CG	GG	CC	CG	GG	GG	CG	GG	GG	CG	CG	CG	CG	GG	CC	GG	GG	CG	CG	CG	GG	CG	CG	CG	CG	GG	GG	CG	CG	GG	CG	CG	CG	CC	GG
OAR1_33948233.1	1	33948233		TC	TT	TC	TC	TC	CC	TC	CC	TC	TC	CC	TC	TC	CC	TC	CC	TC	TC	TC	TC	TC	TC	CC	CC	CC	CC	TC	TC	CC	TC	CC	CC	TC	TC	CC	CC	CC	CC	TC	CC	CC	CC	CC	CC	TC	TC
OAR1_33966627.1	1	33966627		TC	TT	TC	TC	CC	CC	TC	CC	TC	TC	CC	CC	CC	CC	TC	CC	TC	TC	TC	TC	CC	TC	CC	CC	CC	CC	TC	TC	TC	TC	TC	CC	TC	TC	CC	CC	CC	CC	CC	CC	CC	TC	CC	TC	TC	CC
OAR1_34027998.1	1	34027998		AG	AG	AA	AA	AG	AA	AA	AA	AA	AA	AA	AG	AG	AA	AG	AA	AA	AA	AA	AA	AA	AA	AA	AA	AA	AA	AA	AA	AA	AG	AG	AA	AG	AG	AA	AA	AA	AA	AG	AA	AA	AA	AA	AA	AG	AA
OAR1_34041305.1	1	34041305		AG	AA	AG	GG	GG	GG	AG	GG	AG	GG	AG	GG	GG	GG	AG	GG	AG	GG	GG	GG	GG	GG	AG	GG	GG	AA	AG	AG	GG	AG	GG	GG	AG	AG	GG	GG	GG	GG	AG	GG	GG	GG	GG	GG	AG	GG
s26829.1	1	34098174		AA	AA	AA	AA	AG	AA	AG	AA	AG	AA	AA	AG	AG	AA	AA	AA	AG	AA	AA	AA	AA	AA	AA	AA	AA	AA	AG	AG	AA	AA	AG	AA	AA	AA	AA	AA	AA	AA	AG	AA	AA	AA	AA	AA	AA	AA
OAR1_34153975.1	1	34153975		TC	CC	TC	TC	TC	CC	TC	CC	TC	TC	CC	TC	TC	CC	CC	CC	TC	TC	CC	TC	TC	TC	CC	CC	CC	CC	TC	TC	TC	CC	TC	CC	CC	CC	TC	CC	CC	CC	TC	TC	CC	TC	TC	TC	CC	TC
s11900.1	1	34189532		AA	AA	AG	AG	GG	AG	GG	AA	AG	AG	AA	GG	AG	GG	AA	AG	AG	AG	AA	AA	GG	AG	AA	GG	AA	AA	AG	AG	GG	AA	AG	AG	AA	AA	GG	AG	AA	AA	AG	AG	AA	AG	AG	AG	AG	AG
s40404.1	1	34228669		GG	GG	GG	GG	GG	GG	GG	GG	GG	GG	AG	GG	GG	GG	GG	GG	GG	GG	GG	GG	GG	GG	AG	GG	GG	AA	GG	GG	GG	GG	GG	GG	GG	GG	GG	GG	GG	GG	AG	GG	GG	GG	GG	GG	GG	GG
s15094.1	1	34291587		TT	TT	TT	TC	TT	TC	TC	TT	TT	TC	TC	TC	TT	TC	TT	TT	TT	TC	TT	TT	TC	TC	TC	TC	TT	CC	TT	TT	TC	TT	TC	TT	TT	TT	TT	TC	TT	TT	TC	TT	TT	TC	TT	TC	TT	TT
s45674.1	1	34352024		CC	CC	CC	CC	CC	CC	CC	CC	CC	CC	CC	CC	CC	CC	CC	CC	CC	CC	CC	CC	CC	CC	CC	CC	CC	CC	CC	CC	CC	CC	CC	CC	CC	CC	CC	CC	CC	CC	CC	CC	CC	CC	CC	CC	CC	CC
s26451.1	1	34413181		AG	AA	AA	AA	AG	AA	AA	AG	AA	AA	AA	AA	AA	AG	AG	AG	AG	AA	AA	AG	AG	AA	AG	AG	AA	AA	AA	AG	AG	AG	AG	AG	AG	AA	AG	AA	AG	AA	AA	AA	GG	AG	AA	AG	AG	GG
OAR1_34451730.1	1	34451730		CC	TC	CC	CC	CC	CC	TC	CC	TC	TC	TC	CC	CC	CC	CC	CC	TC	CC	CC	CC	CC	CC	TC	CC	CC	TT	TC	TC	TC	CC	CC	CC	CC	CC	TC	CC	CC	CC	TC	TT	CC	TC	TC	TC	CC	CC
s32858.1	1	34502668		AC	AC	AC	AC	AC	AC	AC	AC	CC	AC	AC	AC	CC	AA	AA	AA	AC	AC	CC	AA	AA	AC	AC	AA	AC	CC	AC	AC	AC	AA	AC	AC	AA	AA	AC	AC	AC	CC	CC	CC	AA	AC	CC	AC	AA	AA
OAR1_34571240.1	1	34571240		AA	AG	AG	AG	AA	AG	AA	AG	AG	AA	AG	AA	AG	AA	AA	AA	AA	AG	GG	AA	AA	AG	AG	AA	AG	GG	AA	AA	AA	AA	AG	AG	AA	AA	AA	AG	AG	GG	AG	AA	AA	AA	AG	AA	AA	AA
OAR1_34595582.1	1	34595582		AG	AG	AA	AG	AA	AA	AA	AA	AA	AA	AG	AA	AG	AA	AA	AA	AA	AA	GG	AA	AA	AA	AG	AA	AA	GG	AA	AA	AG	AA	AA	AA	AA	AA	AA	AG	AA	GG	AG	AA	AA	AG	AA	AG	AA	AA
s50085.1	1	34712537		CC	TT	TC	CC	CC	TC	TC	CC	CC	CC	TT	TC	CC	TC	TC	TT	CC	CC	CC	TC	TC	CC	TC	TT	TC	TT	TC	CC	CC	TC	CC	TC	TC	TT	TC	TC	CC	CC	TC	CC	CC	CC	CC	CC	TC	CC
OAR1_34737700.1	1	34737700		GG	AG	AG	GG	GG	AG	AG	GG	AA	AG	GG	GG	GG	GG	AG	AG	AG	AG	AG	GG	GG	AG	GG	AG	AG	GG	AG	AG	GG	AG	GG	AA	AG	AG	AA	GG	AG	GG	GG	AA	GG	GG	AA	GG	AG	GG
OAR1_34775368.1	1	34775368		TC	TT	TT	TC	TT	TT	TT	TT	TT	TC	TC	TT	TT	TT	TT	TT	TT	TC	TT	TT	TT	TC	TC	TT	TT	CC	TT	TT	TT	TT	TT	TT	TT	TT	TT	TT	TT	TT	TC	TT	TT	TT	TT	TT	TT	TT
OAR1_34814178.1	1	34814178		AA	GG	AA	AA	AA	AA	AG	AA	AG	AG	AA	AA	AA	AA	AG	AG	AG	AA	AG	AA	AA	AA	AA	AG	AA	AA	AG	AG	AA	AG	AA	AG	AG	AG	GG	AA	AA	AA	AA	GG	AA	AA	AG	AA	AG	AA
OAR1_34823051.1	1	34823051		TC	TC	CC	TC	CC	CC	CC	CC	CC	TC	CC	CC	CC	CC	TC	CC	CC	TC	CC	CC	CC	TC	CC	CC	CC	CC	CC	CC	CC	TC	CC	CC	TC	TC	CC	CC	CC	CC	CC	CC	CC	CC	CC	CC	TC	CC
OAR1_34876908.1	1	34876908		TC	TC	CC	CC	CC	CC	CC	TT	CC	CC	CC	CC	CC	CC	TT	CC	TC	TC	CC	TC	CC	CC	TC	CC	TC	CC	CC	TC	TC	TT	TT	CC	TT	TC	CC	CC	TC	CC	CC	CC	TT	TT	CC	TT	TC	TC
s15419.1	1	34903349		TT	TT	TT	TT	TT	TT	TT	TT	TT	TT	TT	TT	TT	TT	TT	TT	TT	TT	TT	TT	TT	TT	TT	TT	TT	TT	TT	TT	TT	TT	TT	TT	TT	TT	TT	TT	TT	TT	TT	TT	TT	TT	TT	TT	TT	TT
OAR1_34937374.1	1	34937374		CC	CC	CC	CC	CC	CC	CC	CC	CC	CC	TC	CC	CC	CC	CC	CC	CC	CC	TC	CC	CC	CC	TC	CC	CC	TT	CC	CC	CC	CC	CC	CC	CC	CC	CC	CC	CC	CC	TC	CC	CC	CC	CC	CC	CC	CC
s48655.1	1	35002520		GG	AG	GG	AG	AG	GG	AG	GG	AG	AA	AG	AG	GG	AG	GG	AA	AG	AG	AG	GG	AG	AG	GG	AA	AG	GG	AA	AG	AG	GG	GG	AG	GG	AG	AA	AG	GG	GG	GG	AA	GG	GG	AG	GG	AG	GG
OAR1_35059392.1	1	35059392		AG	AG	GG	AG	AA	GG	AG	AG	AG	AA	AG	AA	AG	AG	GG	GG	AG	AG	GG	AG	AG	AG	AG	AG	GG	AA	AG	AG	AA	GG	AG	GG	GG	GG	AG	AG	GG	GG	AA	AA	GG	AG	AG	AG	AG	GG
OAR1_35367095.1	1	35367095		AA	AA	AA	AA	AA	AA	AA	AA	AA	AA	AA	AA	AA	AA	AA	AA	AA	AA	AA	AG	AA	AA	AA	AA	AA	AA	AA	AA	AA	AA	AA	AA	AA	AA	AA	AA	AA	AA	AA	AA	AA	AA	AA	AA	AA	AA
OAR1_35419260.1	1	35419260		AA	GG	GG	GG	AG	AG	AG	AG	GG	GG	AA	GG	GG	AA	AG	AA	AG	GG	AG	AG	GG	GG	AA	AG	AG	AA	AG	AG	AG	AG	AG	AG	AG	AG	AG	GG	AG	GG	AG	GG	AA	AG	GG	AG	AG	AG
OAR1_35606506.1	1	35606506		TT	GG	GG	TG	TT	TG	TT	TG	TG	TG	TG	TT	TG	TT	TG	TG	TT	TT	TG	TT	TG	TG	TT	TT	TG	TT	TG	TT	TT	TG	TG	TG	TG	GG	TT	TG	TG	GG	TT	TG	TT	TT	TG	TT	TG	TG
OAR1_35643275.1	1	35643275		TT	CC	CC	TC	TT	TC	TT	TC	TC	TC	TC	TT	TC	TT	TC	TC	TT	TT	TC	TT	TC	TC	TT	TT	TC	TT	TC	TT	TT	TC	TC	TC	TC	CC	TT	TC	TC	CC	TT	TC	TT	TT	TC	TT	TC	TC
OAR1_35680080.1	1	35680080		TC	CC	TT	CC	TC	TC	CC	CC	TC	TC	TC	TC	TC	CC	CC	CC	CC	CC	CC	CC	TC	TC	TC	CC	CC	TT	CC	CC	CC	CC	CC	TC	CC	CC	CC	CC	TC	CC	TT	TC	CC	CC	TC	CC	CC	TC
OAR1_35717733.1	1	35717733		AG	AA	AA	AA	AA	AA	AA	AA	AA	AG	AA	AA	AA	AA	AA	AA	AA	AA	AA	AA	AA	AA	AA	AA	AA	AA	AA	AA	AA	AA	AA	AA	AA	AA	AA	AA	AA	AA	AA	AG	AA	AA	AA	AA	AA	AA
OAR1_35762815.1	1	35762815		TC	TT	CC	TC	TC	TC	TT	TC	TC	TC	TC	TC	TC	TT	TC	TC	TC	TC	TC	CC	TC	CC	CC	TC	TT	CC	TT	TC	TC	TC	TC	CC	TC	TT	TC	TT	CC	TT	CC	TT	CC	CC	TC	CC	TT	CC
OAR1_35774685.1	1	35774685		TC	TT	CC	CC	CC	CC	CC	TC	CC	CC	CC	CC	CC	CC	TT	TC	TC	TC	CC	TC	CC	CC	TC	TC	TC	CC	CC	TC	CC	TT	TC	TC	TT	TC	TC	CC	TC	CC	CC	CC	TT	TC	CC	TC	TC	TC
OAR1_35826022.1	1	35826022		CC	CC	TT	TT	TC	TT	TC	CC	TC	TC	TC	TC	TT	TC	CC	CC	CC	TT	TC	CC	TC	TT	TC	CC	TC	TT	CC	CC	CC	CC	CC	TC	CC	CC	CC	TC	TC	TT	TT	CC	CC	CC	TC	CC	CC	TC
OAR1_35866895_X.1	1	35866895		AG	AA	AA	AA	AG	AA	AA	AA	AA	AA	AA	AA	AA	AG	AA	AA	AA	AA	AA	AA	AA	AA	AA	AA	AA	AA	AA	AA	AG	AA	AG	AA	AA	AA	AA	AA	AA	AA	AA	AA	AA	AA	AA	AA	AG	AA
OAR1_35880392.1	1	35880392		GG	AG	AA	AG	AA	AA	AG	GG	AG	GG	GG	AG	AA	AA	GG	GG	GG	GG	AG	GG	AG	AG	GG	GG	GG	GG	GG	GG	AA	GG	AG	AG	GG	GG	GG	AG	AG	AA	AG	GG	GG	AG	AG	AG	AG	AG
OAR1_35929107.1	1	35929107		AA	AG	GG	GG	GG	GG	AG	AA	AG	GG	AG	AG	GG	GG	AA	AG	AA	GG	GG	AG	AG	GG	AA	AA	GG	AA	AG	AA	GG	AA	AG	AG	AA	AG	AA	AG	AG	GG	AG	AG	AA	AG	AG	AG	AG	AG
OAR1_35949478.1	1	35949478		AG	AG	AA	AA	AA	AA	AG	GG	AG	AA	AG	AG	AA	AA	GG	AG	GG	AA	AA	AG	AG	AA	GG	GG	AA	GG	AG	GG	AA	GG	AG	AG	GG	AG	GG	AG	AG	AA	AG	AG	GG	AG	AG	AG	AG	AG
OAR1_36005563_X.1	1	36005563		TG	TT	GG	TG	GG	TG	TT	TT	TG	TG	TT	TG	GG	TG	TT	TT	TT	TT	GG	TT	TG	TG	TT	TT	TT	TT	TT	TT	GG	TT	TG	TG	TT	TT	TT	TG	TG	GG	TG	TG	TT	TG	TG	TG	TG	TG
s71554.1	1	36043228		TC	TC	TT	TT	TT	TC	CC	CC	TC	TT	TT	TC	TT	TC	CC	TT	CC	TT	TT	CC	TC	TT	TC	TC	TT	TT	TC	CC	TC	CC	TC	TT	CC	TC	TC	TC	TC	TT	TT	TC	CC	TC	TC	TC	TC	TC
OAR1_36080883.1	1	36080883		AA	AA	GG	AG	GG	GG	AG	AA	AG	AG	AA	AG	GG	GG	AA	AG	AA	AG	GG	AA	AG	AG	AA	AG	AG	AA	AA	AA	GG	AA	AG	GG	AA	AA	AG	AG	AG	GG	AG	AG	AA	AG	AG	AG	AG	AG
s75656.1	1	36143180		TC	TC	TT	TC	CC	TC	CC	TC	TC	CC	TC	CC	TC	CC	TT	TC	TC	TC	TT	TC	CC	TC	TC	CC	TT	CC	TC	TC	TC	TT	TC	TC	TT	TT	CC	TC	TT	TT	CC	CC	TT	TC	TC	TC	TC	TT
OAR1_36193466.1	1	36193466		AC	CC	CC	CC	AA	CC	CC	AC	CC	CC	CC	AC	AC	AC	AC	CC	AC	CC	CC	AC	CC	CC	AC	CC	CC	CC	CC	AC	CC	AC	AC	CC	AC	CC	CC	CC	AC	CC	AC	CC	AA	AC	CC	AC	AC	AC
OAR1_36249180_X.1	1	36249180		TC	TT	TT	TT	TT	TT	TT	TT	TT	TT	TC	TT	TT	TT	TT	TC	TT	TT	TT	TT	TT	TT	TT	TT	TC	TT	TC	TT	TT	TT	TT	TT	TT	TC	TT	TT	TT	TT	TT	TT	TT	TT	TT	TT	TT	TT
OAR1_36268411.1	1	36268411		GG	AG	AA	AG	GG	AA	AA	AG	AA	GG	AG	AG	AG	AG	AG	GG	AG	GG	AA	GG	AG	AG	AG	AG	GG	AA	AG	AG	AG	AG	AG	AG	AG	AG	AG	AA	AG	AA	AG	AG	GG	AG	AA	AG	AG	AG
OAR1_36351741.1	1	36351741		CC	AC	AA	AA	AA	AA	AA	AC	AA	AC	AC	AA	AA	AA	AC	CC	AC	AA	AA	AC	AC	AA	AC	AC	AC	AA	AC	AC	AA	AC	AC	AC	AC	AC	AC	AA	AC	AA	AA	AC	CC	AC	AA	AC	AA	AC
OAR1_36581483.1	1	36581483		TC	CC	CC	CC	TC	CC	CC	TC	TC	CC	TC	TC	CC	TC	CC	TC	TC	CC	TC	TC	TC	CC	CC	TC	TC	CC	TT	TC	CC	CC	CC	CC	CC	TC	CC	TC	CC	CC	CC	CC	CC	CC	CC	CC	TC	CC
OAR1_36621076.1	1	36621076		AG	AA	AA	AA	AG	AA	AA	AG	AG	AA	AG	AG	AA	AG	AA	AG	AG	AA	AG	AG	AG	AA	AA	AG	AG	AA	GG	AG	AA	AA	AA	AA	AA	AG	AA	AG	AA	AA	AA	AA	AA	AA	AA	AA	AG	AA
s47685.1	1	36678870		GG	GG	GG	GG	AG	AG	AG	AG	AG	GG	AG	AG	GG	AA	GG	GG	AG	GG	GG	GG	AG	GG	AG	AG	GG	AA	AG	AG	GG	GG	GG	GG	GG	GG	GG	AG	GG	GG	AG	GG	GG	GG	GG	GG	AG	GG
OAR1_36734806.1	1	36734806		TC	TC	TC	TT	TT	CC	CC	TT	TC	TT	TC	TT	TT	TC	TC	TC	TT	TT	TT	TT	TT	TC	TT	TT	TC	TT	TC	TT	CC	TC	TC	TC	TC	CC	TC	TT	TC	TT	TT	TC	TT	TC	CC	TC	TC	TT
s21447.1	1	36799785		TC	TT	CC	TC	TT	CC	TC	TT	TC	TT	TC	TT	TC	TC	TT	TC	TT	TT	TC	TT	TT	TC	TT	TT	TC	TT	TC	TT	TC	TT	TT	TC	TT	TC	TT	TC	TC	CC	TT	TT	TT	TT	TC	TT	TT	TC
OAR1_36827621.1	1	36827621		GG	GG	AG	AA	AG	AG	AG	GG	GG	AG	AG	GG	AG	AA	GG	AG	GG	AG	AG	GG	GG	AG	GG	GG	AG	GG	AG	GG	AG	GG	GG	GG	GG	AG	GG	AG	GG	AA	GG	GG	GG	GG	GG	GG	AG	AG
s56088.1	1	36881660		CC	CC	CC	CC	CC	CC	CC	CC	CC	CC	TC	CC	CC	CC	CC	CC	CC	CC	CC	CC	CC	CC	TC	CC	CC	TT	CC	CC	CC	CC	CC	CC	CC	CC	CC	CC	CC	CC	TC	CC	CC	CC	CC	CC	CC	CC
OAR1_36892031.1	1	36892031		GG	AA	AA	AG	AG	AA	AA	GG	AG	GG	AA	AG	AA	AG	AG	AG	GG	AG	AA	AG	GG	AG	AG	GG	AA	AA	AG	GG	GG	AG	GG	AG	AG	AA	AG	AG	AG	AA	AA	AG	GG	GG	AA	GG	AG	AG
OAR1_36944451.1	1	36944451		CG	CG	CG	CG	GG	GG	CG	CG	GG	GG	GG	GG	CG	GG	CC	GG	CG	GG	CG	CG	GG	GG	CG	GG	GG	GG	GG	CG	CC	CC	CC	GG	CC	CG	CG	CG	CG	CC	GG	CG	CC	CC	CG	CC	CG	CC
OAR1_37049145.1	1	37049145		GG	AG	GG	GG	GG	GG	AG	GG	GG	GG	GG	GG	GG	GG	AG	GG	GG	GG	GG	GG	GG	GG	GG	GG	GG	AG	GG	GG	GG	AG	GG	GG	AG	AG	AG	GG	GG	GG	GG	AG	GG	GG	AG	GG	AG	GG
s28190.1	1	37104266		GG	GG	GG	GG	GG	GG	GG	GG	GG	GG	GG	GG	GG	GG	GG	GG	GG	GG	GG	GG	GG	GG	GG	GG	GG	GG	GG	GG	GG	GG	GG	GG	GG	GG	GG	GG	GG	GG	GG	GG	GG	GG	GG	GG	GG	GG
OAR1_37143987.1	1	37143987		GG	GG	AG	GG	AG	AA	AG	GG	AG	GG	GG	GG	GG	AA	GG	AG	GG	GG	GG	GG	GG	AG	GG	AG	GG	GG	GG	GG	AA	GG	AG	AA	GG	GG	AG	GG	AG	GG	GG	GG	GG	AG	AG	AG	AG	GG
OAR1_37175864.1	1	37175864		TC	TT	TC	TC	TT	TT	TT	TT	TT	TT	TT	TT	TC	TT	TT	TT	TT	TT	TC	TT	TT	TT	TT	TT	TC	TT	TT	TT	TT	TT	TT	TT	TT	TT	TT	TC	TT	CC	TT	TT	TT	TT	TT	TT	TT	TC
s19275.1	1	37223098		GG	GG	GG	GG	GG	GG	GG	GG	GG	GG	GG	GG	GG	GG	GG	GG	GG	GG	GG	GG	GG	GG	GG	GG	GG	GG	GG	GG	GG	GG	GG	GG	GG	GG	GG	GG	GG	GG	GG	GG	GG	GG	GG	GG	GG	GG
s01842.1	1	37276815		GG	AG	GG	GG	GG	GG	AG	GG	AG	GG	AG	GG	GG	GG	AG	AG	AG	GG	GG	GG	GG	GG	GG	GG	AG	AG	AA	AG	GG	AG	GG	GG	AG	AA	AG	GG	GG	GG	GG	AG	GG	GG	AG	GG	AG	GG
OAR1_37282541.1	1	37282541		TT	TT	TT	TC	TT	TC	TC	TT	TT	CC	TC	TT	TT	TC	TT	TT	TT	TC	TT	TT	TC	TC	TT	TT	TT	TC	TT	TT	TC	TT	TT	TT	TT	TT	TT	TT	TT	TT	TT	TC	TT	TT	TT	TT	TT	TT
s48148.1	1	37345134		TC	CC	TC	TC	CC	TC	CC	CC	TC	TC	CC	CC	TC	CC	CC	CC	CC	CC	TC	CC	TC	TC	CC	CC	TC	CC	CC	CC	TC	CC	TC	TC	CC	CC	CC	TC	TC	TT	CC	TC	CC	TC	TC	TC	CC	TC
OAR1_37360072.1	1	37360072		AG	GG	AG	AG	AA	AG	AG	AG	AG	AA	AA	AG	AG	AA	AG	AA	AA	AG	GG	AG	AG	AG	AG	AG	AG	AG	AA	AA	AG	AG	AG	AG	AG	AG	AG	GG	AG	GG	AG	AG	AA	AG	GG	AG	AG	AG
s30526.1	1	37410833		TC	TC	TC	TT	CC	CC	CC	CC	CC	TC	TC	CC	TC	CC	TC	CC	CC	TC	TC	CC	CC	TC	CC	CC	TC	TT	CC	CC	CC	TC	CC	CC	TC	TC	CC	TC	CC	TT	CC	CC	CC	CC	CC	CC	TC	TC
s24450.1	1	37498273		TC	CC	TT	TT	TT	TC	CC	CC	TC	TC	TC	TC	TT	TC	CC	CC	CC	TC	TC	CC	CC	TT	CC	CC	TC	TC	CC	CC	CC	CC	CC	TC	CC	CC	CC	TC	TC	TT	TC	CC	CC	CC	TC	CC	TC	TC
OAR1_37557999.1	1	37557999		TT	TT	TT	TT	TT	TC	TC	TT	TT	TT	TT	TT	TT	TC	TT	TC	TT	TT	TT	TT	TT	TT	TT	TC	TT	TT	TT	TT	CC	TT	TC	TC	TT	TT	TC	TT	TT	TT	TT	TT	TT	TC	TT	TC	TT	TT
OAR1_37756785.1	1	37756785		TT	TC	CC	TT	TT	CC	CC	TT	TC	TT	TT	TT	TT	TC	TC	TC	TT	TT	TT	TT	TT	TC	TT	TC	TT	TC	TT	TT	TC	TC	TT	CC	TC	TC	CC	TT	TC	TT	TT	TC	TT	TT	CC	TT	TC	TT
OAR1_37820087.1	1	37820087		GG	GG	AA	AG	AA	AG	AG	GG	AA	AA	AA	AG	AG	AG	GG	AG	AG	AG	AG	AG	AG	AA	GG	GG	AG	AG	AA	AG	AG	GG	AG	AG	GG	AG	AG	GG	AG	GG	AG	AA	GG	AG	AA	AG	AG	GG
OAR1_37868706.1	1	37868706		AA	AA	GG	AA	AG	AG	AA	AA	GG	AA	AG	AA	AA	AG	AA	AG	AG	AA	AA	AA	AA	AG	AA	AA	AG	AA	GG	AG	AA	AA	AA	AG	AA	AG	AA	AA	AG	AA	AA	AA	AA	AA	AG	AA	AG	AA
OAR1_37896369_X.1	1	37896369		AG	AA	AA	AA	AA	AA	AA	AG	AA	AG	AA	AA	AA	AA	AG	AA	AG	AA	AA	AG	AA	AA	AG	AA	AA	AA	AA	AG	AA	AG	AG	AA	AG	AA	AA	AA	AG	AA	AA	AG	GG	AG	AA	AG	AA	AG
OAR1_37951202.1	1	37951202		GG	AA	GG	GG	GG	GG	GG	GG	GG	GG	GG	GG	GG	GG	AG	GG	GG	GG	GG	GG	AG	GG	AG	AG	GG	AG	GG	GG	GG	AG	GG	GG	AG	AG	GG	AG	GG	GG	AG	GG	GG	GG	GG	GG	AG	GG
OAR1_37970060.1	1	37970060		TC	TC	CC	TC	CC	CC	CC	TC	CC	TT	TC	CC	CC	CC	TT	CC	TC	TC	CC	TC	CC	TC	TT	CC	CC	TT	CC	TC	TC	TT	TC	CC	TT	TC	CC	CC	TC	CC	TC	TC	TT	TC	CC	TC	TC	TC
OAR1_38005791.1	1	38005791		TC	CC	TT	TC	TT	TT	TT	TC	TT	CC	TC	TT	TT	TT	CC	TT	TC	TC	TT	TC	TC	TC	TC	TC	TT	CC	TT	TC	TT	CC	TC	TT	CC	TC	TT	TC	TC	TT	TT	TC	CC	TC	TT	TC	TC	TC
s22476.1	1	38181336		--	--	--	--	--	--	--	--	--	--	--	--	--	--	--	--	--	--	--	--	--	--	--	--	--	--	--	--	--	--	--	--	--	--	--	--	--	--	--	--	--	--	--	--	--	--
s15031.1	1	38336154		TC	TT	TT	TC	TT	CC	CC	TT	TC	CC	TC	TT	TT	TC	TT	TC	TT	TC	TC	TT	TT	TC	TT	TC	TT	TC	TT	TT	TC	TT	TC	CC	TT	TT	CC	TT	TT	TT	TT	CC	TT	TC	CC	TC	TT	TT
s13613.1	1	38343038		TC	TC	CC	TC	CC	TC	TT	TC	CC	CC	CC	CC	TC	TC	TC	TC	TC	CC	TC	TC	TC	CC	TC	TT	TC	CC	CC	TC	TC	TC	TC	TC	TC	CC	TT	TT	TC	TT	CC	TC	TT	TC	TC	TC	CC	TT
OAR1_38366696.1	1	38366696		TC	TT	TT	TT	TT	TC	CC	TC	TT	TT	TT	TT	TT	TC	TC	TC	TC	TT	TT	TC	TT	TT	TC	TC	TT	TT	TT	TC	TC	TC	TC	TC	TC	TT	CC	TT	TC	TT	TT	TC	CC	TC	TC	TC	TT	TC
OAR1_38393616.1	1	38393616		TC	CC	CC	CC	CC	TC	TT	TC	CC	CC	CC	CC	CC	TC	TC	TC	TC	CC	CC	TC	CC	CC	TC	TC	CC	CC	CC	TC	TC	TC	TC	TC	TC	CC	TT	CC	TC	CC	CC	TC	TT	TC	TC	TC	CC	TC
OAR1_38477503.1	1	38477503		TC	CC	TC	CC	TT	TC	TC	TC	TC	CC	TC	TC	TC	TT	TC	TT	TT	CC	CC	TC	CC	CC	TC	TC	TC	CC	TT	TT	CC	TC	TC	TC	TC	TC	TC	CC	TC	CC	TC	CC	TT	TC	CC	TC	TC	TC
OAR1_38526208.1	1	38526208		GG	GG	AG	AG	AG	AG	AG	GG	AG	AG	AA	GG	GG	AA	GG	AA	AG	AG	AG	GG	AG	AG	GG	AG	AG	AG	AA	AG	GG	GG	GG	AG	GG	AG	AG	GG	GG	GG	GG	GG	GG	GG	GG	GG	AG	GG
OAR1_38551279.1	1	38551279		TT	TT	TC	TC	TC	TC	TC	TT	TC	TC	CC	TT	TT	CC	TT	CC	TC	TC	TC	TT	TC	TC	TT	TC	TC	TC	CC	TC	TT	TT	TT	TC	TT	TC	TC	TT	TT	TT	TT	TT	TT	TT	TT	TT	TC	TT
OAR1_38581202.1	1	38581202		TT	TT	TT	TT	TC	TT	TT	TT	TT	TT	TT	TC	TC	TT	TT	TT	TT	TT	TC	TT	TT	TT	TT	TT	TT	TT	TT	TT	TC	TT	TC	TT	TT	TT	TT	TT	TT	TT	TC	TT	TT	TC	TT	TC	TT	TT
OAR1_38627380.1	1	38627380		AA	AA	AG	AA	AG	AA	AA	AA	AG	AA	AG	AA	AA	AG	AA	AG	AG	AA	AG	AA	AA	AA	AA	AA	AG	AA	GG	AG	AG	AA	AG	AA	AA	AG	AA	AA	AA	AA	AA	AA	AA	AG	AA	AG	AG	AA
OAR1_38661311.1	1	38661311		GG	GG	--	GG	--	GG	GG	GG	--	GG	--	GG	GG	--	GG	--	--	GG	GG	GG	AG	GG	GG	GG	--	GG	--	--	GG	GG	GG	GG	GG	--	GG	GG	GG	GG	GG	GG	GG	GG	--	GG	--	GG
OAR1_38686643.1	1	38686643		TT	TT	TC	TC	TC	TT	TT	TT	TC	TC	CC	TT	TT	TC	TT	TC	TC	TC	TC	TT	TT	TC	TT	TT	TC	TC	CC	TC	TC	TT	TC	TT	TT	TC	TT	TT	TT	TT	TT	TT	TT	TC	TT	TC	TC	TT
OAR1_38742405.1	1	38742405		GG	GG	GG	GG	GG	GG	GG	GG	GG	GG	GG	GG	GG	GG	GG	GG	GG	GG	GG	GG	GG	GG	GG	GG	GG	GG	GG	GG	GG	GG	GG	GG	GG	GG	GG	GG	GG	GG	GG	GG	GG	GG	GG	GG	GG	GG
OAR1_38783627.1	1	38783627		TT	TT	TC	TT	TC	TT	TT	TT	TC	TT	TC	TT	TT	TC	TT	TC	TC	TT	TT	TT	TT	TT	TT	TT	TC	TT	CC	TC	TC	TT	TC	TT	TT	TC	TT	TT	TT	TT	TT	TT	TT	TC	TT	TC	TC	TT
OAR1_38816972.1	1	38816972		AG	GG	GG	GG	GG	GG	GG	GG	AG	GG	GG	GG	GG	GG	GG	GG	GG	GG	GG	GG	GG	GG	GG	GG	GG	GG	GG	GG	GG	GG	GG	GG	GG	GG	GG	GG	GG	GG	GG	GG	GG	GG	AG	GG	GG	GG
OAR1_38872562.1	1	38872562		GG	AA	AA	AG	AA	AA	AA	AG	AG	AA	AA	AA	AG	AA	AG	AA	AG	AA	GG	AG	AA	AA	GG	AA	AG	AG	AA	AG	GG	AG	GG	AA	GG	AG	AA	AG	AG	GG	AG	AA	GG	GG	AG	GG	AA	GG
OAR1_38920459.1	1	38920459		--	--	--	--	--	--	--	--	--	--	--	--	--	--	--	--	--	--	--	--	--	--	--	--	--	--	--	--	--	--	--	--	--	--	--	--	--	--	--	--	--	--	--	--	--	--
OAR1_38952997.1	1	38952997		AA	AA	AA	AG	AA	AA	AA	AA	AA	AA	AA	AA	AG	AA	AA	AA	AA	AA	AG	AA	AA	AA	AA	AA	AG	AG	AA	AA	AA	AA	AA	AA	AG	AG	AA	AG	AA	GG	AA	AA	AA	AA	AA	AA	AA	AG
OAR1_38970455.1	1	38970455		GG	GG	AG	GG	GG	GG	GG	AG	GG	AG	GG	AG	GG	GG	GG	GG	GG	AG	GG	AG	AG	AG	GG	GG	GG	GG	GG	GG	GG	GG	GG	GG	GG	GG	GG	GG	AG	GG	GG	AG	GG	GG	GG	GG	GG	GG
OAR1_39054176.1	1	39054176		TC	CC	TT	CC	TC	TC	CC	TT	TC	CC	TC	TC	CC	TC	TC	TC	TT	TC	TC	TT	CC	TC	TC	CC	TC	CC	TT	TT	TC	TC	TC	TC	TC	TC	CC	CC	TT	CC	CC	CC	TT	TC	CC	TC	TC	TC
OAR1_39106935.1	1	39106935		TC	CC	CC	TC	CC	TC	TC	CC	TC	CC	CC	CC	TC	TC	CC	TC	CC	CC	TT	CC	TC	CC	TC	TC	TC	TC	CC	CC	CC	CC	CC	TC	TC	TC	TC	TC	CC	TT	TC	CC	CC	CC	TC	CC	TC	TC
OAR1_39154871.1	1	39154871		CC	CC	TC	TC	CC	TC	TT	TC	CC	TC	TC	TC	CC	TC	CC	TC	CC	TT	TC	TC	TC	TT	CC	TC	CC	TC	CC	CC	TC	CC	TC	TC	CC	CC	TT	CC	TC	CC	CC	TC	CC	TC	TC	TC	TC	CC
OAR1_39162234_X.1	1	39162234		AA	AA	AA	AG	AA	AG	GG	AA	AA	AG	AG	AA	AA	AG	AA	AG	AA	AG	AA	AA	AG	AG	AA	AG	AA	AG	AA	AA	AG	AA	AG	AG	AA	AA	GG	AA	AA	AA	AA	AG	AA	AG	AG	AG	AG	AA
OAR1_39192533.1	1	39192533		TT	TT	TT	TT	TT	TT	TT	TT	TT	TC	TT	TT	TT	TT	TT	TT	TT	TT	TT	TT	TT	TT	TT	TT	TT	TT	TT	TT	TT	TT	TT	TT	TT	TT	TT	TT	TT	TT	TT	TC	TT	TT	TT	TT	TT	TT
s01639.1	1	39238580		CC	CC	CC	CC	CC	TC	TT	CC	CC	CC	CC	CC	CC	TC	CC	TC	CC	CC	TC	CC	TC	CC	TC	TC	CC	CC	CC	CC	CC	CC	CC	TC	CC	CC	TT	CC	CC	CC	TC	TC	CC	CC	TC	CC	TC	CC
OAR1_39269616.1	1	39269616		GG	AG	AG	AG	AA	AG	GG	GG	GG	AG	AG	AG	AG	AG	AG	GG	GG	AG	GG	GG	GG	AG	GG	GG	GG	AG	GG	GG	GG	AG	GG	AG	GG	GG	GG	GG	GG	GG	AG	GG	GG	GG	GG	GG	AG	GG
OAR1_39311722.1	1	39311722		TG	TG	GG	TG	GG	TG	TG	TG	TT	TG	TG	GG	TG	GG	GG	TG	TG	GG	TT	GG	TT	GG	TG	TG	TT	TG	TT	TG	TG	GG	GG	TG	TG	TT	TG	TT	GG	TT	TG	TT	GG	GG	TT	GG	GG	TG
OAR1_39362302.1	1	39362302		TT	TC	TT	TC	TT	CC	CC	TC	TC	TC	TC	TT	TC	TC	TT	CC	TC	TT	CC	TT	TC	TT	TT	CC	CC	TC	CC	TC	CC	TT	TC	CC	TC	CC	CC	CC	TT	CC	TT	CC	TT	TC	TC	TC	TC	TC
OAR1_39378088.1	1	39378088		GG	AG	GG	AG	GG	AA	AA	AG	AG	AG	AG	GG	AG	AG	GG	AA	AG	GG	AA	GG	AA	GG	AG	AA	AA	AG	AA	AG	AA	GG	AG	AA	AG	AA	AA	AA	GG	AA	AG	AA	GG	AG	AG	AG	AG	AG
OAR1_39449473.1	1	39449473		GG	GG	GG	TG	GG	GG	GG	GG	GG	GG	GG	GG	TG	GG	GG	GG	GG	GG	TG	GG	GG	GG	GG	GG	TG	TG	GG	GG	GG	GG	GG	GG	TG	TG	GG	--	GG	TT	GG	GG	GG	GG	GG	GG	GG	TG
OAR1_39492494.1	1	39492494		AG	AG	AA	AA	AA	AG	AG	AG	AA	AA	AA	AA	AA	AG	AG	AG	AG	AA	AA	AG	GG	AA	GG	GG	AA	AA	AA	AG	GG	AG	GG	AG	AG	AA	AG	AG	AG	AA	AG	AA	GG	GG	AA	GG	AG	AG
OAR1_39502527.1	1	39502527		TC	TC	TT	TC	TT	CC	TC	TT	CC	TC	CC	TT	TT	TC	TT	CC	TC	TC	TT	TT	CC	TC	TC	CC	TC	TC	CC	TC	CC	TT	TC	CC	TT	TC	TC	TC	TT	TT	TC	TT	TT	TC	TC	TC	TC	TT
OAR1_39518757.1	1	39518757		GG	GG	GG	AG	GG	AG	AA	GG	GG	GG	GG	GG	AG	AG	GG	AG	GG	GG	AG	GG	AG	GG	GG	AG	GG	GG	GG	GG	AG	GG	AG	AG	GG	GG	AA	AG	GG	AA	GG	AG	GG	AG	AG	AG	AG	AG
OAR1_39540579.1	1	39540579		CC	TC	CC	TC	CC	CC	CC	CC	CC	TC	CC	CC	TC	CC	CC	CC	CC	CC	TC	CC	TC	CC	CC	TC	CC	CC	CC	CC	CC	CC	CC	CC	CC	CC	CC	TT	CC	TT	CC	TC	CC	CC	CC	CC	CC	TC
OAR1_39566435.1	1	39566435		CG	CC	CC	CC	CC	GG	CG	CG	CG	CC	CC	CC	CC	CG	CC	CG	CC	CC	CG	CC	CC	CC	CC	CG	CC	CC	CC	CC	CG	CC	CC	GG	CC	CC	CG	CC	CC	CC	CC	CC	CC	CC	CG	CC	CG	CC
OAR1_39674755.1	1	39674755		AG	AA	AG	GG	GG	AA	AA	AG	AA	AG	AG	AG	GG	AG	GG	AA	AG	AG	AG	AG	AA	AG	GG	AA	AA	AG	AA	AG	AA	GG	AG	AA	AG	AA	AA	AG	AG	GG	GG	AA	GG	AG	AA	AG	AG	GG
OAR1_39725206.1	1	39725206		CC	TT	TT	TT	TT	TC	TC	TC	CC	TT	TC	TT	TT	TT	TC	TC	CC	TT	TT	TC	TC	TT	TC	TT	TC	TT	CC	CC	TT	TC	TC	TC	TC	TC	TC	TT	TC	TT	TT	TC	CC	TC	CC	TC	TT	TC
OAR1_39763346.1	1	39763346		TC	CC	CC	CC	CC	TC	TC	CC	TT	CC	TC	CC	CC	CC	CC	TC	TC	CC	CC	CC	TC	CC	TC	CC	TC	CC	TT	TC	CC	CC	CC	TC	CC	TC	TC	CC	CC	CC	TC	TC	CC	CC	TT	CC	CC	CC
OAR1_39806322.1	1	39806322		GG	GG	AA	AG	AA	GG	GG	GG	AG	GG	AG	AA	AA	AG	AG	AG	AG	AG	AG	AG	GG	AG	GG	GG	AG	GG	AA	AG	GG	AG	GG	GG	GG	AG	GG	GG	AG	AG	AG	GG	GG	GG	GG	GG	AG	AG
OAR1_39850200.1	1	39850200		TT	CC	TT	TT	TT	TT	TT	TT	TT	TT	TT	TT	TT	TT	TT	TT	TT	TT	TT	TT	CC	TT	TT	TC	TC	TC	TT	TT	TC	TT	TC	TT	TC	TC	TT	TC	TT	TT	TT	TT	TT	TC	TT	TC	TT	TT
s06710.1	1	39906618		AG	GG	AG	AG	AA	AG	AG	GG	AG	AA	AG	AG	AG	AG	AG	GG	GG	AG	GG	GG	GG	AG	GG	GG	GG	AG	GG	GG	GG	AG	GG	AG	GG	GG	AG	AG	GG	AG	AG	AA	GG	GG	AA	GG	AG	GG
s70539.1	1	39941517		CC	CC	CC	CC	CC	CC	CC	CC	CC	CC	CC	CC	CC	CC	CC	CC	CC	CC	CC	CC	CC	CC	TC	CC	CC	CC	CC	CC	TC	CC	CC	CC	CC	CC	CC	CC	CC	CC	TC	CC	CC	CC	CC	CC	CC	CC
OAR1_39983102.1	1	39983102		TC	CC	TC	TT	TT	TC	TT	TC	TC	TT	TC	TC	TT	TT	TT	TC	TT	TC	TC	TC	CC	TC	TT	CC	TC	TC	TT	TT	TT	TT	TT	CC	TC	TC	TC	TC	TC	TT	TT	TT	TT	TT	TC	TT	TT	TT
OAR1_40030112.1	1	40030112		AA	GG	AG	AA	AG	AG	AG	AG	AA	AA	AG	GG	AA	AG	AA	AG	AA	AG	AG	AG	AG	AG	AG	GG	AG	AG	AA	AA	AG	AA	AA	AG	AG	AG	AG	AG	AG	AA	GG	AA	AA	AA	AA	AA	AG	AA
OAR1_40061890.1	1	40061890		GG	GG	AG	GG	AG	AG	AA	AG	AG	AG	GG	AA	GG	AG	GG	AA	AG	AG	AG	AG	AG	AG	GG	AG	AG	GG	AA	AG	AG	GG	AG	AG	GG	AG	AA	GG	AG	GG	AG	AA	GG	AG	AG	AG	AG	GG
OAR1_40088131.1	1	40088131		TT	TC	CC	TC	CC	TC	CC	TC	TC	CC	CC	CC	TC	CC	TC	CC	TC	CC	TC	TC	TC	CC	TT	TC	CC	CC	CC	TC	TC	TC	TC	TC	TC	CC	CC	TC	TC	TC	TC	CC	TT	TC	TC	TC	CC	TT
OAR1_40116778.1	1	40116778		AG	AA	AG	GG	AG	GG	AG	AA	AG	AG	AG	AA	GG	GG	AG	AA	AA	AG	AG	AA	AA	AG	AA	AA	AA	AG	AA	AA	AA	AG	AA	AG	AA	AA	AA	AG	AA	GG	AA	AA	AA	AA	AG	AA	GG	AG
s33893.1	1	40180141		AG	GG	GG	AG	GG	AG	GG	GG	AG	GG	GG	GG	AG	GG	GG	GG	GG	GG	AG	GG	GG	GG	GG	GG	GG	GG	GG	GG	GG	GG	GG	AG	GG	GG	GG	GG	GG	AG	GG	GG	GG	GG	AG	GG	GG	AG
s69959.1	1	40218964		AG	AG	AA	AA	AA	AA	AG	GG	AG	AG	AG	AA	AA	AA	AG	GG	GG	AA	AG	AG	AA	AA	AG	AG	GG	AG	GG	GG	AA	AG	AG	AG	GG	GG	GG	AA	AG	AA	AA	GG	GG	AG	AG	AG	AA	AG
OAR1_40259925.1	1	40259925		GG	GG	GG	GG	GG	GG	GG	GG	GG	GG	GG	GG	GG	GG	GG	GG	GG	GG	GG	GG	GG	GG	GG	GG	GG	GG	GG	GG	GG	GG	GG	GG	GG	GG	GG	GG	GG	GG	GG	GG	GG	GG	GG	GG	GG	GG
OAR1_40342997.1	1	40342997		TT	TT	TG	TT	TG	TT	TT	TT	TT	TT	TT	GG	TT	TT	TT	TG	TT	TG	TT	TG	TT	TG	TT	TG	TT	TT	TT	TT	TG	TT	TG	TG	TT	TT	TG	TT	TG	TT	TG	TT	TT	TG	TT	TG	TT	TT
OAR1_40376821.1	1	40376821		AG	GG	AG	AG	AG	AA	AA	AG	AG	AG	AG	GG	AA	AA	AG	GG	GG	GG	AA	GG	GG	GG	GG	GG	AG	GG	GG	GG	GG	AG	GG	AG	GG	GG	AG	GG	GG	AG	GG	AA	GG	GG	AA	GG	AA	AG
OAR1_40384708.1	1	40384708		GG	AG	AG	GG	AG	AG	AA	AG	GG	AG	GG	AA	GG	AG	GG	AG	GG	AG	AG	AG	GG	AG	GG	AG	GG	AG	GG	GG	GG	GG	GG	AG	AG	AG	AA	GG	AG	GG	AG	AA	GG	GG	AG	GG	AG	GG
OAR1_40393522.1	1	40393522		TT	TC	TC	TC	TC	TT	TT	TT	TT	TT	TC	TT	CC	TC	TC	TT	TT	TT	TC	TT	CC	TT	TC	TC	TC	TT	TT	TT	TC	TC	TT	TT	TT	TT	TT	TC	TT	TC	TC	TT	TT	TT	TT	TT	TC	TC
OAR1_40400919.1	1	40400919		GG	AG	AG	AG	AG	GG	GG	GG	GG	GG	AG	GG	AA	AG	AG	GG	GG	GG	AG	GG	AA	GG	AG	AG	AG	GG	GG	GG	AA	AG	AG	GG	GG	GG	GG	AG	GG	AG	AG	GG	GG	AG	GG	AG	AG	AG
OAR1_40463470.1	1	40463470		GG	AG	GG	GG	GG	GG	GG	GG	GG	AG	GG	GG	GG	GG	GG	GG	GG	GG	GG	GG	AA	GG	AG	AG	GG	GG	GG	GG	AG	GG	GG	GG	GG	GG	GG	AG	GG	GG	AG	AG	GG	GG	GG	GG	GG	GG
OAR1_40517497.1	1	40517497		AA	AG	AA	AA	AA	AG	AG	AA	AA	AA	AA	AA	AA	AG	AA	AA	AA	AA	AA	AA	AA	AA	AA	AA	AA	AG	AA	AA	AA	AA	AA	AA	AG	AG	AA	AA	AA	AA	AA	AA	AA	AA	AA	AA	AG	AA
s69444.1	1	40529536		AG	AG	AA	AG	AA	AG	AG	AA	GG	AG	AG	AA	GG	AA	AG	AG	AG	AA	AG	AA	GG	AA	AG	AG	GG	AA	GG	AG	AG	AG	AA	AG	AA	AG	AG	AG	AA	AG	AG	GG	AA	AA	GG	AA	AA	AA
OAR1_40581620.1	1	40581620		AG	AA	GG	AG	GG	AA	AA	GG	AA	AG	AG	GG	AA	AG	AG	AG	AG	GG	AG	GG	AA	GG	AG	AG	AA	AG	AA	AG	AG	AG	GG	AG	AG	AA	AG	AG	GG	AG	AG	AA	GG	GG	AA	GG	AG	GG
OAR1_40651944_X.1	1	40651944		AG	AG	AG	AG	AG	AA	AA	AG	AA	AG	GG	GG	AG	AA	GG	AG	AG	GG	AA	GG	GG	GG	GG	GG	AG	AG	AA	AG	GG	GG	GG	AG	AG	AA	AG	GG	GG	AG	GG	AA	GG	GG	AA	GG	AA	GG
OAR1_40686911.1	1	40686911		TC	CC	TC	TC	TC	CC	CC	TC	CC	TC	TT	TT	TC	CC	TT	TC	TC	TT	CC	TT	CC	TT	TC	TC	TC	TC	CC	TC	TC	TT	TT	TC	TC	CC	TC	TC	TT	TC	TC	CC	TT	TT	CC	TT	CC	TT
OAR1_40732785.1	1	40732785		AG	GG	AG	AG	AG	GG	GG	AG	GG	AG	AA	AA	AG	GG	AA	AG	AG	AA	GG	AA	GG	AA	AG	AG	AG	AG	GG	AG	AG	AA	AA	AG	AG	GG	AG	AG	AA	AG	AG	GG	AA	AA	GG	AA	GG	AA
OAR1_40768615.1	1	40768615		TG	TT	TG	TG	TG	TT	TT	TG	TT	TG	GG	GG	TG	TT	GG	TG	TG	GG	TT	GG	TT	GG	TG	TG	TG	TG	TT	TG	TG	GG	GG	TG	TG	TT	TG	TG	GG	TG	TG	TT	GG	GG	TT	GG	TT	TG
OAR1_40795862.1	1	40795862		AG	GG	AG	GG	AG	AG	AG	AA	AG	AG	GG	AA	GG	AG	AG	AA	AA	AG	AG	AA	GG	AG	AG	AG	AG	GG	AA	AA	GG	AG	AG	AG	AG	AG	AG	GG	AA	GG	AG	AG	AA	AG	GG	AG	AG	AG
OAR1_40813548.1	1	40813548		CC	TT	TC	TC	TC	TC	TT	CC	CC	TC	TT	CC	TC	TT	TC	CC	CC	TC	CC	CC	TT	TC	TC	TC	TC	TT	CC	CC	TT	TC	TC	CC	TC	TC	TC	TT	CC	TC	TC	TC	CC	TC	TC	TC	TT	TC
s72748.1	1	40879742		TC	TC	CC	CC	CC	CC	CC	TC	TC	TC	CC	CC	CC	CC	TC	TC	TT	CC	CC	TC	TT	CC	TC	TC	TC	CC	TT	TT	TC	TC	TC	CC	TC	TC	CC	TC	TC	CC	CC	TC	TT	TC	CC	TC	CC	TC
OAR1_40975836.1	1	40975836		TC	CC	TC	TC	TC	CC	TC	TT	CC	TC	TT	TT	TC	CC	TT	TC	TC	TT	TC	TT	CC	TT	TT	TC	TC	TC	CC	TC	TC	TT	TT	TC	TC	CC	TT	TC	TT	TC	TT	TC	TT	TT	TC	TT	CC	TC
OAR1_41004192.1	1	41004192		AG	GG	GG	AA	GG	AA	AA	AG	AA	AA	AA	GG	AA	AG	AG	AG	AG	AG	AA	GG	GG	AG	AG	GG	AA	AG	AA	AG	GG	AG	GG	AG	GG	AG	AG	AG	GG	AA	AG	AA	GG	GG	AA	GG	AG	AG
OAR1_41047950.1	1	41047950		GG	GG	GG	GG	GG	GG	GG	GG	AG	AG	GG	GG	AG	GG	GG	AG	AG	GG	GG	GG	GG	GG	GG	GG	AG	GG	AA	AG	GG	GG	GG	GG	GG	AG	GG	GG	GG	GG	GG	AG	GG	GG	GG	GG	GG	AG
s16767.1	1	41131243		AA	GG	AA	AG	AA	AG	AG	AA	AG	GG	GG	AA	AA	AG	AG	AG	AG	AG	AA	AA	GG	AG	AG	AG	GG	GG	GG	AG	GG	AG	AG	AA	AG	GG	AA	GG	AA	AG	AG	AG	AA	AG	AA	AG	AG	AG
OAR1_41166835.1	1	41166835		GG	GG	AG	GG	AG	AG	AG	GG	GG	GG	GG	GG	AG	AA	GG	GG	GG	GG	GG	GG	GG	GG	GG	GG	GG	GG	GG	GG	GG	GG	GG	GG	GG	GG	GG	GG	GG	GG	GG	GG	GG	GG	GG	GG	AA	AG
OAR1_41210828.1	1	41210828		AA	AA	AA	AA	AA	AG	GG	AA	AG	AA	AA	AA	AG	AG	AA	AA	AA	AA	AA	AA	AA	AA	AA	AA	AA	AA	AA	AA	AG	AA	AA	AA	AA	AA	AG	AA	AA	AA	AA	AG	AA	AA	AG	AA	AG	AG
OAR1_41220308.1	1	41220308		TT	TT	TT	TT	TT	TT	TC	TT	TC	TT	TT	TT	TC	TT	TT	TT	TT	TT	TT	TT	TT	TT	TT	TT	TT	TT	TT	TT	TT	TT	TT	TT	TT	TT	TC	TT	TT	TT	TT	TC	TT	TT	TC	TT	TT	TT
OAR1_41306759.1	1	41306759		TC	TT	TT	TC	TT	CC	TC	TT	TT	TT	TT	TT	TC	TC	TT	TT	TT	TT	TC	TT	TT	TT	TT	TT	TT	TT	TT	TT	TC	TT	TC	TC	TT	TT	TT	TT	TT	TC	TT	TT	TT	TC	TC	TC	TC	TT
s42543.1	1	41346554		TC	TT	TT	TC	TT	TT	TT	TT	TT	TT	TT	TT	TC	TT	TT	TT	TT	TT	TC	TT	TT	TT	TT	TT	TT	TT	TT	TT	TT	TT	TT	TT	TT	TT	TT	TT	TT	TC	TT	TT	TT	TT	TC	TT	TT	TT
OAR1_41371451.1	1	41371451		AG	GG	GG	AG	GG	AA	AG	GG	AG	AG	GG	GG	AG	AG	AG	AG	AG	GG	AG	GG	GG	GG	AG	GG	AG	GG	AA	AG	GG	AG	GG	AG	GG	AG	GG	GG	GG	AG	AG	AG	GG	GG	AG	GG	AG	GG
OAR1_41430163.1	1	41430163		CC	TC	CC	TC	CC	CC	TC	TC	TC	TT	TC	CC	TC	CC	CC	TC	TC	TC	TC	CC	TT	TC	TC	TC	TC	TC	TT	TC	TC	CC	CC	CC	CC	TC	TC	TT	CC	TC	TC	TT	CC	CC	TC	CC	CC	CC
OAR1_41444289.1	1	41444289		AG	GG	AG	GG	AG	GG	GG	AG	AG	GG	AG	AA	GG	GG	GG	AG	GG	AG	AG	AG	GG	AG	GG	AG	AG	GG	GG	GG	GG	GG	GG	AG	GG	GG	AG	GG	AG	GG	AG	GG	GG	GG	GG	GG	GG	AG
OAR1_41497208.1	1	41497208		TA	TT	TA	TT	TA	TA	TT	TT	AA	TA	TA	AA	TA	TT	TA	AA	TA	TA	TT	TA	TT	TA	TA	TA	AA	TT	AA	TA	TA	TA	TT	AA	TT	TA	TA	TT	TA	TT	AA	TA	TT	TT	TT	TT	TT	TA
OAR1_41530331.1	1	41530331		TT	TC	CC	TC	CC	CC	CC	TC	TT	TC	CC	CC	TT	CC	TT	TC	TT	CC	TC	TC	TC	CC	TC	TC	TC	TC	TT	TT	TC	TT	TT	CC	TT	TT	CC	TC	TC	TC	CC	TC	TT	TT	TC	TT	CC	TC
OAR1_41568455.1	1	41568455		AA	AA	AA	AA	AA	AG	AA	AG	AA	AA	AA	AA	AA	AA	AA	AA	AA	AA	AG	AA	AG	AA	AA	AG	AA	AA	AA	AA	AA	AA	AA	AG	AA	AA	AA	AG	AA	AA	AA	AA	AA	AA	AA	AA	AA	AG
OAR1_41607999.1	1	41607999		TC	TC	CC	CC	CC	CC	TC	CC	TT	TC	CC	CC	TC	TC	TC	TC	TC	CC	CC	CC	CC	CC	TC	CC	TC	TC	TT	TC	TC	TC	TC	CC	TC	TT	TC	CC	CC	CC	TC	TT	CC	TC	TC	TC	CC	CC
OAR1_41661218.1	1	41661218		GG	AG	AG	AG	AG	AG	GG	GG	AG	AA	AA	GG	GG	AG	GG	AG	AG	AG	GG	GG	AG	AG	GG	GG	AA	AG	AA	AG	AG	GG	GG	AG	GG	AG	GG	AG	GG	AG	GG	AG	GG	GG	GG	GG	AG	GG
OAR1_41709088.1	1	41709088		GG	GG	GG	GG	AG	AG	AA	GG	GG	GG	AG	GG	GG	GG	GG	GG	GG	GG	GG	GG	GG	GG	GG	GG	AG	GG	GG	GG	GG	GG	GG	GG	GG	GG	AG	GG	GG	GG	GG	AG	GG	GG	AG	GG	AA	GG
s28657.1	1	41727693		TC	TT	TT	TT	TT	TT	TT	TC	TT	TT	TT	TT	TT	TT	TC	TT	TC	TT	TT	TC	TT	TT	TC	TT	TT	TT	TT	TC	TT	TC	TC	TT	TC	TT	TT	TT	TC	TT	TT	TT	CC	TC	TT	TC	TT	TC
OAR1_41816754.1	1	41816754		TC	TC	TT	TC	TT	TC	TT	CC	TC	CC	TC	TT	TT	TT	TC	TC	CC	TC	TC	TC	TC	TC	TC	TT	TC	TC	CC	CC	TC	TC	TC	TC	TC	TC	TT	TC	TC	TC	TT	TC	CC	TC	TT	TC	TT	CC
OAR1_41824180.1	1	41824180		TT	TC	TT	CC	TT	TC	TT	TT	TC	CC	TC	TT	TC	TT	TT	TC	TC	TC	TC	TT	TC	TC	TT	TT	TC	TC	CC	TC	TC	TT	TT	TC	TT	TC	TT	TC	TT	CC	TT	TC	TT	TT	TC	TT	TT	TC
OAR1_41851018.1	1	41851018		AG	AA	GG	AG	GG	AA	AG	AG	AG	AG	AG	GG	GG	GG	GG	GG	GG	AG	AG	GG	AG	AG	GG	GG	GG	AA	GG	GG	AG	GG	AG	AG	AG	AG	GG	AG	GG	AG	GG	GG	GG	AG	GG	AG	AG	GG
s30054.1	1	42021593		GG	GG	AG	AG	GG	GG	GG	AG	GG	GG	GG	GG	AG	AG	GG	GG	GG	GG	AA	GG	GG	GG	GG	GG	GG	GG	GG	GG	AG	GG	GG	GG	GG	GG	GG	GG	GG	AG	GG	GG	GG	GG	AG	GG	GG	GG
OAR1_42038601.1	1	42038601		CC	AC	AC	AA	CC	CC	CC	CC	CC	AC	AC	CC	AC	AC	CC	CC	CC	AC	AC	CC	AC	AC	CC	CC	CC	AC	CC	CC	AC	CC	CC	CC	CC	CC	CC	AC	CC	AA	CC	CC	CC	CC	AC	CC	CC	CC
OAR1_42065742.1	1	42065742		TC	TC	TC	TC	TC	TT	TC	TC	TC	TT	TC	TT	CC	CC	TC	TT	TT	TT	CC	TT	TC	TT	TC	TC	TC	TC	TT	TT	TC	TC	TC	TT	TC	TC	TC	TC	TT	TC	TC	TC	TT	TC	CC	TC	TC	TT
s54383.1	1	42125227		TT	TT	TT	TT	TT	TT	TT	TT	TT	TT	TT	TT	TT	TT	TC	TT	TT	TT	TT	TT	TT	TT	TT	TT	TT	TT	TT	TT	TT	TC	TT	TT	TT	TT	TT	TT	TT	TT	TT	TT	TT	TT	TT	TT	TT	TT
OAR1_42138778.1	1	42138778		TT	TT	TT	TT	TT	GG	TG	TT	TT	TT	TT	TT	TT	TT	TT	TT	TT	TT	TT	TT	TT	TT	TT	TT	TT	TT	TT	TT	TT	TT	TT	TG	TT	TT	TT	TT	TT	TT	TT	TT	TT	TT	TT	TT	TG	TT
OAR1_42168539.1	1	42168539		CC	TT	TT	TT	TT	CC	TC	TC	TC	TT	TT	TT	TT	TT	CC	TT	TC	TT	TT	TC	TT	TT	TC	TT	TT	TT	TT	TC	TC	CC	CC	TC	TC	TT	TT	TT	TC	TT	TT	TT	CC	CC	TT	CC	TC	TC
OAR1_42191539.1	1	42191539		TT	TC	TC	TC	TC	TT	TT	TT	TC	CC	CC	TT	TT	TT	TT	TC	TC	TC	TT	TT	TC	TC	TT	TC	CC	CC	CC	TC	TC	TT	TT	TT	TC	CC	TT	CC	TT	TC	TT	TC	TT	TT	TT	TT	TC	TT
OAR1_42228129.1	1	42228129		AG	AG	AG	GG	AG	GG	GG	AG	AG	GG	GG	AA	GG	GG	AG	AG	GG	AG	AG	AG	GG	AG	GG	AG	GG	GG	GG	GG	AG	AG	AG	AG	GG	GG	AG	GG	AG	GG	AG	GG	GG	AG	GG	AG	GG	AG
OAR1_42292919.1	1	42292919		CC	CG	GG	CC	GG	GG	GG	CG	CC	CC	CG	GG	CC	CG	CC	CG	CC	CG	CG	CG	CC	CG	CG	CG	CG	CC	CC	CC	CC	CC	CC	GG	CC	CC	GG	CC	CG	CC	GG	CG	CC	CC	CG	CC	GG	CG
s06846.1	1	42391240		AC	AA	AA	AA	AA	AC	CC	AC	AC	AC	AA	AA	AA	AC	CC	AC	CC	AA	AA	AC	AA	AA	AC	AA	AC	AA	CC	CC	AA	CC	AC	AA	AC	AC	AC	AA	AC	AA	AA	CC	CC	AC	AC	AC	AC	AC
OAR1_42467729_X.1	1	42467729		TC	TC	TC	TT	TC	TT	TT	TC	CC	TC	TT	CC	TC	TC	TC	CC	TC	TC	TC	TC	TT	TC	TC	TC	TC	TC	CC	TC	TC	TC	TC	TC	TC	CC	TC	TT	TC	TT	CC	TC	TT	TC	TT	TC	TT	TT
OAR1_42478835.1	1	42478835		GG	AG	GG	GG	GG	AG	AA	GG	GG	GG	GG	GG	GG	AA	GG	GG	GG	GG	AG	GG	GG	GG	AG	GG	GG	GG	GG	GG	AG	GG	GG	GG	GG	GG	AG	GG	GG	GG	AG	AG	GG	GG	AG	GG	AG	AG
OAR1_42618998.1	1	42618998		GG	AG	GG	GG	GG	GG	GG	GG	GG	GG	GG	GG	GG	GG	GG	GG	GG	GG	GG	GG	GG	GG	GG	GG	GG	GG	GG	GG	GG	GG	GG	GG	GG	GG	GG	GG	GG	GG	GG	GG	GG	GG	GG	GG	GG	AG
OAR1_42655563.1	1	42655563		CC	CC	TC	CC	TC	TT	TT	CC	TC	TC	CC	TT	CC	CC	TC	TT	TC	TC	CC	TC	CC	TC	CC	TC	TC	CC	TT	TC	CC	TC	CC	TT	CC	TC	TT	CC	TC	CC	TC	TT	CC	CC	TC	CC	TC	CC
OAR1_42690178.1	1	42690178		--	--	--	--	--	--	--	--	--	--	--	--	--	--	--	--	--	--	--	--	--	--	--	--	--	--	--	--	--	--	--	--	--	--	--	--	--	--	--	--	--	--	--	--	--	--
OAR1_42743506.1	1	42743506		TT	TT	TT	TT	TT	TC	TC	TT	TT	TT	TT	TT	TT	TT	TT	TT	TT	TT	TT	TT	TT	TT	TT	TT	TT	TT	TT	TT	TT	TT	TT	TT	TT	TT	TT	TT	TT	TT	TT	TT	TT	TT	TT	TT	TC	TT
OAR1_42759185.1	1	42759185		CC	TC	CC	CC	CC	CC	CC	TC	CC	CC	CC	TC	CC	TT	TC	CC	CC	CC	TC	CC	CC	CC	TC	CC	CC	CC	CC	CC	TC	TC	CC	CC	CC	CC	CC	CC	CC	CC	TC	CC	CC	CC	CC	CC	CC	TC
OAR1_42809521.1	1	42809521		TT	TT	TG	TG	TG	TT	TT	TG	TG	GG	GG	TT	TT	GG	TT	TG	TG	TG	TT	TT	TG	TG	TG	TG	GG	TG	GG	TG	TT	TT	TT	TT	TT	TG	TT	GG	TT	TG	TG	TG	TT	TT	TT	TT	TG	TT
OAR1_42858124.1	1	42858124		CC	TC	TT	TC	TT	TC	TC	TC	TC	TC	TC	TT	TC	TT	TC	TT	TC	TC	TT	TC	TT	TC	TC	TT	TT	CC	TT	TC	TC	TC	TC	TT	CC	TC	TT	TC	TC	TC	TT	TT	CC	CC	TT	CC	TC	TC
OAR1_42899127.1	1	42899127		TC	TC	TT	TC	TT	CC	TC	TT	TC	TC	TT	TC	TC	TT	TC	TC	TC	TT	CC	TT	TC	TT	TT	TT	TC	TT	CC	TC	TT	TC	TT	TC	TT	TC	TT	TT	TT	TC	TT	TC	TT	TT	TC	TT	TC	TC
OAR1_42933481.1	1	42933481		TT	TC	CC	TT	CC	TT	TT	TT	TT	TT	TC	TC	TT	TT	TT	TC	TT	TC	TT	TC	TC	TC	TT	CC	TC	TC	TT	TT	TC	TT	TC	TC	TC	TC	TC	TC	TC	TT	TC	TT	TT	TT	TT	TT	TC	TT
OAR1_42968648.1	1	42968648		TC	TC	CC	CC	CC	TC	TC	TT	TT	TC	CC	CC	TC	TC	TT	TC	TT	CC	CC	CC	TC	CC	TT	TC	TC	TC	TT	TT	TT	TT	TC	TC	TT	TT	TC	TC	TC	CC	TC	TT	TT	TT	TC	TT	CC	TC
OAR1_43022391.1	1	43022391		AG	AG	AG	GG	AG	GG	GG	GG	GG	GG	AG	AG	GG	GG	GG	GG	GG	GG	AG	GG	GG	GG	GG	GG	AG	GG	GG	GG	AG	GG	GG	GG	GG	GG	GG	GG	GG	GG	GG	GG	GG	GG	GG	GG	AG	AG
OAR1_43042460.1	1	43042460		AG	AG	GG	AA	GG	AG	AA	AG	AG	AG	AG	AG	AA	AG	AA	GG	AG	AG	AA	AG	AG	AG	AG	GG	GG	AG	GG	AG	AG	AA	AG	GG	AG	GG	AG	AG	AG	AA	GG	AG	AA	AA	AA	AA	AG	AA
OAR1_43083702.1	1	43083702		AG	AG	GG	AG	GG	AA	AA	AA	AA	AG	GG	GG	AA	AA	AA	AG	AA	GG	AG	GG	AG	GG	AA	GG	AG	AG	AA	AA	AG	AA	AG	AG	AA	AA	AG	GG	AG	AG	AG	AA	AA	AA	AA	AA	AG	AG
OAR1_43124870.1	1	43124870		GG	GG	GG	GG	GG	AG	AG	GG	AG	AG	GG	GG	GG	GG	GG	AG	AG	GG	GG	GG	GG	GG	GG	GG	AG	GG	AA	AG	GG	GG	GG	GG	GG	AG	GG	GG	GG	GG	GG	AG	GG	GG	GG	GG	AG	GG
s73145.1	1	43163733		TT	TC	TC	TT	TC	TT	TT	TC	TT	TT	TC	TC	TT	TC	TT	TT	TT	TT	TC	TT	TC	TT	TC	TC	TC	TT	TT	TT	TT	TT	TT	TT	TT	TT	TT	TC	TT	TT	TC	TT	TT	TT	TT	TT	TC	TC
OAR1_43197562.1	1	43197562		TT	CC	TC	TC	TC	CC	CC	TT	CC	TC	TC	CC	CC	TC	TC	TC	TC	TC	CC	TC	CC	TC	TT	TC	CC	TC	CC	TC	TC	TC	TC	TC	TC	CC	TC	TC	TC	TC	TC	CC	TT	TC	CC	TC	TC	TC
OAR1_43245367.1	1	43245367		GG	GG	GG	AA	GG	GG	GG	GG	GG	AG	AG	GG	AA	GG	GG	GG	GG	AG	AG	AG	AG	AG	GG	GG	GG	AG	GG	GG	GG	GG	GG	GG	GG	GG	GG	AG	GG	AA	GG	GG	GG	GG	AG	GG	GG	GG
OAR1_43274517.1	1	43274517		CC	AC	AC	CC	AC	CC	CC	CC	CC	CC	CC	AC	CC	CC	CC	CC	CC	AC	CC	AC	CC	AC	CC	CC	CC	AC	CC	CC	AC	CC	AC	CC	AC	AC	CC	CC	AC	CC	AC	CC	CC	CC	CC	CC	CC	CC
OAR1_43323062.1	1	43323062		TT	TC	TT	TT	TT	TC	TC	TT	TT	TT	TT	TT	TT	TC	TC	TT	TT	TT	TT	TT	TC	TC	TT	TC	TT	TC	TT	TT	TT	TC	TT	TT	TC	TC	TT	TC	TT	TT	TT	TT	TT	TT	TT	TT	TC	TT
OAR1_43407936.1	1	43407936		TT	TC	TC	TT	TC	TC	TT	TT	TC	TC	TT	TT	TT	TT	TC	TC	TC	TT	TT	TT	TT	TT	TT	TT	TC	TC	CC	TC	TT	TC	TT	TC	TC	CC	TT	TT	TT	TT	TT	TC	TT	TT	TT	TT	TC	TT
OAR1_43448305.1	1	43448305		AG	AG	AA	AA	AA	AA	AA	GG	AA	AA	AG	AG	AG	AG	GG	AG	AG	AA	AG	AA	AG	AG	GG	GG	AG	AA	AA	AG	AA	GG	AG	AG	AG	AA	AG	AG	AG	AA	AG	AA	GG	AG	AA	AG	AA	GG
OAR1_43483994.1	1	43483994		TT	TT	TT	TC	TT	TT	TT	TT	CC	CC	TC	TC	TT	TC	TT	CC	TC	TC	TC	TC	TT	TT	TC	TC	TC	TC	CC	TC	CC	TT	TT	TC	TT	TC	TC	TC	TT	TC	TC	TC	TT	TC	TT	TC	TT	TT
s03718.1	1	43536643		TT	TT	TT	TC	TT	TT	TT	TT	CC	CC	TC	TC	TT	TC	TT	CC	TC	TC	TC	TC	TC	TC	TC	CC	TC	TC	CC	TC	CC	TT	TT	TC	TT	TC	TC	CC	TT	TC	TC	TC	TT	TC	TT	TC	TT	TT
OAR1_43591299.1	1	43591299		TT	CC	TT	TT	TC	TT	TC	TT	TC	TT	TC	TC	TC	TT	TT	TT	TT	TT	TC	TT	TC	TC	TT	TC	TC	TC	TT	TT	TC	TT	TT	TT	TC	TC	TC	TC	TT	TT	TT	TC	TT	TC	TC	TC	TC	TC
OAR1_43609775.1	1	43609775		GG	GG	AA	AA	AG	AA	AG	AG	AG	AA	AG	AG	AG	AA	AG	AA	AG	AA	AG	AA	AG	AG	AG	AG	AG	AG	AA	AG	AG	AG	AG	AA	GG	AG	AG	AG	AG	AA	AA	AG	GG	GG	AG	GG	AG	GG
OAR1_43868196.1	1	43868196		CC	AC	CC	CC	CC	AC	AA	AC	AC	CC	AC	AC	CC	CC	CC	CC	CC	CC	AC	CC	AC	AC	CC	AC	AC	CC	CC	CC	AA	CC	CC	CC	CC	CC	AC	AC	CC	CC	CC	AC	CC	AC	AC	AC	AC	AC
s37285.1	1	43920426		CC	CC	CC	CC	TC	CC	CC	TC	CC	CC	CC	CC	CC	CC	CC	CC	CC	CC	CC	CC	CC	CC	CC	CC	CC	CC	CC	CC	TC	CC	CC	CC	CC	CC	CC	CC	CC	CC	CC	CC	CC	CC	CC	CC	TC	CC
s54617.1	1	43958056		GG	AA	GG	GG	GG	AG	AG	AG	GG	GG	AG	GG	GG	AG	GG	AG	GG	GG	GG	GG	GG	GG	AG	AG	AG	AG	GG	GG	AG	GG	GG	AA	AG	AG	AA	GG	GG	GG	AG	AG	GG	GG	AG	GG	GG	AG
OAR1_43994216.1	1	43994216		AG	GG	AG	AA	GG	AG	AA	GG	GG	AG	AG	AG	AG	AG	GG	AG	GG	AG	AA	AG	AG	GG	AG	AG	GG	AG	GG	GG	GG	GG	GG	AG	GG	GG	AA	AG	GG	AA	AA	AG	GG	GG	AA	GG	AG	GG
OAR1_44090814.1	1	44090814		CC	CC	CC	TC	CC	TC	TT	CC	TC	TC	TC	CC	TC	CC	CC	CC	CC	TC	CC	TC	CC	CC	CC	CC	CC	TC	CC	CC	TC	CC	CC	CC	CC	CC	TC	TC	CC	TC	CC	TC	CC	TC	TC	TC	TC	CC
s54796.1	1	44153575		AG	GG	GG	AG	GG	AA	AG	AG	GG	AG	AG	GG	GG	GG	AG	GG	AG	AG	GG	AG	GG	GG	AG	GG	GG	AG	GG	AG	GG	AG	AG	AG	AG	GG	GG	AG	AG	AG	GG	GG	AA	AG	GG	AG	AG	AG
OAR1_44185492.1	1	44185492		GG	AA	AG	GG	AG	GG	AG	GG	AG	GG	AG	AG	AG	AG	GG	AG	GG	GG	GG	AG	GG	AG	AG	AG	AG	AG	GG	GG	AG	GG	AG	AG	AG	AG	AA	GG	AG	GG	AG	AG	GG	AG	AG	AG	GG	AG
OAR1_44241542.1	1	44241542		GG	AA	AG	GG	AA	GG	AG	GG	AA	AG	AG	AA	AG	AA	AG	AA	AG	AG	AG	AG	AG	AA	AG	AA	AA	AG	AA	AG	AG	AG	AG	AG	AG	AA	AA	AG	AG	GG	AG	AA	GG	AG	AG	AG	AG	AG
OAR1_44290160.1	1	44290160		GG	AG	AG	AG	AG	GG	GG	GG	GG	AG	AA	AA	AA	AG	GG	GG	GG	AA	AG	AG	GG	AG	GG	GG	AG	AG	GG	GG	AG	GG	GG	GG	GG	GG	GG	AG	AG	AG	GG	GG	GG	GG	GG	GG	GG	AG
s04347.1	1	44342676		GG	AG	AG	GG	AG	AG	AG	GG	GG	GG	AG	AG	AA	AG	GG	AG	GG	GG	GG	GG	AG	AA	AG	AA	AG	GG	GG	GG	GG	GG	GG	AG	GG	GG	AG	AG	AG	GG	AG	GG	GG	GG	GG	GG	AG	AG
OAR1_44353297.1	1	44353297		AA	AC	AC	CC	AA	CC	AC	AA	AA	AC	CC	AA	AA	AC	AA	AC	AA	AC	AC	CC	CC	AC	AC	CC	AC	CC	AA	AA	AC	AA	AC	CC	AC	AC	AC	CC	AA	CC	CC	AA	AA	AA	AC	AA	AC	AA
OAR1_44413743.1	1	44413743		TT	TT	TT	TC	TT	TC	TC	TC	TC	CC	CC	TT	TT	TC	TT	CC	TC	TC	TT	CC	TC	TC	TC	CC	CC	TC	CC	TC	TC	TT	TC	CC	TT	TC	CC	CC	TT	TC	TC	CC	TT	TT	TC	TT	TT	TT
OAR1_44420033.1	1	44420033		AA	AA	AA	AA	AA	AA	AA	AA	AT	AA	AA	AT	AA	AA	AT	AA	AA	AA	AT	AA	AA	AA	AA	AA	AA	AA	AA	AA	AT	AT	AA	AA	AA	AA	AA	AA	AA	AA	AA	AA	AA	AT	AA	AT	AA	AA
s00418.1	1	44486955		TT	TC	TT	TT	TT	TT	TT	TT	CC	TC	TT	TT	CC	TT	TC	TC	TC	TT	TT	TC	TT	TT	TT	TT	TC	TC	CC	TC	TC	TC	TC	TT	TC	CC	TT	TT	TT	TT	TT	TC	TT	TC	TT	TC	TT	TT
OAR1_44544083.1	1	44544083		GG	GG	GG	GG	GG	GG	GG	GG	GG	GG	GG	GG	GG	GG	GG	GG	GG	GG	GG	GG	GG	GG	GG	GG	GG	GG	GG	GG	GG	GG	GG	GG	GG	GG	GG	GG	GG	GG	GG	GG	GG	GG	GG	GG	GG	GG
s33077.1	1	44567958		TG	GG	GG	TT	GG	GG	GG	TG	TT	TT	TG	GG	TG	TG	TG	TG	TT	TT	TG	TG	TG	GG	TG	GG	TG	TG	TT	TT	TG	TG	TG	GG	TG	TG	GG	TG	TG	TT	GG	TG	TT	TT	GG	TT	GG	TG
s49519.1	1	44614279		AG	GG	GG	AA	GG	GG	GG	AG	AA	AA	AG	GG	AG	AG	AG	AG	AA	AA	AG	AA	AG	GG	AG	GG	AG	AG	AA	AA	AG	AG	AA	GG	AG	AG	GG	AG	AG	AA	GG	AG	AA	AA	GG	AA	GG	AG
s31243.1	1	44673849		AA	AA	AA	AA	AA	AG	AA	AA	AG	AG	AA	AA	AA	AG	AA	GG	AG	AA	AA	AA	AG	AG	AG	GG	AG	AA	GG	AG	AA	AA	AA	GG	AA	AG	AG	AG	AG	AA	AG	AG	AA	AA	AA	AA	AA	AA
OAR1_44681265.1	1	44681265		AA	AA	AG	AA	AG	AG	AG	AG	AG	AG	AA	AG	AG	AG	AA	GG	AG	AA	AA	AA	AG	GG	AG	GG	AG	AA	GG	AG	AA	AA	AA	GG	AA	AG	GG	AG	AG	AA	AG	GG	AA	AA	AG	AA	AA	AG
OAR1_44780695.1	1	44780695		AG	AG	AG	GG	GG	GG	AG	AG	GG	GG	AG	AG	GG	GG	AG	GG	AG	GG	AG	GG	GG	GG	AG	GG	AG	GG	GG	AG	AG	AG	AG	GG	AG	GG	AG	GG	AG	GG	AG	AG	AA	AG	AA	AG	GG	AG
OAR1_44840101.1	1	44840101		TT	TT	TT	TT	TT	TT	TT	TT	TT	TT	TT	TT	TT	TT	TT	TT	TT	TT	TT	TT	TT	TT	TT	TT	TT	TT	TT	TT	TT	TT	TT	TT	TT	TT	TT	TT	TT	TT	TT	TT	TT	TT	TT	TT	TT	TT
OAR1_44848802.1	1	44848802		TT	TT	TC	TT	TC	TT	TT	TT	TT	TT	TT	TC	TT	TT	TC	TC	TT	TT	TT	TC	TT	TC	TT	TC	TT	TT	TT	TT	TT	TC	TC	TC	TT	TT	TC	TT	TT	TT	TT	TT	TT	TT	TT	TT	TT	TC
s58926.1	1	44938325		CC	CC	TC	TC	TC	CC	CC	CC	CC	CC	CC	TC	TC	CC	TC	CC	CC	CC	TC	CC	TC	TC	CC	CC	CC	CC	CC	CC	CC	TC	CC	CC	CC	CC	CC	CC	CC	TC	CC	CC	CC	CC	CC	CC	CC	TC
s17842.1	1	44975195		CC	TT	TC	TC	TC	TC	CC	TC	TT	TC	CC	TT	TT	TC	TC	TC	TC	TC	TT	CC	TC	TC	CC	CC	TC	TC	TT	TC	TC	TC	CC	TC	TC	TT	CC	CC	CC	TC	CC	TC	CC	TC	CC	TC	CC	TC
OAR1_45014772.1	1	45014772		CC	CC	CC	CC	CC	CC	CC	TC	TC	CC	CC	CC	TT	CC	CC	CC	CC	CC	CC	TC	CC	CC	CC	CC	CC	CC	CC	CC	TC	CC	TC	CC	CC	CC	CC	CC	CC	CC	CC	CC	CC	TC	CC	TC	CC	CC
OAR1_45043922.1	1	45043922		TC	TT	TT	TT	TT	TC	TT	TC	TC	TC	TT	TT	TC	TC	CC	TC	CC	TC	TT	TT	TT	TT	TC	TT	TC	TT	CC	CC	TT	CC	TC	TC	TC	TC	TT	TT	TC	TT	TT	TC	CC	TC	TT	TC	TT	TC
s21142.1	1	45116726		AA	AA	AA	AA	AA	AA	AA	AA	AA	AA	AA	AA	AA	AA	AA	AA	AA	AA	AA	AA	AA	AA	AA	AA	AA	AA	AA	AA	AA	AA	AA	AA	AA	AA	AA	AA	AA	AA	AA	AA	AA	AA	AA	AA	AA	AA
OAR1_45270297.1	1	45270297		GG	AG	GG	GG	GG	GG	AG	GG	GG	GG	GG	AG	GG	GG	GG	GG	GG	GG	GG	GG	GG	GG	GG	GG	GG	GG	GG	GG	GG	GG	GG	GG	GG	GG	AG	GG	GG	GG	GG	AG	GG	GG	AG	GG	GG	AG
OAR1_45327694.1	1	45327694		TG	TG	GG	TG	TG	TG	GG	TG	GG	TG	TG	TG	TG	TG	GG	GG	GG	TT	GG	TG	GG	GG	GG	GG	GG	TG	GG	GG	GG	GG	GG	TG	GG	GG	GG	TG	GG	TG	GG	GG	GG	GG	GG	GG	TG	GG
OAR1_45408089.1	1	45408089		AG	AA	AA	AA	AG	AA	AA	AA	AA	AA	AA	AA	AA	AA	AA	AA	AA	AA	AA	AA	AA	AA	AA	AA	AA	AA	AA	AA	AA	AA	AA	AA	AA	AA	AA	AA	AA	AA	AA	AA	AA	AA	AA	AA	AG	AA
OAR1_45428149.1	1	45428149		AG	GG	AG	AG	AA	AG	AA	GG	GG	GG	AG	AG	GG	GG	GG	GG	GG	GG	AG	GG	AG	AG	GG	GG	AG	GG	GG	GG	AG	GG	GG	GG	GG	GG	AG	GG	GG	AG	GG	AG	GG	GG	AG	GG	AA	AG
OAR1_45507542.1	1	45507542		TT	TC	TC	CC	TT	TC	CC	TT	TC	TC	CC	TC	TT	TT	TT	TT	TT	TC	TC	TC	TC	TT	TT	TT	TC	TC	TT	TT	CC	TT	TT	TT	TT	TT	TC	TC	TT	CC	TC	TC	TT	TC	CC	TC	TC	TC
OAR1_45559516.1	1	45559516		TT	TC	TC	CC	TC	TT	TT	TT	TT	TC	TC	CC	TT	TC	TC	TT	TT	TC	TC	TC	CC	CC	TC	TC	TT	TC	TT	TT	TT	TC	TT	TT	TT	TT	TT	CC	TC	CC	TC	TT	TT	TT	TT	TT	TT	TT
OAR1_45622394.1	1	45622394		GG	AG	AG	AA	AG	--	AG	--	GG	AG	AG	AA	--	--	AG	GG	GG	--	--	--	AA	AA	AG	AG	GG	AG	GG	GG	GG	AG	--	--	GG	GG	GG	AA	AG	AA	AG	GG	GG	GG	GG	GG	AG	GG
OAR1_45679268.1	1	45679268		TT	TT	TT	TT	TT	TC	TT	TC	TT	TT	TT	TT	TC	TC	TT	TT	TT	TT	TT	TT	TT	TT	TT	TT	TT	TT	TT	TT	TT	TT	TT	TC	TT	TT	TT	TT	TT	TT	TT	TT	TT	TT	TT	TT	TT	TT
OAR1_45752051.1	1	45752051		TC	TC	CC	CC	CC	TT	TC	TT	TC	TC	TC	TC	TC	TT	TC	TT	TT	CC	CC	CC	TC	TC	TT	TT	TT	CC	TT	TT	TC	TC	TC	TT	TC	TC	TC	TC	TT	CC	TC	TC	TT	TC	CC	TC	TC	TC
OAR1_45788763.1	1	45788763		CC	CC	TC	TT	TC	TC	TC	CC	CC	TC	TT	TC	TC	TC	CC	CC	CC	TC	TC	TC	TT	TT	TC	TC	TC	TC	CC	CC	TC	CC	CC	CC	CC	CC	CC	TT	TC	TT	TC	CC	CC	CC	CC	CC	TC	CC
OAR1_45835401.1	1	45835401		AG	AG	AG	AA	AG	GG	AG	AG	AG	AA	AA	AA	GG	AG	AG	AA	AA	AA	AG	AG	AA	AA	AA	AA	AA	AG	AA	AA	GG	AG	AG	AG	AG	AG	AA	AA	AA	AA	AG	AA	AA	AG	AG	AG	GG	AA
OAR1_45896510.1	1	45896510		TA	AA	TT	TA	TA	TA	TT	TA	TA	TT	TT	TA	TA	TA	TT	TT	TT	TT	TA	TT	TA	TT	TT	TT	TT	TA	TT	TT	TA	TT	TT	TA	TA	TA	TT	TT	TT	TA	TT	TT	TT	TA	TT	TA	TA	TT
OAR1_46015898.1	1	46015898		AG	AG	AG	AA	AA	AG	AA	GG	AG	AG	AA	AG	AA	AG	AG	AG	GG	AA	AA	AA	AA	AA	AG	AA	AG	AA	GG	GG	AA	AG	AG	AG	AG	AG	AA	AA	AG	AA	AG	AG	GG	AG	AG	AG	AA	AG
OAR1_46055595.1	1	46055595		AG	AG	AA	AG	AG	AG	AG	AA	AA	AG	GG	AA	AA	AG	AA	AG	AA	GG	AG	GG	AA	AA	AA	AG	AG	GG	AA	AA	AA	AA	AG	GG	AG	AG	GG	AG	AA	AG	AA	AG	AA	AA	AG	AA	AG	AG
OAR1_46206178_X.1	1	46206178		AA	AC	AA	AA	AA	AC	AC	AA	AA	AA	AC	AA	AA	AC	AA	AC	AA	AC	AC	AC	AA	AA	AA	AC	AC	AC	AA	AA	AA	AA	AC	CC	AC	AC	CC	AA	AA	AA	AA	AC	AA	AA	AC	AA	AA	AC
OAR1_46249324.1	1	46249324		GG	GG	AG	AA	GG	AA	AA	AG	GG	AG	AG	GG	GG	AG	GG	GG	GG	AG	AG	AG	AG	GG	GG	GG	GG	AG	GG	GG	AG	GG	GG	AG	GG	GG	AG	AG	GG	AA	AG	AG	GG	GG	AA	GG	AG	AG
OAR1_46289114.1	1	46289114		GG	TG	TT	TG	TG	TT	TT	TG	TG	GG	GG	TG	TG	TT	GG	GG	GG	TG	TG	GG	TT	TT	TG	TG	GG	TG	GG	GG	TT	GG	GG	TG	TG	TG	TG	TG	TG	TG	TT	TG	GG	TG	TT	TG	TG	TG
OAR1_46324129.1	1	46324129		TT	TT	TC	TT	TT	TT	TT	TT	TC	TT	TT	TT	TT	TT	TT	TT	TT	TT	TT	TT	TT	TT	TT	TT	TT	TT	TT	TT	TC	TT	TT	TT	TT	TT	TT	TT	TT	TT	TC	TT	TT	TC	TC	TC	TT	TT
OAR1_46385796.1	1	46385796		TC	TC	TT	TT	TC	TC	TC	TC	TT	TT	TT	TT	TT	TT	TT	TC	TT	TT	TT	TT	TT	TT	TT	TC	TT	TC	TT	TT	TC	TT	TT	TC	TC	TC	TC	TT	TT	TT	TT	TT	TT	TT	TT	TT	CC	TT
OAR1_46417199_X.1	1	46417199		CC	CC	TT	CC	TC	CC	CC	CC	CC	CC	CC	TC	CC	TC	CC	CC	CC	CC	CC	CC	TC	TT	TC	TC	CC	CC	CC	CC	CC	CC	CC	CC	CC	CC	CC	TC	TC	CC	TT	CC	CC	CC	TC	CC	CC	CC
OAR1_46456653.1	1	46456653		TC	TT	CC	TT	CC	TC	TC	TC	TC	TT	TT	TC	CC	TC	TT	TC	TT	TC	TT	TT	TC	CC	TC	CC	TT	TT	TT	TT	CC	TT	TT	TC	TT	TT	TC	TC	TC	TT	CC	TT	TT	TC	TC	TC	CC	TT
OAR1_46489104.1	1	46489104		AC	CC	AA	AA	AC	AC	AC	AC	AC	AA	AC	AC	CC	AC	AC	AA	AA	AC	AC	AC	AA	AA	AA	AA	AC	AC	AA	AA	CC	AC	AC	AC	AC	AC	AC	AA	AA	AA	AA	AC	AA	AC	AC	AC	AC	AC
OAR1_46497525.1	1	46497525		AA	GG	AA	AA	AA	AG	AG	AG	AA	AA	AG	AG	AG	AG	AA	AA	AA	AA	AG	AG	AA	AA	AA	AA	AG	AG	AA	AA	AG	AA	AG	AG	AG	AG	AG	AA	AA	AA	AA	AG	AA	AA	AG	AA	AA	AG
OAR1_46640007.1	1	46640007		AG	AG	AG	AA	AG	AA	AA	AG	AG	AG	AA	AG	AA	AG	AG	AG	GG	AG	AA	AA	AG	GG	GG	AG	AG	AG	GG	GG	AA	AG	AG	AA	GG	GG	AA	AG	GG	AA	AG	AG	GG	AG	AA	AG	AA	AG
OAR1_46676235.1	1	46676235		AG	AA	AA	AA	AA	AG	AG	AG	AG	AG	AA	AA	AA	AA	AG	GG	GG	AA	AA	AA	AA	AA	AG	AG	AG	AA	GG	GG	AA	AG	AG	AG	AG	AG	AG	AA	AG	AA	AA	AG	GG	AG	AA	AG	AG	AG
OAR1_46704784.1	1	46704784		AC	CC	AA	CC	AA	AC	AC	AC	AC	CC	AC	AC	AC	AA	CC	CC	CC	AC	AC	AC	AC	AA	AC	AC	AC	CC	CC	CC	AA	CC	AC	AC	CC	CC	AC	AC	AC	CC	AA	AC	CC	AC	AA	AC	AC	AC
OAR1_46749482.1	1	46749482		AA	AA	AA	AG	AA	AA	AA	AA	AA	AG	AG	AA	AG	AA	AA	AG	AA	AG	AA	AG	AA	AA	AA	AG	AA	AG	AA	AA	AA	AA	AA	AG	AA	AA	AG	AG	AA	AG	AA	AA	AA	AA	AA	AA	AA	AA
s06021.1	1	46773172		GG	GG	GG	AG	GG	GG	GG	GG	GG	GG	GG	GG	GG	GG	AG	GG	GG	GG	AA	AG	AG	GG	GG	GG	GG	GG	GG	GG	GG	AG	AG	GG	GG	GG	GG	GG	GG	AG	GG	GG	GG	GG	GG	GG	GG	GG
OAR1_46793091.1	1	46793091		CC	CC	CC	CC	CC	CC	CC	CC	CC	CC	CC	CC	CC	CC	CC	CC	CC	CC	CC	CC	CC	CC	CC	CC	CC	CC	CC	CC	CC	CC	CC	CC	CC	CC	CC	CC	CC	CC	CC	CC	CC	CC	CC	CC	CC	CC
OAR1_46854842.1	1	46854842		TT	TT	TT	TG	TT	TG	TG	TG	TT	TT	TG	TT	TT	TT	TT	TT	TT	TT	GG	TG	TG	TT	TT	TT	TG	TT	TT	TT	TT	TT	TG	TT	TT	TT	TT	TG	TT	TG	TT	TT	TT	TT	TT	TT	TG	TT
OAR1_46879504.1	1	46879504		GG	AA	GG	AG	GG	GG	AG	GG	GG	AG	AG	AG	AA	GG	AG	AG	GG	AA	GG	AG	GG	GG	GG	AG	GG	AA	GG	GG	AG	AG	GG	AG	AG	AG	AA	AG	GG	AG	GG	AG	GG	GG	AG	GG	GG	AG
OAR1_46890376.1	1	46890376		GG	AA	GG	AG	GG	GG	AG	GG	GG	AG	AG	AG	AA	GG	AG	AG	GG	AA	GG	AG	GG	GG	GG	AG	GG	AA	GG	GG	AG	AG	GG	AG	AG	AG	AA	AG	GG	AG	GG	AG	GG	GG	AG	GG	GG	AG
OAR1_46934368.1	1	46934368		GG	GG	GC	CC	GC	GC	GG	GC	GC	GC	GC	GC	GG	CC	GG	GG	GG	GC	CC	CC	CC	CC	GC	GC	GG	GC	GG	GG	GC	GG	GG	GC	GG	GG	GG	CC	GC	CC	GC	GG	GG	GC	GG	GC	GG	GG
OAR1_46988035.1	1	46988035		AG	AA	AA	AA	AA	AG	AG	AG	AG	AG	AG	AA	AA	AA	AG	AG	GG	AA	AA	AA	AA	AA	AG	AA	GG	AA	GG	GG	AA	AG	AG	AA	AG	AG	AA	AA	AG	AA	AA	AG	GG	AG	AA	AG	AG	AG
OAR1_47033695_X.1	1	47033695		GG	AA	AG	AG	GG	AA	AA	AG	GG	AG	AA	AG	AG	AA	AG	AG	GG	AG	AG	AA	AG	AG	AG	AA	AG	AA	GG	GG	AG	AG	AG	AA	AG	AG	AA	AG	AG	AG	AA	AG	GG	GG	AA	GG	AG	AG
OAR1_47087569.1	1	47087569		GG	GG	GG	AG	GG	AG	AG	GG	AG	AG	AA	GG	AG	GG	AG	GG	GG	AG	GG	AG	GG	GG	GG	GG	AG	AG	GG	GG	AG	AG	AG	GG	GG	GG	GG	AG	GG	AG	GG	GG	GG	AG	GG	AG	AG	GG
OAR1_47140392.1	1	47140392		CC	AA	AC	CC	CC	AC	AC	CC	CC	CC	CC	AC	AA	AC	CC	CC	CC	CC	CC	CC	CC	CC	CC	CC	CC	CC	CC	CC	CC	CC	CC	CC	CC	CC	CC	CC	CC	CC	AC	CC	CC	CC	AC	CC	AC	CC
OAR1_47194601.1	1	47194601		AG	AG	GG	GG	GG	AG	AG	AG	AG	AG	AG	AG	AG	GG	AA	AG	AA	AG	GG	GG	GG	GG	AG	GG	AA	GG	AA	AA	GG	AA	AG	GG	AG	AG	GG	GG	AG	GG	GG	AG	AA	AG	GG	AG	AG	AA
s28129.1	1	47251099		CC	AC	AA	AC	AC	AC	CC	AC	AC	AC	AA	AA	AC	AA	CC	AC	CC	AA	AC	AA	AC	AA	AC	AA	AC	AC	CC	CC	AA	CC	AC	AA	CC	CC	AC	AC	AC	AC	AA	CC	CC	AC	AC	AC	CC	AC
OAR1_47291615.1	1	47291615		TT	TT	GG	TG	TG	TT	TT	TG	TT	TG	GG	TG	TT	GG	TT	TG	TT	TG	TT	TG	TG	GG	TG	GG	TG	TG	TT	TT	TG	TT	TG	TG	TT	TT	TG	TG	TG	TG	GG	TT	TT	TT	TG	TT	TT	TG
OAR1_47348433.1	1	47348433		GG	AG	GG	GG	GG	GG	GG	GG	AG	GG	AG	AG	AG	GG	GG	GG	GG	AG	AG	AG	GG	GG	GG	AG	AG	GG	GG	GG	AA	GG	GG	GG	GG	GG	GG	GG	GG	GG	GG	GG	GG	AG	GG	AG	GG	AG
OAR1_47377110.1	1	47377110		AA	AG	AA	AA	AA	AA	AA	AA	AA	AA	AA	AG	AG	AA	AA	AA	AA	AA	AA	AA	AA	AA	AA	AA	AA	AA	AA	AA	AA	AA	AA	AA	AA	AA	AA	AA	AA	AA	AA	AA	AA	AA	AA	AA	AA	AG
OAR1_47449016.1	1	47449016		CC	CC	CC	CC	CC	AC	CC	CC	AC	CC	CC	CC	CC	CC	CC	CC	CC	AC	AC	AC	CC	CC	CC	CC	CC	CC	CC	CC	AC	CC	CC	AC	CC	CC	CC	CC	CC	CC	CC	CC	CC	AC	CC	AC	CC	CC
OAR1_47495026.1	1	47495026		TC	TT	CC	TT	TC	TC	TT	TC	CC	TC	TC	TC	TC	TC	CC	CC	CC	TT	TC	TC	TT	TC	TC	TC	CC	TT	CC	CC	CC	CC	CC	CC	TC	TC	TC	TT	TC	TT	TC	TC	CC	CC	TC	CC	TT	TC
OAR1_47560140.1	1	47560140		AG	GG	GG	GG	GG	GG	GG	AG	AG	AG	GG	GG	AG	GG	AG	AG	AA	GG	GG	GG	GG	GG	AG	GG	AG	GG	AA	AA	GG	AG	AG	GG	AG	AG	GG	GG	AG	GG	GG	AG	AA	AG	GG	AG	GG	AG
OAR1_47578504.1	1	47578504		AG	GG	GG	GG	GG	GG	GG	AG	AG	AG	GG	GG	AG	GG	AG	AG	AA	GG	AG	AG	GG	GG	AG	GG	AG	GG	AA	AA	AG	AG	AG	GG	AG	AG	GG	GG	AG	GG	GG	AG	AA	AG	GG	AG	GG	AG
OAR1_47597386.1	1	47597386		AG	AG	GG	GG	GG	GG	GG	AG	AA	AG	GG	GG	AG	GG	AG	AG	AA	GG	GG	GG	GG	GG	AG	GG	AG	AG	AA	AA	AA	AG	AG	GG	AA	AA	GG	GG	AG	GG	GG	AG	AA	AA	GG	AA	GG	AG
OAR1_47654797.1	1	47654797		TG	TT	TG	TT	TG	TT	TT	TG	GG	TG	TT	TG	TG	TT	TG	TG	GG	--	TT	TT	TT	TG	TG	TT	TG	TT	GG	GG	--	TG	TG	TT	TG	TG	TT	TT	TG	TT	TT	TG	GG	GG	TT	GG	TT	TG
OAR1_47719852.1	1	47719852		TC	TC	CC	TC	TC	CC	CC	CC	TC	CC	CC	CC	CC	CC	CC	CC	CC	CC	TC	CC	TC	CC	CC	CC	CC	TC	CC	CC	TC	CC	CC	CC	TC	TC	CC	TC	CC	TC	CC	CC	CC	TC	CC	TC	TC	CC
OAR1_47862668.1	1	47862668		AG	GG	GG	GG	GG	AG	GG	AG	AG	AG	GG	GG	AG	GG	AG	AG	AA	GG	AG	AG	GG	GG	AG	GG	AG	GG	AA	AA	GG	AG	AG	AG	AG	AG	GG	GG	AG	GG	GG	AG	AA	AG	GG	AG	GG	AA
OAR1_47912038.1	1	47912038		TG	GG	GG	TT	TG	TG	GG	TG	TG	TG	TG	GG	GG	TG	GG	GG	GG	TG	TG	TG	TT	TG	TG	TG	GG	TG	GG	GG	TG	GG	GG	TG	GG	GG	GG	TT	TG	TT	TG	GG	GG	TG	GG	TG	TG	TG
OAR1_47955876.1	1	47955876		AG	AA	AG	AA	AG	AA	AA	AG	AG	AG	AG	AG	AG	AA	AG	GG	GG	AG	AG	AG	AA	AG	AG	AG	GG	AA	GG	GG	AA	AG	AG	AG	AG	AG	AG	AA	AG	AA	AA	AG	GG	AG	AA	AG	AG	GG
OAR1_47969746.1	1	47969746		CC	CC	TC	CC	TT	CC	CC	TC	CC	CC	TC	TC	TC	TC	TC	TC	CC	TC	TC	TC	TC	TT	TC	TT	TC	CC	CC	CC	CC	TC	CC	TC	CC	CC	TC	CC	TC	CC	TC	CC	CC	CC	CC	CC	TC	CC
s33659.1	1	48023678		TT	TT	TC	TT	TT	TT	TT	TT	TT	TT	TT	TT	TT	TC	TT	TT	TT	TT	TT	TT	TT	TT	TT	TT	TT	TT	TT	TT	TT	TT	TT	TT	TT	TT	TT	TT	TT	TT	TC	TT	TT	TT	TC	TT	TT	TT
OAR1_48122363.1	1	48122363		AG	AG	GG	AG	AG	AG	GG	AG	GG	GG	GG	AG	AG	GG	GG	GG	GG	GG	AG	GG	AA	AG	GG	AG	GG	GG	GG	GG	GG	GG	AG	AG	GG	GG	GG	AG	AG	AG	GG	GG	GG	GG	GG	GG	AG	GG
OAR1_48175544.1	1	48175544		TC	CC	TC	TT	TC	TT	TT	CC	CC	TC	TC	TC	TC	CC	CC	CC	CC	TT	TT	TT	TC	TC	CC	CC	CC	TC	CC	CC	CC	CC	CC	TC	CC	CC	TC	TT	CC	TT	CC	TC	CC	CC	TC	CC	CC	TC
OAR1_48189618.1	1	48189618		GG	GG	AG	AG	AG	AG	AA	GG	GG	AG	AG	AG	AG	GG	GG	GG	GG	AG	AG	AA	GG	AG	GG	GG	GG	AG	GG	GG	GG	GG	GG	GG	GG	GG	AG	AG	GG	AG	GG	AG	GG	GG	AG	GG	GG	AG
OAR1_48213459.1	1	48213459		AA	GG	AA	AA	AA	AA	AA	AA	AG	AA	AA	AG	GG	AA	AA	AG	AA	AA	AA	AA	AA	AA	AA	AG	AA	AG	AA	AA	AG	AA	AG	AG	AG	AG	AG	AA	AA	AA	AA	AA	AA	AG	AA	AG	AA	AA
OAR1_48277895.1	1	48277895		AG	AG	AG	AG	AA	AG	AG	AG	AG	GG	AG	AG	GG	AG	GG	GG	GG	AG	AA	AG	AA	AA	AG	AA	AG	AG	GG	GG	AG	GG	GG	AG	AG	AG	AG	AG	AG	AG	AG	GG	GG	AG	GG	AG	AG	AG
OAR1_48311255.1	1	48311255		AG	GG	AG	AG	GG	GG	AG	AG	AA	AA	AA	GG	GG	AG	AA	AG	AA	AA	GG	AG	GG	GG	AG	AG	AA	AG	AA	AA	GG	AA	AG	AG	AG	AG	AA	AG	AG	AG	AG	AA	AA	AG	AA	AG	AG	AG
OAR1_48373831.1	1	48373831		AA	AA	AG	AG	AG	AA	AA	AA	AA	AG	AG	AG	AA	GG	AA	AA	AA	GG	AA	AG	AA	AG	AG	AG	AA	AG	AA	AA	AG	AA	AA	AG	AA	AA	AG	AG	AA	AG	AG	AA	AA	AG	AA	AG	AA	AA
s51267.1	1	48518941		AA	GG	AG	AA	AG	AG	AG	AA	AG	AA	AA	GG	AG	AG	AA	GG	AG	AG	AA	AG	AG	AA	AA	GG	AA	AG	GG	AG	AG	AA	AA	AG	AG	AG	AA	AG	AA	AG	AA	AA	AA	AA	AG	AA	AG	AA
OAR1_48547376.1	1	48547376		TT	TC	TT	TC	TT	TC	CC	TT	TT	TC	TC	TT	TT	TC	TT	TT	TT	TC	TT	TC	TT	TT	TC	TT	TT	CC	TT	TT	TT	TT	TT	TT	TC	TC	TC	TC	TT	TC	TC	TC	TT	TT	TC	TT	TT	TC
OAR1_48599629.1	1	48599629		TC	TC	TT	CC	TT	TC	TC	TT	TT	TC	CC	TT	TC	CC	TT	TT	TT	TC	TC	TC	TC	TT	TC	TC	TC	CC	TT	TT	TT	TT	TT	TC	TC	TC	TC	CC	TT	CC	TC	TT	TT	TT	TT	TT	TT	TC
OAR1_48647695.1	1	48647695		GG	GG	GG	GG	GG	GG	GG	GG	GG	GG	GG	GG	GG	GG	GG	GG	GG	GG	GG	GG	GG	GG	GG	GG	GG	GG	GG	GG	GG	GG	GG	GG	GG	GG	GG	GG	GG	GG	GG	GG	GG	GG	GG	GG	GG	GG
OAR1_48683893.1	1	48683893		TT	TT	TT	TT	TT	TT	TC	TT	TT	TT	TT	TT	TT	TT	TT	TT	TT	TT	TT	TT	TT	TT	TT	TT	TT	TT	TT	TT	TT	TT	TT	TT	TT	TT	TC	TT	TT	TT	TT	TC	TT	TT	TC	TT	TT	TT
OAR1_48720750.1	1	48720750		CC	TC	CC	CC	CC	CC	TC	CC	CC	CC	CC	CC	CC	TC	CC	CC	CC	CC	CC	CC	CC	CC	CC	CC	CC	TC	CC	CC	TC	CC	CC	CC	TC	TC	TC	CC	CC	CC	CC	TC	CC	CC	TC	CC	CC	CC
s14904.1	1	48761914		GG	AG	AG	AG	GG	GG	AG	GG	AG	AA	AA	GG	GG	AG	AG	AG	AG	AG	AG	AA	GG	GG	GG	GG	AA	AA	AA	AG	GG	AG	AG	GG	AG	AA	AG	AG	GG	AG	AG	AA	GG	GG	AA	GG	GG	GG
s25087.1	1	48791058		CC	CC	AC	CC	AC	AC	CC	CC	CC	CC	CC	AC	CC	CC	CC	AC	CC	CC	CC	CC	CC	AC	CC	CC	CC	CC	CC	CC	AA	CC	CC	AC	CC	CC	CC	CC	CC	CC	CC	CC	CC	AC	CC	AC	CC	CC
OAR1_48858120.1	1	48858120		GG	GG	GG	GG	GG	GG	--	GG	GG	GG	AG	GG	GG	AG	GG	GG	GG	GG	AG	AG	GG	GG	AG	--	AG	GG	GG	GG	AG	GG	AG	AG	GG	GG	AA	GG	GG	GG	AG	AG	GG	AG	AG	AG	GG	GG
OAR1_48901255.1	1	48901255		AG	AG	AA	AG	AA	AA	AA	AA	AG	AA	AA	AA	AG	GG	AA	AA	AA	AA	AG	AA	AG	AA	AG	AA	AA	AA	AA	AA	AG	AA	AA	AA	AA	AA	AA	AG	AA	AG	AG	AA	AA	AA	AA	AA	AA	AA
s73242.1	1	48931768		TC	TT	CC	TC	TC	TC	TT	TC	TC	CC	TC	CC	TC	TC	CC	CC	CC	CC	TT	TC	TT	TC	TC	TT	TC	TC	CC	CC	TT	CC	TC	TC	TC	TC	TT	TC	TC	TC	TC	TC	CC	TC	TC	TC	TC	TC
OAR1_48960585.1	1	48960585		AA	GG	AG	AA	GG	GG	AG	AG	AA	AA	AG	AG	AG	AG	AA	AG	AA	AG	AG	AG	AG	GG	AG	GG	AG	AG	AA	AA	GG	AA	AG	GG	AG	AG	AG	AA	AG	AA	AG	AA	AA	AG	AA	AG	AG	AG
OAR1_48995273.1	1	48995273		AG	GG	AG	AG	AG	GG	AG	GG	AG	GG	GG	AG	GG	GG	GG	GG	GG	GG	AG	GG	AG	AG	GG	GG	GG	GG	GG	GG	GG	GG	GG	GG	GG	GG	AG	AG	GG	AG	GG	AG	GG	GG	AG	GG	GG	GG
OAR1_49032119.1	1	49032119		AG	AG	GG	AG	AG	AG	AA	AG	GG	GG	GG	GG	AA	AG	GG	GG	GG	GG	AG	GG	AA	AG	AG	AA	GG	GG	GG	GG	AA	GG	GG	AG	GG	GG	AA	AG	AG	AG	AG	AG	GG	AG	AG	AG	AG	AG
OAR1_49079223.1	1	49079223		AG	AG	GG	AG	GG	GG	AG	GG	AG	GG	AG	GG	GG	GG	GG	GG	GG	GG	AG	GG	AG	GG	GG	GG	AG	AG	GG	GG	GG	GG	GG	GG	AG	AG	AG	AG	GG	AG	GG	AG	GG	GG	AG	GG	GG	GG
s55284.1	1	49155469		AA	AA	AA	AA	AA	AA	AA	AA	AA	AA	AA	AA	AA	AA	AA	AA	AA	AA	AG	AG	AA	AA	AA	AA	AA	AA	AA	AA	AA	AA	AG	AA	AA	AA	AA	AA	AA	AA	AA	AA	AA	AA	AA	AA	AA	AA
s68890.1	1	49209359		AG	AA	AA	AA	AG	AA	AA	AG	AA	AA	AA	AA	AA	AG	AG	AA	AG	AG	AA	AA	AA	AA	GG	AA	AA	AA	AA	AG	AA	AG	AG	AA	AG	AA	AA	AA	AG	AA	AG	AA	GG	AG	AA	AG	GG	AG
OAR1_49281958.1	1	49281958		CC	TT	TC	CC	TC	TT	TC	TC	CC	CC	TC	TC	TC	CC	CC	TC	CC	TC	TC	TC	TC	TT	CC	TT	TC	TC	CC	CC	TC	CC	TC	TT	TC	TC	TC	CC	TC	CC	CC	CC	CC	CC	CC	CC	CC	TC
OAR1_49294129.1	1	49294129		AA	AG	AA	AG	AA	AG	AA	AA	AA	AA	AA	AA	AG	AA	AA	AG	AA	AG	AG	AA	AG	AA	AA	AG	AA	AA	AA	AA	AG	AA	AA	GG	AA	AA	AG	AG	AA	AG	AA	AA	AA	AA	AA	AA	AA	AA
OAR1_49317310.1	1	49317310		AG	GG	GG	AG	AG	GG	AG	GG	--	AG	AG	GG	AG	AG	GG	GG	GG	AA	GG	AG	GG	GG	AG	AG	GG	AG	GG	GG	AA	GG	GG	AG	GG	GG	AA	AG	GG	AG	AG	AG	GG	AG	AG	AG	AG	GG
OAR1_49378253.1	1	49378253		CC	CC	TT	TC	TC	TT	TC	TC	TT	TC	CC	TT	CC	TC	TC	TT	TC	CC	TT	TC	TT	TT	CC	TC	TC	CC	TT	TC	TC	TC	TC	TC	CC	TC	CC	TC	TC	TC	TC	TC	CC	TC	TC	TC	CC	TC
OAR1_49456350.1	1	49456350		GG	AG	AA	AG	AG	AG	GG	GG	AG	AG	GG	AA	AG	AG	AG	AA	AG	GG	AG	GG	AG	AG	GG	GG	AG	GG	AA	AG	GG	AG	GG	AG	GG	AG	GG	AG	GG	AG	AG	AG	GG	GG	AG	GG	GG	GG
OAR1_49492036.1	1	49492036		CC	TC	TC	TT	TT	TT	TT	TC	TC	TC	TC	TC	TC	TC	CC	TC	CC	TT	TT	TT	TT	TT	TC	TC	CC	TC	CC	CC	TC	CC	TC	TC	CC	CC	TC	TT	TC	TT	TC	TC	CC	CC	TC	CC	TC	TC
OAR1_49545500_X.1	1	49545500		TT	TC	TC	TT	CC	TC	TC	TC	TT	TT	TT	TC	TC	TC	TT	TT	TT	TC	TC	TC	TC	CC	TC	CC	TT	TT	TT	TT	TC	TT	TC	TC	TT	TT	TC	TT	TC	TT	TC	TT	TT	TT	TT	TT	TC	TC
OAR1_49553224.1	1	49553224		TT	TT	TC	TT	TC	TT	TT	TT	CC	TC	TT	TC	TC	TC	TC	TC	TC	TT	TT	TT	TT	TT	TT	TC	TC	TT	CC	TC	TC	TC	TT	TC	TT	TC	TC	TT	TT	TT	TC	TC	TT	TT	TC	TT	TC	TT
OAR1_49634137.1	1	49634137		TC	CC	CC	CC	TC	TC	TC	TT	CC	CC	CC	CC	TC	TC	TC	CC	TC	TC	TC	TC	TC	TC	TT	TT	CC	CC	CC	TC	TC	TC	TT	TC	TC	CC	TC	CC	TT	CC	TC	CC	TT	TC	CC	TC	TT	TT
OAR1_49646686.1	1	49646686		GG	GG	GG	GG	GG	AG	AG	AG	GG	GG	GG	GG	GG	GG	GG	GG	GG	AG	AG	AG	AG	AG	GG	AG	GG	GG	GG	GG	AG	GG	AG	GG	GG	GG	GG	GG	AG	GG	GG	GG	GG	AG	GG	AG	GG	AG
s38356.1	1	49856688		TT	TG	TG	TG	TG	TG	GG	TG	GG	TG	TG	TG	TG	GG	TG	TG	TG	TG	GG	TG	GG	TG	TG	GG	GG	TG	GG	TG	GG	TG	TG	TG	TG	GG	GG	TG	TG	TG	TG	GG	TT	TG	TG	TG	TG	TG
OAR1_50098577.1	1	50098577		TC	TC	TC	CC	TC	CC	CC	CC	TC	CC	CC	TC	TC	TC	CC	CC	CC	CC	CC	CC	CC	TC	TC	CC	CC	CC	CC	CC	CC	CC	CC	CC	CC	CC	CC	CC	CC	CC	TC	CC	CC	CC	CC	CC	CC	CC
OAR1_50137413.1	1	50137413		CC	TC	TC	CC	TT	TC	CC	CC	CC	CC	CC	TC	TT	CC	CC	TC	CC	CC	CC	CC	CC	TC	CC	TC	CC	CC	CC	CC	TT	CC	CC	TT	CC	CC	TC	CC	CC	CC	TC	CC	CC	TC	TC	TC	TC	CC
OAR1_50166131.1	1	50166131		AG	AG	GG	AG	AG	AA	AA	AG	AG	GG	AG	GG	GG	GG	GG	AG	GG	AG	AA	AG	AA	AG	--	AG	AG	AG	GG	GG	AG	GG	AG	AG	AG	--	AG	AG	--	AG	AG	AG	GG	GG	AA	GG	AG	AG
OAR1_50219468.1	1	50219468		TT	TT	TT	TC	TT	TC	CC	TC	TT	TC	TC	TT	TT	TC	TT	TT	TT	CC	TC	CC	TC	TC	TC	CC	TT	TC	TT	TT	CC	TT	TC	TC	TT	TT	CC	TC	TC	TC	TC	TC	TT	TC	TC	TC	TT	TC
OAR1_50246968.1	1	50246968		AG	AA	AA	AA	AA	AG	GG	AG	AG	AA	AA	AA	AG	AG	AA	AA	AA	AG	AG	AG	AG	AG	AG	AG	AA	AA	AA	AA	AG	AA	AG	AA	AA	AA	AG	AA	AG	AA	AG	AG	AA	AA	AG	AA	AA	AG
OAR1_50287726.1	1	50287726		AC	AC	CC	CC	AC	AC	CC	CC	AC	CC	AC	CC	AC	AC	CC	AC	CC	CC	CC	CC	CC	CC	AC	CC	AC	AC	CC	CC	AC	CC	CC	AC	AC	AC	CC	CC	CC	CC	AA	CC	CC	AC	AC	AC	AC	CC
OAR1_50348647.1	1	50348647		AG	AG	AG	AG	AG	AG	AA	AG	AG	AG	AG	AG	AA	AG	GG	GG	GG	AA	AG	AA	AG	AA	AG	AG	GG	AG	GG	GG	AA	GG	AG	GG	GG	GG	AG	AG	AG	AG	AG	AG	GG	AG	AG	AG	GG	AG
OAR1_50383125.1	1	50383125		TG	TG	TG	TG	GG	TT	TT	TT	TG	TG	TG	TG	GG	TG	TT	TT	TT	TG	TT	TG	TT	TG	TG	TT	TT	TG	TT	TT	GG	TT	TT	TT	TT	TT	TT	TG	TT	TG	TG	TT	TT	TG	TT	TG	TG	TT
OAR1_50400193.1	1	50400193		AC	AC	AA	AA	AA	AC	AA	AC	AA	AA	AC	AA	AA	AA	AC	AC	AC	AA	AA	AA	AA	AA	AC	AA	AC	AC	AA	AC	AA	AC	AC	AC	CC	AC	AA	AA	AC	AA	AC	AA	CC	AC	AC	AC	AC	AC
OAR1_50420842.1	1	50420842		TT	TC	TC	TT	TC	TC	CC	TC	TT	TT	TT	TC	TC	TC	TT	TT	TT	TC	TC	TC	TC	CC	TC	CC	TT	TT	TT	TT	CC	TT	TC	TC	TT	TT	CC	TT	TC	TT	TC	TC	TT	TC	TC	TC	TT	TC
s02479.1	1	50470859		CC	CC	CC	CC	CC	CC	CC	CC	CC	CC	CC	CC	CC	CC	CC	CC	CC	CC	CC	CC	CC	CC	CC	CC	CC	CC	CC	CC	CC	CC	CC	CC	CC	CC	CC	CC	CC	CC	CC	CC	CC	CC	CC	CC	CC	CC
OAR1_50511061.1	1	50511061		AA	AA	AC	AA	AA	AA	AA	AA	AC	AC	AA	AC	AA	AC	AC	AC	AC	AA	AA	AA	AA	AA	AA	AA	AC	AA	CC	AC	AA	AC	AA	AA	AA	AC	AA	AA	AA	AA	AA	AC	AA	AA	AA	AA	AA	AA
OAR1_50528543.1	1	50528543		GG	GG	AG	GG	GG	GG	GG	GG	AG	AG	GG	AG	GG	AG	AG	AG	AG	GG	GG	GG	GG	GG	GG	GG	AG	GG	AA	AG	GG	AG	GG	GG	GG	AG	GG	GG	GG	GG	GG	AG	GG	GG	GG	GG	GG	GG
OAR1_50614635.1	1	50614635		CC	CC	TC	CC	TT	TC	TT	TC	CC	CC	CC	TC	CC	CC	CC	CC	CC	TC	TC	TC	TC	TT	CC	TC	TC	CC	CC	CC	TC	CC	TC	CC	CC	CC	TC	CC	TC	CC	CC	TC	CC	CC	TC	CC	TC	TC
OAR1_50620264.1	1	50620264		TG	TG	--	TG	--	--	--	--	TG	TG	TG	--	TG	TG	TT	TT	TT	--	--	--	--	--	TG	--	--	TG	TT	TT	TG	TT	--	TT	TT	TT	--	TG	--	TG	TG	--	TT	TG	--	TG	--	--
OAR1_50682135.1	1	50682135		AG	GG	AG	GG	AA	AA	AA	AA	AG	GG	GG	AG	GG	AG	AG	AG	AG	AG	AG	AG	AG	AA	AA	AA	AG	GG	GG	AG	GG	AG	AA	AA	AG	GG	AA	GG	AA	GG	AA	AG	AA	AG	AA	AG	AA	AA
OAR1_50742248.1	1	50742248		GG	GG	GG	TG	GG	GG	GG	GG	TG	TG	TG	GG	GG	GG	GG	GG	GG	TG	GG	TG	GG	GG	GG	GG	GG	TG	GG	GG	GG	GG	GG	GG	GG	GG	GG	TG	GG	TG	GG	GG	GG	GG	GG	GG	GG	GG
OAR1_50915802.1	1	50915802		--	CC	CC	--	CC	CC	CC	--	CC	CC	CC	CC	AC	CC	--	CC	--	CC	--	CC	--	CC	--	CC	CC	CC	CC	--	CC	--	--	CC	--	CC	CC	--	--	--	CC	CC	--	--	CC	--	--	--
OAR1_50971080.1	1	50971080		AG	GG	GG	AA	AG	AG	GG	AG	AG	AG	AG	GG	GG	GG	AG	AG	AG	AG	AG	AG	AG	GG	AG	AG	GG	AG	GG	AG	GG	AG	AG	AA	AG	GG	AG	AA	AG	AA	AG	GG	AA	AG	AG	AG	AA	AG
OAR1_51158880.1	1	51158880		CC	CC	GG	GG	GC	GC	GC	GC	GG	GG	GC	GG	CC	GG	GC	GC	GC	GG	GC	GC	GG	GG	GC	GG	CC	GC	GG	GC	GG	GC	CC	GC	CC	GC	GC	GG	GC	GG	GC	GC	CC	GC	CC	GC	CC	GC
OAR1_51226693.1	1	51226693		CC	CC	TC	TC	CC	TC	TC	TC	TT	TC	CC	TC	CC	TC	TC	TC	TC	TC	TC	CC	TT	TC	CC	TT	CC	CC	TT	TC	TC	TC	CC	TC	CC	TC	TC	TC	TC	TC	CC	TC	CC	CC	CC	CC	CC	TC
s05689.1	1	51280496		AG	GG	GG	GG	GG	AG	GG	AG	GG	GG	GG	GG	GG	AG	AG	AG	AG	GG	GG	GG	GG	GG	AA	GG	GG	GG	GG	AG	GG	AG	AG	AG	AG	GG	GG	GG	AG	GG	AG	GG	AA	AG	GG	AG	AG	AG
OAR1_51307088.1	1	51307088		AG	AA	AG	GG	AA	AA	AA	AA	GG	GG	AG	AG	AG	GG	AG	AG	AG	AG	AG	AG	AG	AA	AG	AG	AA	AG	GG	AG	AG	AG	AA	AG	AA	AG	AG	GG	AA	GG	AG	AG	AA	AG	AA	AG	AA	AA
OAR1_51355390.1	1	51355390		TC	TC	TC	TC	CC	TT	TC	TT	TT	TC	CC	TC	CC	TC	TT	TT	TT	TC	TC	CC	TT	TC	TC	TC	CC	TC	TT	TT	CC	TT	TC	TC	TT	TT	CC	TC	TT	TC	CC	TC	TT	TC	CC	TC	TC	TT
OAR1_51459020_X.1	1	51459020		GG	AG	AG	AG	AA	GG	GG	GG	GG	AG	AA	AG	AA	AG	GG	GG	GG	AG	GG	AG	GG	AG	AG	GG	AG	AG	GG	GG	AG	GG	GG	GG	GG	GG	GG	AG	GG	AG	AA	GG	GG	GG	AG	GG	AG	GG
OAR1_51516785.1	1	51516785		AC	AC	AA	AC	AA	AC	AC	CC	AC	AA	AA	AA	AC	AC	AC	AA	AC	AC	AC	AA	CC	AC	CC	CC	AA	AC	AA	AC	AC	AC	AC	AC	CC	AC	AC	AC	CC	AC	AC	AA	CC	AC	AA	AC	AC	CC
OAR1_51532128.1	1	51532128		TT	TC	TT	TC	TT	TC	TC	TC	TC	TT	TT	TT	TT	TT	TT	TT	TT	TC	TC	TT	CC	TC	TT	CC	TT	TC	TT	TT	TT	TT	TT	TC	TC	TC	TC	TC	TC	TC	TT	TT	TT	TT	TT	TT	TT	TC
OAR1_51620522.1	1	51620522		TC	TC	CC	TC	CC	TC	TT	TT	TC	CC	CC	CC	TC	CC	TC	CC	TC	TC	TT	TC	TT	TC	TC	TT	TC	TC	CC	TC	TC	TC	TT	TC	TT	TC	TT	TC	TT	TC	CC	TC	TT	TC	TC	TC	TC	TT
OAR1_51678999.1	1	51678999		CC	CC	TC	CC	TC	CC	CC	CC	CC	CC	CC	TC	CC	CC	CC	CC	CC	CC	CC	CC	CC	TC	CC	CC	CC	CC	CC	CC	TC	CC	CC	CC	CC	CC	CC	CC	CC	CC	CC	CC	CC	TC	CC	TC	CC	CC
OAR1_51781186.1	1	51781186		TT	TT	TT	TT	TT	TC	TT	TC	TT	TT	TT	TT	TC	TT	TT	TC	TT	TT	TT	TT	TC	TC	TT	CC	TT	TT	TT	TT	TC	TT	TT	CC	TT	TT	TC	TT	TC	TT	TT	TT	TT	TC	TT	TC	TT	TT
OAR1_51821448.1	1	51821448		TT	TC	TC	CC	TC	TT	TC	TT	TC	CC	CC	TC	TC	CC	TC	TC	TC	TC	CC	CC	TC	TT	TC	TC	CC	TC	CC	TC	TC	TC	TC	TC	TT	TC	CC	CC	TT	CC	CC	CC	TT	TT	CC	TT	TC	TT
OAR1_51833033.1	1	51833033		AG	GG	AG	GG	AG	GG	GG	AA	GG	GG	GG	AG	AG	GG	AG	GG	AG	GG	GG	GG	AG	AA	AG	AG	GG	GG	GG	AG	GG	AG	AG	GG	AG	GG	GG	GG	AA	GG	GG	GG	AA	AG	GG	AG	AG	AG
OAR1_51895749.1	1	51895749		GG	AG	GG	GG	GG	AG	AG	GG	AG	GG	GG	GG	AG	GG	GG	GG	GG	AG	GG	GG	GG	GG	GG	GG	GG	AG	GG	GG	GG	GG	GG	GG	AG	AG	GG	GG	GG	GG	GG	GG	GG	GG	GG	GG	GG	AG
OAR1_51923225.1	1	51923225		TC	CC	TC	CC	TC	CC	CC	TC	CC	CC	CC	TC	CC	CC	TC	CC	TC	CC	CC	CC	CC	TC	TC	CC	CC	CC	CC	TC	CC	TC	TC	CC	TC	CC	CC	CC	TC	CC	CC	CC	TT	TC	CC	TC	TC	TC
OAR1_52004573.1	1	52004573		TC	CC	TC	TC	TC	CC	CC	TC	CC	TC	TC	TC	CC	CC	TC	CC	TC	TC	CC	TC	CC	TC	TC	CC	CC	TC	CC	TC	CC	TC	TC	CC	TC	CC	CC	TC	TC	TC	CC	CC	TT	TC	CC	TC	TC	TC
OAR1_52048533.1	1	52048533		TT	CC	TT	TC	TC	TC	TT	TT	TT	TT	TC	TT	TC	TT	TT	TC	TT	TT	TC	TT	TC	TT	TT	TC	TC	TC	TT	TT	CC	TT	TT	CC	TC	TC	TC	TC	TT	TC	TC	TT	TT	TC	TC	TC	TC	TT
OAR1_52085279.1	1	52085279		TC	TC	TC	TT	TT	TT	TC	TC	TC	TC	TT	TC	TC	CC	TC	TC	TC	TT	TC	TC	TC	TC	TC	TC	TC	TC	CC	TC	TT	TC	TC	TT	TC	CC	TC	TT	TC	TT	TC	CC	TT	TT	TC	TT	TT	TT
OAR1_52166352.1	1	52166352		AG	AA	AG	GG	GG	AG	AA	AA	AA	AG	AG	AG	AG	AA	AA	AG	AA	AG	AG	AG	AG	AG	AA	AA	AG	AG	AA	AA	AA	AA	AA	AG	AA	AA	AA	GG	AA	GG	AA	AA	AA	AA	AA	AA	AG	AA
OAR1_52227026.1	1	52227026		TC	TC	TC	CC	CC	TC	TT	TT	TT	TC	CC	TC	TC	TT	TT	TC	TT	TC	TC	TC	TC	TC	TT	TT	CC	TC	TT	TT	TT	TT	TT	TC	TT	TT	TT	CC	TT	CC	TC	TT	TT	TT	TC	TT	TC	TT
OAR1_52263906.1	1	52263906		AG	AG	AG	AA	AA	GG	GG	GG	GG	AG	AA	AG	GG	GG	GG	GG	GG	AG	AG	AG	AG	AG	GG	GG	AA	AG	GG	GG	GG	GG	GG	GG	GG	GG	GG	AA	GG	AA	AG	GG	GG	GG	AG	GG	AG	GG
OAR1_52312510.1	1	52312510		GG	AG	GG	GG	GG	GG	GG	GG	GG	GG	AG	GG	GG	GG	GG	GG	GG	GG	GG	GG	GG	GG	GG	GG	AG	GG	GG	GG	GG	GG	GG	GG	GG	GG	GG	GG	GG	GG	AG	GG	GG	GG	AG	GG	GG	GG
OAR1_52347468.1	1	52347468		TT	TC	TT	TT	TT	TT	TT	TT	TT	TT	TC	TT	TC	TT	TT	TT	TT	TT	TT	TT	TT	TT	TT	TT	TC	TT	TT	TT	TT	TT	TT	TT	TT	TT	TT	TT	TT	TT	TC	TT	TT	TT	TC	TT	TT	TT
OAR1_52374321.1	1	52374321		AG	AA	AG	AA	AG	GG	GG	GG	AG	AA	AA	AG	AG	AG	AG	AG	AG	AG	AG	AG	AG	GG	GG	GG	AA	AA	AA	AG	GG	AG	GG	GG	AG	AA	GG	AA	GG	AA	AG	AG	GG	GG	AG	GG	AG	GG
OAR1_52398580.1	1	52398580		TC	TC	TC	TC	TC	TT	TT	TT	TC	TC	TT	TC	TC	TC	TC	TC	TC	TT	TC	TT	TC	TT	TT	TT	TC	TC	CC	TC	TT	TC	TT	TT	TC	CC	TT	TC	TT	TC	TT	TC	TT	TT	TT	TT	TC	TT
s25789.1	1	52450641		AA	CC	AC	AA	AA	CC	CC	AC	CC	AC	AC	AC	AC	CC	AC	CC	AC	AC	AC	AC	AC	AC	AC	CC	AC	AC	CC	AC	CC	AC	AC	CC	AC	CC	CC	AA	AC	AA	CC	CC	AA	AC	CC	AC	AA	AC
OAR1_52460849.1	1	52460849		AA	AA	AG	AA	AA	GG	GG	AG	GG	AG	AA	AG	AG	GG	AG	GG	AG	AG	AG	AG	AG	AG	AG	GG	AA	AA	GG	AG	AG	AG	AG	GG	AA	AG	GG	AA	AG	AA	AG	GG	AA	AA	AG	AA	AA	AG
OAR1_52518679.1	1	52518679		GG	GG	AA	AG	AG	GG	GG	AG	AA	AG	GG	AA	AG	AG	AG	AG	AG	GG	AG	GG	AA	AA	GG	AG	GG	GG	AA	AG	GG	AG	GG	GG	GG	AG	GG	AG	AG	AG	GG	AG	GG	GG	GG	GG	GG	GG
OAR1_52559106.1	1	52559106		GG	GG	AA	AG	AA	AG	AG	AG	AG	GG	GG	AG	AA	AA	GG	AG	GG	GG	AA	AG	AA	AA	AG	AA	GG	GG	GG	GG	AG	GG	AG	AA	GG	GG	AA	AG	AG	AG	AG	AG	GG	AG	AG	AG	AG	AG
OAR1_52607477.1	1	52607477		GG	GG	AA	AA	AA	AG	AG	AG	AG	AG	AG	AG	AA	AA	GG	AG	GG	AG	AA	AA	AA	AA	AG	AA	GG	AG	GG	GG	AG	GG	AG	AA	GG	GG	AA	AA	AG	AA	AG	AG	GG	AG	AG	AG	AG	AG
OAR1_52636268.1	1	52636268		CC	TT	TC	CC	TC	CC	TC	CC	CC	CC	CC	TC	CC	TC	CC	CC	CC	CC	TC	TC	CC	TC	TC	CC	CC	TC	CC	CC	CC	CC	TC	CC	TC	TC	TC	CC	CC	CC	TT	TC	CC	CC	TT	CC	CC	TC
OAR1_52693319.1	1	52693319		AA	AC	AC	AC	AC	AA	AC	AA	AC	AA	AA	AA	CC	CC	AA	AA	AA	AA	CC	AC	AC	AA	AC	AC	AA	AA	AA	AA	AC	AA	AC	AC	AA	AA	CC	AC	AA	AC	CC	AC	AA	AC	CC	AC	AC	AC
OAR1_52744886.1	1	52744886		AA	AG	AA	AA	AA	AG	GG	AA	AA	AA	AG	AA	AG	AG	AA	AA	AA	AG	AG	AG	AA	AA	AG	AG	AG	AA	AA	AA	AG	AA	AG	AG	AA	AA	GG	AA	AA	AA	GG	AG	AA	AA	GG	AA	AA	AG
OAR1_52767848.1	1	52767848		CC	CC	TT	TC	TT	TC	TC	CC	TC	TC	TC	TC	TC	TC	CC	CC	CC	TT	CC	TC	CC	TC	CC	CC	CC	TC	CC	CC	TT	CC	CC	CC	CC	CC	CC	TC	CC	TC	CC	CC	CC	TC	CC	TC	TC	CC
OAR1_52908583.1	1	52908583		CC	TC	TC	TT	TT	TC	TT	CC	CC	TC	TT	TC	CC	TC	CC	CC	CC	TT	TT	TT	TC	TC	TC	TC	TC	TC	CC	CC	TC	CC	TC	TC	CC	CC	TT	TT	CC	TT	TC	TC	CC	CC	TC	CC	TC	TC
OAR1_52967048_X.1	1	52967048		AG	AG	GG	AG	AG	GG	AG	GG	GG	GG	AG	GG	AA	AG	GG	GG	GG	GG	AA	AG	AG	GG	AG	AG	AA	GG	GG	GG	AG	GG	AG	AG	GG	GG	AA	AG	GG	AG	AG	AG	GG	AG	AG	AG	AG	AG
OAR1_53013277.1	1	53013277		CG	GG	GG	GG	GG	CG	CG	GG	GG	GG	GG	GG	GG	CG	GG	CG	GG	GG	CG	CG	GG	GG	CG	GG	CG	GG	GG	GG	GG	GG	CG	CG	GG	GG	CG	GG	GG	GG	CG	CG	GG	GG	CG	GG	GG	CG
s21677.1	1	53062189		AG	GG	GG	AG	GG	AG	AG	GG	AG	GG	GG	GG	GG	AG	GG	AG	GG	GG	AA	AG	AG	GG	AG	GG	AG	GG	GG	GG	AG	GG	AG	AG	GG	GG	AG	AG	GG	AG	AG	AG	GG	AG	AG	AG	GG	AG
OAR1_53075335.1	1	53075335		AC	CC	CC	AC	CC	AC	CC	CC	AC	CC	CC	CC	CC	CC	CC	AC	CC	CC	AC	CC	AC	CC	CC	CC	AC	CC	CC	CC	AC	CC	CC	AC	CC	CC	CC	AC	CC	AC	CC	CC	CC	AC	CC	AC	CC	CC
OAR1_53100587.1	1	53100587		TC	TT	TT	TC	TT	TC	TT	TT	TC	TT	TT	TT	TT	TT	TT	TC	TT	TT	TC	TT	TC	TT	TT	TT	TC	TT	TT	TT	TC	TT	TT	TC	TT	TT	TT	TC	TT	TC	TT	TT	TT	TC	TT	TC	TT	TT
OAR1_53231316.1	1	53231316		AC	AC	AA	AC	AA	AC	AC	AC	AC	CC	AC	AC	CC	AA	CC	AC	CC	CC	AA	AC	AA	AA	AC	AC	AA	AC	CC	CC	CC	CC	AC	AC	AC	AC	AC	AC	AC	AC	AA	AC	CC	CC	AA	CC	AC	AC
OAR1_53266044.1	1	53266044		AA	AG	AG	AA	AA	AA	AA	AG	AA	AA	AA	AA	AA	AG	AA	AA	AA	AA	AA	AA	AG	AG	AA	AG	AA	AG	AA	AA	AA	AA	AA	AA	AG	AG	AA	AA	AG	AA	AG	AA	AA	AA	AG	AA	AA	AA
OAR1_53280983.1	1	53280983		TT	TC	TT	TC	TT	TT	TC	TC	TC	TT	TC	TT	TT	TC	TT	TT	TT	TT	CC	TC	CC	TC	TC	TC	TC	TC	TT	TT	TT	TT	TC	TT	TC	TC	TC	TC	TC	TC	CC	TC	TT	TT	CC	TT	TT	TC
OAR1_53401053.1	1	53401053		GG	TG	TT	TG	TT	TG	GG	GG	GG	GG	GG	TG	TG	TG	GG	TG	GG	GG	TG	GG	TG	TG	GG	TG	TG	GG	GG	GG	GG	GG	GG	TT	GG	GG	TG	TG	GG	TG	GG	GG	GG	GG	GG	GG	TG	GG
OAR1_53443944.1	1	53443944		TT	TT	TT	TT	TT	TT	TT	TT	TT	TT	TT	TT	TT	TT	TT	TT	TT	TT	TT	TT	TT	TT	TT	TT	TT	TT	TT	TT	TT	TT	TT	TT	TT	TT	TT	TT	TT	TT	TT	TT	TT	TT	TT	TT	TT	TT
s20612.1	1	53593432		AA	AG	AG	AG	GG	AG	GG	AA	AA	AA	AG	AG	AG	AG	AA	AG	AA	AG	GG	AG	AG	AG	AG	AG	GG	AA	AA	AA	GG	AA	AG	AG	AA	AA	GG	AG	AA	AG	AG	AG	AA	AG	AG	AG	AG	AG
s71389.1	1	53612470		GG	GG	GG	GG	GG	GG	GG	GG	GG	GG	GG	GG	GG	GG	GG	GG	GG	GG	GG	GG	GG	GG	GG	GG	GG	GG	GG	GG	GG	GG	GG	GG	GG	GG	GG	GG	GG	GG	GG	GG	GG	GG	GG	GG	GG	GG
s03901.1	1	53672087		AG	AA	AA	AG	AG	AG	AG	GG	AA	AG	GG	AA	AG	AG	AG	AG	AG	AG	AG	GG	AG	AG	GG	AG	GG	AG	AA	AG	GG	AG	GG	AG	AG	AA	AG	AG	GG	AG	GG	AG	GG	GG	GG	GG	GG	GG
OAR1_53726695.1	1	53726695		GG	GG	GG	AG	AG	GG	AG	GG	GG	GG	AG	GG	GG	AG	GG	GG	GG	GG	AA	AG	AG	GG	AG	GG	AA	GG	GG	GG	AA	GG	AG	GG	GG	GG	AG	AG	GG	AG	AG	AG	GG	AG	AG	AG	AG	AG
OAR1_53776262.1	1	53776262		--	--	--	--	--	--	--	GG	--	--	GG	--	--	--	--	--	--	--	--	GG	--	--	GG	--	GG	--	--	--	--	--	GG	--	--	--	--	--	GG	--	GG	--	GG	--	GG	--	GG	GG
OAR1_53811180.1	1	53811180		GG	AG	GG	AG	GG	AG	AG	GG	GG	GG	GG	GG	AG	GG	GG	GG	GG	AG	AG	GG	AG	GG	GG	AG	GG	GG	GG	GG	GG	GG	GG	AG	GG	GG	AG	AG	GG	AG	GG	GG	GG	GG	GG	GG	GG	GG
OAR1_53841938.1	1	53841938		CC	CC	CC	CC	CC	CC	CC	CC	CC	CC	CC	CC	CC	CC	CC	CC	CC	CC	CC	CC	CC	CC	CC	CC	CC	CC	CC	CC	CC	CC	CC	CC	CC	CC	CC	CC	CC	CC	CC	CC	CC	CC	CC	CC	CC	CC
OAR1_53877100.1	1	53877100		AA	AG	AA	AA	AA	AG	AA	AA	GG	AG	AA	AG	AA	AA	AG	AG	AG	AA	AA	AA	AA	AA	AA	AA	AA	AG	GG	AG	AA	AA	AA	AG	AG	GG	AA	AA	AA	AA	AA	AG	AA	AA	AA	AA	AA	AA
OAR1_53930788.1	1	53930788		TC	TT	TT	TC	TT	TT	TT	TC	CC	TC	TC	TC	TT	TT	CC	TC	CC	TT	TC	TT	TC	TT	TC	TC	TC	TT	CC	CC	TT	TC	TC	TC	TC	TC	TC	TC	TC	TC	TT	TC	CC	TC	TT	TC	TC	TC
OAR1_53955787.1	1	53955787		AG	GG	GG	AG	GG	GG	GG	AG	AA	AG	AG	AG	GG	GG	AA	AA	AA	GG	AG	GG	AG	GG	AG	AG	AG	GG	AA	AA	GG	AG	AG	AG	AG	AG	AG	AG	AG	AG	GG	AG	AA	AG	GG	AG	AG	AG
OAR1_54008767.1	1	54008767		GG	GG	AG	GG	GG	AG	AA	AG	GG	GG	AG	GG	GG	AA	GG	GG	GG	AG	AG	AG	GG	GG	AG	GG	AG	GG	GG	GG	AA	GG	AG	GG	GG	GG	AG	GG	GG	GG	AA	AG	GG	AG	AA	AG	GG	AG
s68160.1	1	54068213		AG	GG	AG	GG	AG	GG	GG	AG	GG	GG	GG	AG	AG	GG	AG	AG	AG	GG	GG	GG	GG	AG	AG	AG	GG	GG	GG	AG	AG	AG	AG	AG	AG	GG	AG	GG	AG	GG	GG	GG	AA	AA	GG	AA	AG	AG
OAR1_54106443.1	1	54106443		GG	GG	GG	AA	GG	AG	AG	GG	GG	AG	AG	GG	GG	GG	GG	GG	GG	AA	AG	AG	AG	GG	GG	GG	GG	AG	GG	GG	GG	GG	GG	GG	GG	GG	GG	AA	GG	AA	GG	GG	GG	GG	GG	GG	GG	GG
OAR1_54158319.1	1	54158319		AG	GG	AG	AG	AG	GG	GG	--	AG	AA	AG	AA	GG	GG	AA	AG	AA	AG	GG	--	GG	AG	AG	GG	GG	AG	AA	AA	AG	AA	--	GG	AG	AG	GG	AG	GG	AG	GG	--	AA	AG	GG	AG	GG	--
s61191.1	1	54200320		TT	TT	TC	TT	TT	TT	TC	TC	TC	TT	TT	TT	TC	TC	TT	TC	TT	TT	TC	TC	TT	TT	TT	TT	TT	TT	TC	TT	TC	TT	TC	TT	TT	TT	TC	TT	TT	TT	TC	TC	TT	TT	CC	TT	TT	TC
s62361.1	1	54224042		TT	TC	TC	TT	TT	TT	TT	TT	TT	TT	TT	TT	TT	TT	TT	TC	TT	TT	TT	TT	TT	TT	TT	TT	TT	TC	TT	TT	TT	TT	TT	TT	TC	TC	TT	TT	TT	TT	TT	TT	TT	TT	TT	TT	TT	TT
OAR1_54229566.1	1	54229566		GG	AG	GG	AG	GG	AG	AA	AG	AG	GG	AG	GG	AG	GG	GG	GG	AG	AG	AA	AG	AA	AG	GG	AA	AG	GG	GG	GG	AG	GG	AG	AG	GG	GG	AA	AG	AG	AG	AG	AG	GG	GG	AA	GG	GG	AG
s70485.1	1	54311980		TG	TT	TT	GG	TT	TT	TT	TG	TT	TG	TG	TT	TT	TT	TT	TG	TT	TG	TG	TG	TG	TT	TG	TT	TT	TG	TG	TG	TG	TG	TG	TT	TG	TT	TT	GG	TT	GG	TT	TT	GG	GG	TT	TG	TT	TG
OAR1_54350679.1	1	54350679		TC	TC	TT	TT	TT	TC	TT	TT	TT	TT	TC	TT	TC	CC	TT	TT	TT	TT	TT	TT	TC	TC	TC	CC	TC	TC	TT	TT	TT	TT	TT	CC	TC	CC	TC	TT	CC	TT	TC	TT	TT	TT	TT	TT	TC	TT
s71757.1	1	54385421		TC	TC	TC	TC	TC	TC	TC	TC	CC	TC	TC	CC	CC	CC	CC	CC	TC	TT	CC	TC	TC	TC	TC	TC	TC	TC	CC	TC	TC	TT	TC	CC	TC	CC	CC	TC	TC	TC	CC	CC	TT	TT	CC	TC	TC	TC
OAR1_54397975.1	1	54397975		CC	CC	CC	CC	CC	TC	TC	CC	CC	CC	CC	CC	CC	CC	CC	TC	CC	TC	CC	CC	CC	CC	CC	CC	CC	CC	TC	CC	CC	CC	CC	CC	CC	CC	CC	CC	CC	CC	CC	CC	CC	CC	CC	CC	CC	CC
OAR1_54459161.1	1	54459161		AG	GG	AG	AA	AG	AA	AG	GG	AA	AA	AA	AG	GG	AA	AG	AA	AG	AA	AG	AG	AG	GG	AG	AG	AA	AG	AA	AG	AA	AG	GG	AA	GG	AG	AG	AA	AG	AA	AG	AG	GG	AG	GG	AG	AA	GG
OAR1_54495204.1	1	54495204		AG	AA	AA	AG	AA	AG	AA	AA	AG	AG	AG	AA	AA	GG	AA	AG	AG	AG	AA	AG	AG	AG	AG	AG	AA	AG	AA	AA	AG	AA	AA	AG	AA	AG	AA	AG	GG	AG	AG	AA	AA	AA	AA	AA	AG	AA
s22257.1	1	54581968		AA	AG	AA	AG	AA	AA	AA	AA	AA	AG	AG	AA	AA	AA	AA	AA	AA	AG	AA	AG	AA	AA	AA	AA	AA	AG	AA	AA	AA	AG	AA	AA	AA	AA	AA	AG	AA	AG	AA	AA	AA	AA	AA	AA	AA	AA
s65586.1	1	54635653		AA	AA	AA	AA	AA	AA	AA	AA	AA	AA	AA	AA	AA	AA	AA	AG	AG	AA	AA	AA	AA	AA	AA	AA	AA	AA	AA	AA	AA	AA	AA	AA	AA	AA	AA	AA	AA	AA	AA	AA	AA	AA	AA	AA	AA	AA
OAR1_54721896.1	1	54721896		TT	TT	TG	TG	TG	TT	TT	TT	TT	TT	TT	TT	TT	TT	TT	TT	TT	TT	TG	TT	TG	TT	TT	TT	TG	TT	TT	TT	TT	TT	TT	TT	TT	TT	TT	TG	TT	TG	TT	TT	TT	TT	TT	TT	TG	TT
OAR1_54747951.1	1	54747951		TC	TC	TC	TC	CC	TT	TC	TC	CC	CC	CC	CC	CC	CC	CC	CC	CC	TC	TC	CC	TC	CC	TC	CC	CC	TC	CC	TC	TC	TT	TC	TC	TT	TC	CC	TC	CC	TC	CC	CC	TC	TC	CC	CC	CC	TC
OAR1_54796405.1	1	54796405		GG	AG	AG	AG	GG	AG	AA	AG	AG	AG	AG	AG	AA	GG	AG	AA	AG	GG	AA	AG	AG	GG	GG	GG	AG	GG	AA	AG	AA	AG	AG	GG	GG	GG	AG	AG	GG	AG	AG	AA	AG	AG	AA	AG	GG	AG
s11882.1	1	54888519		AG	AA	AA	AA	AA	AA	AG	AG	AG	AA	AA	AA	AG	GG	AA	AA	AA	AG	AG	AA	AA	AA	AG	AA	AA	AA	AA	AA	AA	AA	AG	AA	AA	AG	AG	AA	AG	AA	GG	AG	AA	AA	GG	AA	AG	AG
s07140.1	1	54928967		AA	GG	AG	GG	AG	AG	AG	AA	GG	GG	GG	AG	AG	AG	AG	GG	AG	AG	AG	GG	GG	AG	AG	GG	GG	GG	GG	AG	GG	AG	AA	AG	AG	AG	AG	GG	GG	GG	AG	AG	AG	AG	AA	AG	GG	AA
OAR1_54955557.1	1	54955557		CC	TC	CC	CC	CC	CC	CC	CC	TC	CC	CC	CC	CC	CC	CC	CC	CC	CC	CC	CC	CC	CC	CC	CC	CC	CC	CC	CC	CC	TC	CC	CC	CC	CC	CC	CC	CC	CC	CC	CC	CC	CC	CC	CC	CC	CC
OAR1_54989563.1	1	54989563		AG	GG	AG	AG	AA	AG	AG	AA	AG	AG	AG	AG	AG	GG	AG	AA	AG	AG	AG	AG	AG	AA	AG	AG	AG	AG	AG	AG	GG	AA	AA	AG	AG	GG	AG	AG	AG	AG	AG	AG	AG	AG	AA	AG	AG	AA
OAR1_54997728.1	1	54997728		AC	AC	CC	AC	AC	AA	AA	AA	AC	AA	AC	AC	AC	CC	AC	AA	AC	AC	AC	AC	AC	AC	AC	AA	AC	AA	AC	AC	AC	AA	AA	AA	AA	AC	AA	AC	AC	AC	AC	AA	AC	AC	AA	CC	AC	AA
s58993.1	1	55079142		TT	TT	TT	TT	TT	TC	TC	TC	TT	TT	TT	TT	TC	TC	TT	TT	TC	TT	TC	TT	TT	TT	TC	TT	TT	TT	TT	TT	TC	TC	TC	TC	TT	TT	TC	TT	TC	TT	CC	TC	TT	TC	CC	TC	TC	TC
OAR1_55123060.1	1	55123060		GG	AA	AG	AG	AA	AG	AA	AG	GG	AA	AA	AA	AG	AA	AA	AG	AA	AA	AG	AA	AG	AA	--	AA	AA	AA	AG	GG	AG	AG	AG	AG	AG	AG	AA	AG	AA	AG	AA	AA	--	AG	AA	AA	AA	AG
s10696.1	1	55162668		AA	AA	AA	AA	AA	AA	AA	AA	AA	AA	AA	AA	AA	AA	AA	AA	AA	AA	AA	AA	AA	AA	AA	AA	AA	AA	AA	AA	AA	AA	AA	AA	AA	AA	AA	AA	AA	AA	AA	AA	AA	AA	AA	AA	AA	AA
OAR1_55194024.1	1	55194024		TC	CC	TC	TT	TC	TC	TT	TC	TT	TT	TT	TC	TT	TT	TC	CC	CC	TT	TT	TT	TC	CC	TC	CC	TT	TC	TC	TC	TC	TC	TC	CC	CC	TC	TC	TT	TC	TT	TT	TT	TC	TC	TT	TC	TT	TC
OAR1_55220602.1	1	55220602		GG	GG	GG	GG	GG	GG	--	AG	GG	GG	AG	GG	AG	GG	GG	GG	GG	GG	AG	GG	GG	GG	GG	GG	AG	GG	GG	GG	GG	GG	AG	GG	GG	GG	AG	GG	GG	GG	AG	AG	GG	GG	AA	GG	GG	AG
s09481.1	1	55283119		CC	CC	CC	CC	CC	CC	CC	CC	CC	CC	CC	CC	CC	CC	CC	CC	CC	CC	CC	CC	CC	CC	CC	CC	CC	CC	CC	CC	CC	CC	CC	CC	CC	CC	CC	CC	CC	CC	CC	CC	CC	CC	CC	CC	CC	CC
OAR1_55300202.1	1	55300202		AG	AG	AG	AG	AG	AG	AG	AA	GG	AA	AG	AA	AA	GG	AA	AG	AA	AG	AG	AG	AG	AA	AG	AG	GG	AG	AG	AG	GG	AG	AA	AG	AG	GG	AG	AG	AG	AG	AG	AA	AG	AG	AA	AG	GG	AA
OAR1_55603856.1	1	55603856		TT	TT	TC	TT	TC	TC	TC	TT	TT	TT	TC	TC	TT	TT	TC	TC	TC	TT	TT	TT	TT	TC	TT	TT	TC	TT	TT	TT	TT	TC	TT	TT	TT	TT	TT	TT	TT	TT	TT	TT	TT	TT	TT	TC	TT	TT
OAR1_55655089.1	1	55655089		AC	AC	AC	CC	AA	AC	CC	AC	CC	AC	CC	AA	CC	AC	AA	AC	AA	CC	CC	CC	AC	AA	AA	AC	AC	CC	AC	AC	AC	AC	AC	AC	AC	CC	CC	CC	AA	CC	AC	AC	AC	AC	CC	AC	AA	AC
s74338.1	1	55684112		CC	CC	TC	CC	TC	CC	CC	CC	CC	CC	CC	TC	CC	TC	TC	TC	TC	CC	CC	CC	CC	TC	TC	CC	CC	CC	TC	CC	TC	CC	CC	CC	CC	CC	CC	CC	TC	CC	TC	CC	CC	CC	CC	TC	TC	CC
OAR1_55707992_X.1	1	55707992		AG	GG	AG	AG	GG	GG	GG	GG	AA	GG	AG	GG	GG	AG	GG	GG	GG	AG	AG	GG	AG	GG	GG	GG	AG	GG	AG	AG	AA	AG	GG	GG	GG	AG	GG	AG	GG	AG	GG	GG	AG	AG	GG	AG	GG	GG
OAR1_55749530.1	1	55749530		AA	AA	AG	AA	AG	AG	GG	AG	AA	AA	AA	AA	GG	GG	AA	AG	AA	AG	AG	AA	AA	AA	AG	AA	AG	AA	AA	AA	AG	AG	AG	AA	AA	AA	AG	AA	AG	AA	GG	AG	AA	AA	GG	AA	GG	AG
s05776.1	1	55792533		CC	AA	AC	AC	AC	AC	AC	AC	AC	AA	AA	AC	AC	AC	AC	CC	AC	AA	AC	AC	AC	AC	CC	AA	AA	AA	CC	CC	AC	AC	AC	AA	AC	AC	AA	AC	AC	AC	AC	AA	CC	CC	AA	CC	AC	AC
OAR1_55820164.1	1	55820164		TC	CC	TC	CC	TC	CC	CC	TC	CC	TC	TC	TC	TC	TC	TC	CC	CC	CC	CC	CC	CC	CC	TT	CC	TT	CC	CC	TC	TC	TC	TC	CC	TC	CC	CC	CC	TC	CC	TC	TC	TC	TC	CC	CC	TT	TC
OAR1_55869497.1	1	55869497		AG	AA	AG	AG	AG	AA	AG	GG	AA	AG	AG	AG	AG	AA	AG	AG	AG	AG	AG	AG	AA	AG	AG	AA	AA	AG	AG	AG	AG	GG	GG	AA	AG	AA	AG	AG	AA	AG	AG	AG	AG	AG	GG	AG	AA	GG
s17708.1	1	55935153		AA	AA	AA	AC	AC	AA	AC	AC	AC	AC	CC	AA	CC	AC	AA	AA	AA	CC	AC	CC	AA	AA	AA	AA	CC	AC	AA	AA	AC	AA	AC	AA	AA	AA	AC	AC	AA	AC	AC	AC	AA	AA	CC	AA	AC	AC
OAR1_55965072.1	1	55965072		AG	GG	AG	GG	AG	GG	AG	AG	AG	AG	GG	AA	AG	GG	AA	AG	AA	GG	AG	GG	GG	AG	GG	GG	GG	GG	AG	GG	AA	AG	AG	GG	GG	GG	AG	GG	GG	GG	AG	AA	GG	AG	AA	AA	GG	AG
OAR1_56013101.1	1	56013101		AA	AA	AC	AA	AC	AA	AA	AA	AC	AC	AA	CC	AA	AA	CC	AA	AC	AA	AA	AA	AA	AC	AA	AA	AA	AA	AA	AA	AC	AA	AA	AA	AA	AA	AA	AA	AA	AA	AA	AC	AA	AC	AA	CC	AA	AA
OAR1_56039753.1	1	56039753		GG	GG	GG	--	AG	GG	GG	GG	--	GG	GG	GG	GG	GG	GG	AG	AG	GG	GG	--	GG	GG	GG	GG	AG	--	AG	GG	GG	GG	GG	GG	GG	GG	GG	--	GG	--	GG	GG	--	GG	GG	GG	AG	GG
OAR1_56099906.1	1	56099906		AA	AC	CC	CC	AC	AA	AA	AA	CC	CC	CC	CC	AC	CC	CC	AA	AC	CC	AC	CC	AC	AC	AC	AC	AC	CC	AC	AC	AC	AA	AA	AC	AC	CC	AC	CC	AC	CC	AC	AC	AC	AC	AA	CC	AC	AA
OAR1_56112073.1	1	56112073		AA	AG	AA	AG	AA	AA	AA	AA	GG	AA	AG	AA	AG	AA	AA	AG	AG	AA	AG	AG	GG	AG	AA	GG	AG	AG	GG	AG	AA	AA	AA	AG	AG	GG	AG	AG	AG	AG	AA	AA	AG	AA	AA	AA	AA	AA
OAR1_56190988.1	1	56190988		TT	TC	TT	TC	TT	CC	CC	TC	TT	CC	TC	TC	TC	TT	TC	TC	TT	TC	TC	TC	TT	TT	TT	TT	TT	TC	TT	TT	CC	TT	TC	TC	TT	TT	TC	TC	TT	TC	TC	CC	TT	TC	CC	TC	TT	TC
OAR1_56211697.1	1	56211697		GC	GC	GC	GC	CC	CC	CC	CC	CC	GC	GC	CC	CC	CC	CC	CC	CC	GC	CC	GC	CC	CC	CC	CC	CC	GC	CC	CC	CC	GC	CC	CC	CC	CC	CC	GC	CC	GC	CC	CC	CC	CC	CC	CC	CC	CC
OAR1_56266714.1	1	56266714		AG	AA	AG	GG	AA	AA	AA	AA	AG	AG	AG	AA	AA	AA	AA	AG	AG	AG	AG	AG	AG	AA	AA	AA	AA	AG	GG	AG	AA	AG	AA	AA	AA	AG	AA	GG	AA	GG	AA	AA	AG	AA	AA	AA	AA	AA
OAR1_56300095.1	1	56300095		TC	TT	TT	TC	TT	TT	TT	TT	TT	TC	TC	TT	TT	TC	TT	TT	TT	CC	TT	TC	TT	TT	TT	TC	TT	TC	TT	TT	TC	TC	TT	TC	TT	TT	TC	TC	TT	TC	TT	TT	TT	TC	TT	TC	TT	TT
OAR1_56306680.1	1	56306680		AG	AG	AA	AA	AA	AA	AA	AA	AA	AA	AG	AA	AA	AA	AA	AA	AG	AA	AA	AG	AG	AG	AA	AG	AG	AG	AA	AA	AA	AG	AA	AA	AG	AG	AA	AA	AG	AA	AA	AA	AA	AA	AA	AA	AA	AA
OAR1_56372435.1	1	56372435		GG	AG	AA	AG	AA	AG	AG	GG	GG	AG	AG	AG	AG	GG	AG	AA	AG	AG	GG	AG	GG	AG	GG	GG	AG	AG	AG	GG	GG	GG	GG	GG	GG	GG	GG	AG	GG	AG	GG	GG	GG	GG	GG	AG	AG	GG
OAR1_56433278.1	1	56433278		CC	TC	CC	CC	CC	CC	CC	CC	CC	CC	CC	CC	CC	CC	CC	CC	CC	CC	CC	CC	CC	CC	CC	CC	CC	TC	CC	CC	CC	CC	CC	CC	TC	TC	CC	CC	CC	CC	CC	CC	CC	CC	CC	CC	CC	CC
OAR1_56507935.1	1	56507935		AG	AG	AA	AA	AG	AG	AA	AG	AA	AA	AA	AA	AG	AA	AA	AA	AG	AA	AA	AA	AA	AA	AG	AG	AG	AG	AA	AG	AA	AG	AG	GG	GG	AG	AG	AA	AA	AA	AA	AA	AG	AG	AA	AA	AG	AG
OAR1_56549471.1	1	56549471		AG	AG	AG	AG	GG	AG	AA	AG	GG	AG	AA	GG	AG	GG	GG	AG	GG	AG	AG	AA	AG	AG	GG	AG	AG	AA	GG	GG	AG	AG	AG	GG	AG	AG	AG	AG	AG	AG	AG	AG	GG	GG	AA	GG	GG	AG
OAR1_56620267.1	1	56620267		GG	AG	GG	GG	GG	GG	GG	GG	GG	GG	GG	GG	AG	GG	GG	GG	GG	GG	GG	GG	GG	GG	GG	GG	GG	AG	GG	GG	GG	GG	GG	GG	AG	AG	GG	GG	GG	GG	GG	GG	GG	GG	GG	GG	GG	GG
s52219.1	1	56654200		TT	TT	TT	TT	TT	TT	TC	TC	TC	TT	TT	TT	TC	TT	TT	TT	TT	TT	TC	TT	TT	TT	TT	TT	TT	TT	TT	TT	TC	TT	TC	TT	TT	TT	TC	TT	TT	TT	TC	TC	TT	TT	CC	TT	TT	TC
OAR1_56685682.1	1	56685682		TG	GG	TG	TG	TG	GG	GG	TG	GG	TG	TT	TG	GG	TG	TG	TT	TG	TT	GG	TG	GG	TG	TG	TG	TG	TG	TG	TG	TG	TG	TG	TG	TG	GG	TG	TG	GG	TG	GG	GG	TG	TT	GG	TT	GG	TG
s73207.1	1	56782211		TC	TT	TC	TT	TT	TT	TT	TC	TC	TT	TC	TT	TC	TC	TT	TT	TT	TC	TT	TT	TT	TT	TC	TC	TC	TT	TT	TC	TT	TC	TC	TC	TC	TT	TC	TT	TT	TT	TT	TT	TC	TC	TT	TT	TT	TC
s67807.1	1	56799547		AA	AA	AG	AA	AA	AA	AA	AA	AA	AA	AG	AA	AA	AA	AA	AA	AA	AA	AA	AA	AA	AA	AA	AA	AG	AA	AA	AA	AA	AA	AA	AA	AA	AA	AA	AA	AA	AA	AA	AA	AA	AA	AA	AA	AA	AA
OAR1_57075579.1	1	57075579		AC	CC	AC	AA	CC	CC	AC	AC	AC	AC	AA	CC	AC	CC	CC	CC	CC	AC	AA	AC	AC	CC	CC	CC	AC	AC	AC	AC	AC	AC	AC	CC	CC	AC	AC	AA	CC	AA	AC	AC	AC	CC	AA	CC	CC	AC
OAR1_57519742.1	1	57519742		TC	TC	CC	TC	TC	TC	TC	TC	CC	TT	TT	TC	CC	CC	TC	CC	CC	TC	CC	TC	TC	TC	TC	CC	TT	TT	CC	TC	CC	TC	TC	CC	TT	TC	CC	TC	TC	TC	CC	TC	TC	TC	CC	CC	TC	TC
OAR1_57568179.1	1	57568179		AG	AG	GG	AG	AG	AG	AG	AG	GG	AA	AA	AG	GG	AG	AG	AG	GG	AA	GG	AG	AG	AG	AG	AG	AA	AA	AG	AG	GG	AG	AG	GG	AA	AA	GG	AG	AG	AG	GG	AG	AG	AG	GG	GG	AG	AG
DU395740_415.1	1	57628403		TT	TT	TG	TT	GG	TG	GG	TG	TT	TT	TT	GG	TG	TT	TG	TT	TG	TT	TG	TG	TT	TG	TT	TT	TG	TT	TT	TT	TG	TT	TG	TT	TT	TT	TG	TT	TT	TT	TG	TG	TT	TT	GG	TG	TG	TG
s26674.1	1	57669036		AG	AG	AA	AG	GG	GG	GG	AG	AG	AA	AA	GG	GG	AG	AG	AG	AG	AA	GG	AG	GG	GG	AG	AG	AG	AG	GG	AG	AG	AG	AG	GG	AG	AG	GG	AG	GG	AG	GG	AG	AG	AA	GG	AG	GG	AG
OAR1_57729403.1	1	57729403		AG	AG	AG	AG	AG	AG	AA	AA	GG	AG	AA	AA	AG	GG	AG	AA	AG	AG	AG	AG	GG	AG	AG	GG	AG	AG	AG	AG	AA	AG	AA	GG	AG	GG	AG	AG	GG	AG	AG	AG	AG	AA	AA	AA	GG	AA
OAR1_57786513.1	1	57786513		CC	CC	CC	CC	TC	TC	TT	TC	CC	CC	CC	TT	TC	CC	TC	CC	TC	CC	TC	CC	CC	TC	CC	CC	CC	CC	CC	CC	TC	CC	TC	CC	CC	CC	TC	CC	CC	CC	TC	TC	CC	CC	TT	TC	CC	TC
OAR1_57838218.1	1	57838218		AG	GG	GG	AA	GG	AA	AG	GG	AA	AG	AG	GG	GG	GG	GG	AG	AG	AG	AG	AG	AG	GG	GG	GG	GG	AG	AA	AG	GG	AG	GG	AG	GG	GG	GG	AA	GG	AA	GG	GG	AG	GG	GG	GG	GG	GG
OAR1_57912778.1	1	57912778		GG	GG	TG	GG	TG	GG	GG	GG	GG	TG	GG	GG	GG	GG	TG	GG	GG	GG	GG	GG	GG	GG	GG	GG	TG	GG	GG	GG	GG	GG	GG	GG	GG	GG	GG	GG	GG	GG	GG	TG	GG	GG	GG	GG	TG	GG
OAR1_57941516.1	1	57941516		AA	AG	AG	AA	AG	AA	AA	AA	AG	AA	AA	AA	AG	AG	AA	AA	AG	AG	AA	AG	AG	AG	AA	GG	AG	AG	AA	AA	AA	AA	AA	AG	AG	GG	AG	AA	AG	AA	AA	AA	AA	AA	AA	AA	AG	AA
OAR1_57977665.1	1	57977665		--	--	--	--	--	--	--	--	--	--	--	--	--	--	--	--	--	--	--	--	--	--	--	--	--	--	--	--	--	--	--	--	--	--	--	--	--	--	--	--	--	--	--	--	--	--
s35436.1	1	58041228		GG	GG	GG	GG	GG	GG	GG	GG	AG	GG	GG	GG	GG	AG	GG	AG	AG	GG	GG	AG	GG	GG	AG	GG	GG	GG	AG	GG	GG	GG	GG	GG	GG	GG	GG	GG	AG	GG	AG	GG	GG	GG	GG	GG	AG	GG
OAR1_58076698.1	1	58076698		AA	AA	AC	AA	AA	AA	AA	AA	AC	AC	AA	AA	AA	AA	AC	AC	AA	AA	AA	AA	AA	AA	AA	AA	AA	AA	AC	AA	AA	AA	AA	AA	AA	AA	AA	AA	AA	AA	AA	AC	AA	AA	AA	AA	AA	AA
s35871.1	1	58126489		TC	CC	TC	TT	TC	CC	TC	TC	TT	TC	TC	TT	TC	TC	TC	CC	TC	TC	TT	TC	TC	TC	TC	CC	CC	TC	TC	TC	TC	TC	TC	CC	CC	CC	TC	TT	TC	TT	TT	TC	TC	CC	TT	TC	TC	TC
OAR1_58146474.1	1	58146474		AG	AG	AG	GG	AA	AA	AA	AA	GG	AG	AG	AA	AA	AG	AA	GG	AA	AG	AG	AG	AG	AA	AG	AG	AA	AG	GG	AG	AG	AG	AA	AG	AA	AA	AG	GG	AG	GG	AG	AA	AG	AG	AA	AG	AG	AA
OAR1_58179586_X.1	1	58179586		--	--	--	--	TC	--	--	TC	--	TT	TC	CC	--	--	TC	--	TC	TC	--	TT	--	TC	--	CC	TC	TT	--	--	--	--	TC	--	TT	--	CC	--	--	--	--	TC	--	--	CC	--	--	TC
OAR1_58298578.1	1	58298578		AA	AA	AA	AA	AA	AA	AA	AA	AA	AA	AA	AA	AA	AA	AA	AG	AG	AA	AA	AA	AA	AA	AA	AG	AA	AA	AG	AA	AA	AA	AA	AG	AA	AA	AG	AA	AA	AA	AA	AA	AA	AA	AA	AA	AA	AA
OAR1_58337978.1	1	58337978		AA	AG	AA	AG	AG	AG	AG	AG	AG	AG	AG	GG	AG	AA	AG	GG	GG	AG	AG	AG	AA	AG	AG	AA	AA	AG	AG	AA	GG	AA	AG	AG	AA	AA	AG	AG	AA	AG	AG	AG	AA	AG	GG	GG	AA	AG
OAR1_58380865.1	1	58380865		TC	TT	TC	TC	TC	TT	TT	TT	CC	TT	TC	TT	TC	TC	TT	TC	TC	TT	TC	TC	TC	TT	TC	TT	CC	TT	CC	TC	TT	TC	TT	TT	TT	TT	TT	TC	TC	TC	TC	TT	TC	TT	TT	TT	CC	TT
OAR1_58459894.1	1	58459894		TC	CC	TC	TC	CC	CC	CC	CC	TC	CC	CC	CC	CC	CC	CC	CC	CC	CC	TC	CC	TC	CC	CC	CC	CC	CC	TC	TC	CC	TC	CC	CC	CC	CC	CC	TC	CC	TC	CC	CC	TC	CC	CC	CC	CC	CC
OAR1_58471290.1	1	58471290		TC	TT	CC	TC	TT	TC	TT	TT	TC	TC	TT	TT	TT	TT	TC	TC	TT	TT	TC	TT	TC	TT	TT	TT	TT	TT	TC	TC	TT	TC	TT	TC	TT	TC	TT	TC	TT	TC	TT	TC	TC	TT	TT	TT	TT	TT
OAR1_58494261.1	1	58494261		CC	TT	CC	TC	CC	CC	CC	CC	CC	TC	TT	CC	CC	CC	CC	TC	CC	TC	CC	TC	CC	CC	TC	CC	TC	TT	TC	CC	TC	CC	CC	CC	TC	TC	CC	TC	CC	TC	CC	CC	CC	TC	CC	TC	CC	CC
OAR1_58557145.1	1	58557145		TT	TT	TC	TT	CC	TT	TC	TC	TC	TC	TT	CC	TC	CC	CC	TC	TC	TC	TC	TT	TC	CC	TT	CC	TC	TT	TT	TT	TC	TT	TC	TC	TT	TC	CC	TT	CC	TT	CC	CC	TT	TT	CC	TC	CC	TC
OAR1_58591484.1	1	58591484		AG	AG	AG	AG	GG	AG	GG	GG	AG	GG	AG	GG	GG	GG	GG	AG	AG	GG	AG	GG	AG	GG	AA	GG	AG	AG	AA	AG	GG	AG	GG	AG	AG	AG	GG	AG	GG	AG	GG	GG	AG	GG	GG	GG	GG	GG
OAR1_58627940.1	1	58627940		CC	TC	CC	TC	TC	CC	TC	TC	CC	TC	TT	TT	TC	CC	TC	CC	TC	TC	TC	TT	CC	TC	TC	TC	TC	TT	CC	CC	TC	CC	TC	TC	TC	TC	TT	TC	CC	TC	TC	TC	CC	CC	TT	TC	CC	TC
s19824.1	1	58691477		AG	AG	AA	AG	AG	AA	AA	AG	AG	AG	GG	AA	AG	GG	AA	AA	AG	GG	AA	GG	AG	AG	GG	GG	GG	GG	AA	AG	AA	AG	AG	AG	GG	AG	AG	AG	GG	AG	AG	AA	AG	AG	AA	AA	GG	AG
OAR1_58746085.1	1	58746085		AC	AC	AA	AA	AC	CC	CC	CC	AA	AA	AA	CC	AC	AC	AC	AC	AC	AC	AC	AA	AC	CC	AA	CC	AA	AA	AC	AC	CC	AC	CC	CC	AC	AA	CC	AA	AC	AA	AC	AC	AC	CC	CC	CC	AA	CC
OAR1_58778285.1	1	58778285		TT	TC	TT	TT	TT	TC	TT	TT	TC	TT	TT	TT	TT	TC	TT	TC	TT	TC	TT	TT	TC	TC	TT	TC	TT	TT	TC	TT	TC	TT	TT	TC	TT	TT	TT	TT	TC	TT	TT	TT	TT	TC	TT	TC	TT	TT
OAR1_58824777_X.1	1	58824777		AA	AG	AG	AA	AG	AG	AA	AA	AA	AG	AA	AA	AG	AA	AG	GG	AA	AA	AA	AA	AG	AG	AA	AA	AG	AA	AG	AA	AG	AA	AA	AG	AA	AG	AA	AA	AG	AA	AA	AG	AA	AG	AA	AG	AG	AA
OAR1_58842022.1	1	58842022		CC	TT	TC	CC	TC	TT	TC	CC	TC	TC	TC	CC	TC	TT	TC	TT	TC	TC	CC	TC	TC	TC	TT	TT	TT	TC	TC	CC	TC	CC	CC	TT	TC	TT	TC	CC	TT	CC	TC	TC	CC	TC	CC	TC	TT	CC
OAR1_58867381.1	1	58867381		TC	TC	TT	TT	TC	TC	CC	CC	TT	TT	TT	CC	CC	TC	TC	TT	CC	TT	TC	TC	TT	TC	TC	TT	TT	TT	TT	TC	CC	TC	CC	TT	TC	TT	TC	TT	TC	TT	CC	TC	TC	CC	CC	CC	TC	CC
OAR1_58907550.1	1	58907550		TT	TG	TT	TT	TG	GG	GG	TG	TT	TT	TT	GG	GG	TG	TG	TT	TG	TT	TG	TT	TG	GG	TT	TG	TT	TT	TT	TT	GG	TT	TG	GG	TT	TT	GG	TT	GG	TT	GG	TG	TT	TG	GG	GG	TG	TG
OAR1_58938560.1	1	58938560		TC	TC	TC	TC	TC	TC	TC	TC	TC	CC	TC	TT	TT	TC	TC	CC	TC	CC	TT	CC	TC	TC	TC	TC	TC	TC	TC	TC	TC	TC	TC	TT	TC	TT	TT	TC	TC	TC	TT	TC	TC	CC	TT	TC	TC	TC
OAR1_58965035.1	1	58965035		GG	AA	AG	AG	AG	AG	AG	AG	AG	GG	AG	AA	AA	GG	AG	GG	AG	GG	AA	GG	AG	AG	AG	AG	AG	AG	AG	AG	AA	AG	AG	AA	AG	AA	AA	AG	GG	AG	AG	AG	AG	AG	AA	AA	GG	AG
OAR1_59008890.1	1	59008890		GG	AG	AG	GG	AA	AG	AG	AG	AG	AG	AG	AA	AA	GG	AA	AG	AG	GG	AG	GG	GG	AG	AG	GG	AA	AG	GG	GG	AG	GG	AG	AG	AG	AG	AG	GG	GG	GG	AG	AA	GG	GG	AA	AG	AG	AG
OAR1_59033021.1	1	59033021		AC	CC	CC	AC	AA	AC	AA	AA	CC	AC	AC	AA	AA	CC	AC	AC	AA	AC	AC	AC	AC	AA	AC	AC	AC	AC	AC	AC	AC	AC	AA	AC	AC	CC	AA	AC	AC	AC	AC	AC	AC	AC	AA	AC	AC	AA
OAR1_59062804.1	1	59062804		TT	TG	TG	TG	TG	TT	TT	TT	TG	TT	TT	TT	TT	GG	TT	TT	TT	TG	TG	TG	TG	TT	TT	TG	TG	TT	TG	TG	TG	TG	TT	TT	TT	TG	TT	TG	TG	TG	TG	TT	TG	TG	TT	TG	GG	TT
OAR1_59116550.1	1	59116550		AA	GG	GG	AG	AG	AG	AG	AG	AG	AG	AG	GG	AG	AG	GG	AG	AG	AG	GG	AA	AG	AG	AG	AG	AG	AG	AG	AG	GG	AG	AG	AG	AG	GG	AG	AG	AA	AG	AG	GG	AG	AG	GG	GG	AA	AG
OAR1_59144405.1	1	59144405		CC	TC	TC	CC	TC	TC	TC	TC	CC	TC	TC	TT	TC	TC	TT	TC	TC	CC	TC	CC	CC	TC	TC	CC	TC	TC	CC	CC	TC	CC	TC	TC	TC	TT	TC	CC	TC	CC	TT	TT	CC	CC	TT	TC	TC	TC
OAR1_59157605.1	1	59157605		AG	GG	GG	AG	GG	AG	AG	AG	AG	AG	AG	GG	AG	GG	GG	AG	AG	AG	GG	AG	AG	AG	AG	AG	GG	AG	AG	AG	GG	AG	AG	AG	AG	GG	AG	AG	AG	AG	GG	GG	AG	AG	GG	GG	GG	AG
OAR1_59211571.1	1	59211571		--	--	TC	TC	--	TC	CC	--	CC	TT	TT	CC	CC	TT	--	TC	CC	TT	CC	TC	CC	CC	TC	--	TT	TT	CC	TC	--	TC	--	--	TT	TC	CC	TC	TC	TC	--	--	TC	TT	CC	--	TT	--
s53539.1	1	59236367		CC	CC	TC	CC	CC	TT	TC	CC	TC	TC	CC	CC	CC	TC	TC	TC	CC	CC	CC	CC	TC	TC	CC	CC	CC	CC	CC	CC	CC	CC	CC	TC	CC	CC	CC	CC	TT	CC	TC	TC	CC	CC	CC	CC	TC	CC
OAR1_59316114.1	1	59316114		AC	AC	AA	AA	AC	AC	AC	AC	AA	AA	AA	AA	AC	CC	AA	AC	AC	AC	AA	AC	AC	AC	AC	AC	AC	AA	AA	AC	AA	AC	AC	AA	AC	AA	AA	AA	CC	AA	AC	AA	AC	AC	AA	AA	CC	AC
OAR1_59376965.1	1	59376965		TC	TT	TC	TT	TC	TC	TC	TT	TT	TC	TT	TT	TT	TT	TC	TC	TC	TT	TT	TC	TC	TC	TC	TC	TC	TT	TT	TT	TT	TT	TT	TC	TT	TC	TC	TT	TC	TT	TT	TC	TT	TT	TT	TT	TC	TT
s05724.1	1	59421945		GG	TG	TT	TG	GG	GG	GG	GG	TT	TG	GG	GG	TG	TG	GG	GG	GG	TG	TG	GG	TG	GG	GG	TG	GG	GG	TG	TG	GG	TG	GG	GG	GG	GG	GG	TG	GG	TG	GG	TG	TG	GG	GG	GG	GG	GG
OAR1_59485241.1	1	59485241		AA	AA	AA	AA	AA	AC	AA	AA	AA	AA	AA	AA	AA	AA	AA	AC	AA	AA	AA	AC	AA	AA	AA	AA	AA	AA	AC	AA	AA	AA	AA	AC	AA	AC	AA	AA	AA	AA	AA	AA	AA	AA	AA	AA	AA	AA
OAR1_59516036.1	1	59516036		AA	CC	CC	AC	CC	CC	CC	AC	CC	AC	AC	CC	CC	CC	CC	CC	CC	AC	CC	AC	CC	CC	CC	CC	CC	AC	CC	AC	CC	AC	AC	CC	AC	CC	CC	AC	CC	AC	CC	CC	AC	AC	CC	CC	CC	AC
OAR1_59527140.1	1	59527140		CC	CG	CC	CC	CC	CG	CG	CC	CC	CC	CG	CC	CC	CC	CG	CC	CG	CC	CC	CC	CC	CC	GG	CG	CG	CG	CC	CC	CC	CC	CC	CG	CG	CG	CG	CC	CC	CC	CC	CC	CC	CC	CC	CC	CC	CC
OAR1_59661335.1	1	59661335		GG	AG	AA	AA	AA	AG	AA	AG	AG	AA	AA	AA	AG	AA	AA	AG	AA	AA	AA	AG	AA	AA	AA	AG	AA	AA	AG	AG	AA	AG	AG	GG	AG	AA	AG	AA	AA	AA	AA	AA	AG	AG	AA	AA	AA	AG
OAR1_59690900.1	1	59690900		TC	CC	CC	TC	TC	TC	CC	TC	TT	CC	TT	CC	CC	CC	TC	TT	TC	TC	CC	CC	CC	CC	CC	CC	TT	TC	TC	CC	CC	TC	TC	TT	TC	TC	CC	TC	CC	TC	TC	CC	CC	CC	CC	CC	TC	CC
OAR1_59752385.1	1	59752385		GG	GG	AG	GG	AG	AA	AA	AG	AG	AG	GG	AA	AG	AA	AG	AG	AG	AG	AG	GG	AG	AA	GG	AA	GG	GG	GG	GG	AA	GG	AG	AA	GG	AG	AA	GG	AA	GG	AG	AA	GG	AG	AA	AA	AG	AG
OAR1_59788510.1	1	59788510		--	GG	--	GG	GG	AG	GG	--	--	GG	GG	--	--	GG	GG	GG	GG	GG	GG	--	GG	--	--	GG	GG	GG	--	--	GG	--	--	GG	GG	GG	GG	--	GG	--	--	GG	GG	GG	--	--	--	GG
OAR1_59824227.1	1	59824227		TT	TT	TT	TT	TC	TC	TC	TC	TT	TT	TT	CC	TC	TC	TC	TT	TC	TT	TC	TT	TT	TC	TT	TT	TT	TT	TT	TT	CC	TT	TC	TC	TT	TT	TC	TT	TC	TT	TC	TC	TT	TC	CC	CC	TC	TC
OAR1_59876165.1	1	59876165		CC	CC	CC	CC	CC	CC	CC	CC	CC	CC	CC	CC	TC	CC	CC	TC	CC	CC	CC	CC	CC	CC	CC	CC	CC	CC	TC	CC	CC	CC	CC	CC	CC	CC	CC	CC	CC	CC	CC	CC	CC	CC	CC	CC	CC	CC
OAR1_59937953.1	1	59937953		CC	CC	CC	CC	CC	CC	CC	CC	CC	CC	CC	CC	TC	CC	CC	TC	CC	CC	CC	CC	CC	CC	CC	CC	CC	CC	TC	CC	CC	CC	CC	CC	CC	CC	CC	CC	CC	CC	CC	CC	CC	CC	CC	CC	CC	CC
OAR1_59993498.1	1	59993498		CC	TT	TT	TT	TT	TC	TT	TC	TC	TT	TT	TT	TT	TC	TC	TC	TT	TC	TT	TT	TC	TC	TT	TC	TT	TT	TT	TC	TT	TC	TC	TC	TC	TT	TT	TT	TC	TT	TT	TT	TC	TC	TT	TT	TT	TC
OAR1_60012212.1	1	60012212		GG	AA	GG	AG	AA	AA	AA	AG	GG	AG	AA	AA	AA	AG	AG	AG	AA	AG	AG	AA	GG	AG	AA	AG	AA	AA	AG	GG	AA	GG	AG	AA	AG	AA	AA	AG	AG	AG	AA	AG	GG	AG	AA	AA	AA	AG
OAR1_60063674.1	1	60063674		AA	AA	AG	GG	AG	AG	AG	AG	GG	AG	AG	AA	AG	AG	AA	AG	AA	AG	AG	GG	AG	AA	AA	AG	AG	AG	GG	AG	AG	AG	AA	AG	AA	AA	AG	GG	AG	GG	AA	AA	AG	AG	AA	AG	GG	AG
OAR1_60124051.1	1	60124051		GG	GG	AA	AG	AG	AA	AG	AG	AG	AG	GG	GG	GG	AG	GG	AG	GG	GG	AG	AG	AG	GG	GG	AG	AG	GG	AA	AG	AG	AG	GG	AA	GG	AG	AG	AG	AG	AG	GG	AG	AG	AG	GG	AG	AA	GG
OAR1_60169765.1	1	60169765		AG	AA	AG	AG	AA	GG	AG	GG	AG	GG	AG	AA	AG	AG	AA	AG	AA	AG	AA	GG	AA	AA	AA	AG	AA	AG	AG	AG	AG	AG	AG	GG	AG	AA	AG	AG	AG	AG	AA	AG	AG	GG	AA	AG	AG	GG
OAR1_60233253.1	1	60233253		AG	GG	AG	AG	GG	AG	GG	AA	AA	GG	GG	GG	GG	GG	AG	AG	AG	GG	AG	GG	AA	AG	AG	GG	GG	GG	AA	AA	AG	AA	AG	AG	AG	GG	GG	AG	AG	AG	GG	GG	AA	AA	GG	AG	GG	AG
OAR1_60267266.1	1	60267266		AG	AA	AG	AG	AG	AG	AG	GG	GG	AA	AA	AG	AG	GG	AG	AG	AG	AG	GG	AA	GG	AG	AG	AG	AG	AA	GG	GG	GG	GG	GG	AG	AG	AA	AG	AG	GG	AG	AG	AG	GG	GG	AG	AG	GG	AG
OAR1_60303596.1	1	60303596		TG	GG	GG	GG	TG	GG	GG	TG	TG	GG	GG	GG	GG	TT	GG	TG	TG	TG	GG	TG	TG	TG	TG	TG	TG	GG	TG	TG	GG	TG	TG	GG	TG	GG	GG	GG	TT	GG	GG	GG	TG	TG	GG	GG	TT	TG
OAR1_60333122.1	1	60333122		AA	AA	AA	AC	AA	AC	AA	AC	AC	AC	AC	AA	AA	AC	AA	AA	AA	AC	AA	AC	AA	AA	AA	AA	AA	AC	AA	AA	AC	AA	AA	AC	AA	AA	AA	AC	AC	AC	AA	AA	AA	AC	AA	AC	AC	AC
OAR1_60385738.1	1	60385738		TT	TC	CC	TC	TT	TC	TC	TT	CC	TC	TT	TC	TC	TC	TC	TC	TC	TC	CC	TC	CC	TC	TC	TC	TT	TT	CC	TC	TC	TC	TC	TC	TT	TC	TC	TC	TC	TC	TC	CC	TC	TT	TC	TT	TT	TT
OAR1_60392702.1	1	60392702		AA	AA	AA	AA	AA	AA	AG	AA	AA	AA	AA	AG	AG	AA	AG	AA	AG	AA	AG	AA	AA	AA	AG	AA	AA	AA	AA	AA	AG	AA	AG	AA	AA	AG	AG	AA	AA	AA	AG	AG	AA	AA	AG	AA	AA	AA
OAR1_60457820.1	1	60457820		TC	CC	CC	CC	CC	CC	CC	CC	TC	CC	CC	CC	CC	CC	CC	CC	CC	CC	CC	CC	CC	CC	CC	CC	CC	CC	CC	CC	CC	CC	CC	CC	CC	CC	CC	CC	CC	CC	CC	CC	CC	CC	CC	CC	CC	CC
OAR1_60477849.1	1	60477849		AG	GG	AG	AG	AG	GG	GG	GG	AG	GG	GG	AG	AG	AG	AA	AA	AG	AG	AG	AG	AA	AA	GG	AA	GG	GG	AA	AG	GG	AG	GG	AG	GG	AG	AG	AG	AG	AG	GG	GG	AG	GG	AG	AG	GG	GG
OAR1_60573392.1	1	60573392		AA	AG	AG	AA	AA	AA	AA	AA	AA	AG	AG	AA	AA	AG	AG	AG	AA	AA	AA	AG	AG	AG	AA	AA	AG	AA	AG	AA	AA	AA	AA	AA	AA	AG	AA	AA	GG	AA	AA	AG	AA	AA	AA	AA	AG	AA
OAR1_60615981.1	1	60615981		CC	CC	CC	CC	CC	CC	TC	CC	TC	CC	CC	TC	CC	CC	CC	TC	CC	CC	CC	CC	TC	TC	CC	CC	CC	CC	TC	CC	CC	CC	TC	CC	CC	TC	TC	CC	TC	CC	CC	TC	CC	CC	TC	CC	CC	CC
OAR1_60649800.1	1	60649800		TT	TT	TT	TT	TT	TT	TT	TC	TC	TT	TC	TT	TT	TT	TT	TT	TT	TT	TT	TT	TT	TT	TT	TT	TC	TT	TT	TT	TC	TT	TT	TT	TT	TT	TT	TT	TT	TT	TT	TT	TT	TC	TT	TC	TT	TT
OAR1_60681744.1	1	60681744		TG	TG	GG	GG	GG	GG	TG	GG	GG	GG	GG	TG	TG	GG	GG	GG	GG	GG	TG	GG	GG	GG	GG	GG	GG	GG	GG	GG	TG	GG	TG	GG	GG	GG	TG	GG	GG	GG	TG	TG	GG	GG	TG	GG	GG	GG
OAR1_60716093.1	1	60716093		AC	CC	AC	AC	AC	CC	CC	CC	CC	AA	AA	CC	AC	AC	AC	AC	CC	AC	AC	AA	AC	AC	CC	CC	AA	AC	AC	CC	AC	CC	CC	CC	CC	AC	CC	AC	AA	AC	AC	AC	CC	CC	CC	CC	AA	AC
OAR1_60750138.1	1	60750138		TG	GG	TG	TG	TT	TT	TG	TG	GG	TT	TT	TG	TT	TG	TT	TG	TG	TT	TG	TT	TG	TT	GG	TT	TT	TG	TG	GG	TT	GG	GG	TT	GG	TG	TG	TG	TG	TG	TG	TG	GG	TG	TG	TT	TG	TG
OAR1_60787591.1	1	60787591		TT	TT	TT	TT	TG	TG	TT	TT	TT	TT	TT	TG	TT	TG	TG	TT	TG	TG	TT	TG	TT	TG	TT	TG	TT	TT	TT	TT	TT	TT	TT	TG	TT	TG	TT	TT	TT	TT	TT	TT	TT	TT	TG	TG	TT	TT
OAR1_60831182.1	1	60831182		GG	GG	AA	GG	GG	GG	GG	GG	AG	AG	AG	GG	GG	GG	AG	GG	GG	GG	GG	GG	GG	GG	GG	GG	AG	GG	GG	GG	GG	AG	GG	GG	GG	AG	GG	GG	GG	GG	GG	AG	GG	GG	GG	GG	GG	GG
OAR1_60838371.1	1	60838371		CC	CC	TT	CC	CC	CC	CC	CC	CC	TC	TC	CC	CC	CC	TC	CC	TC	CC	CC	CC	CC	CC	TC	CC	TC	CC	CC	CC	CC	TC	CC	CC	CC	TC	CC	CC	CC	CC	CC	TC	CC	CC	CC	CC	CC	CC
OAR1_61092911.1	1	61092911		GG	AG	AG	GG	GG	GG	AG	AG	--	AG	AG	AG	GG	--	GG	AG	GG	AG	GG	--	GG	GG	AG	AG	AG	AG	--	GG	AG	AG	AG	GG	AG	--	AG	GG	--	GG	AG	--	--	AG	AG	AG	--	GG
OAR1_61145066.1	1	61145066		CC	TC	TT	TT	TT	TT	TT	TC	TT	TT	TT	TT	TC	TC	TT	TT	TT	TT	TT	TT	TT	TT	TT	TC	TT	TT	TT	TC	TT	CC	TC	TC	TC	TC	TC	TT	TC	TT	TT	TT	TC	TC	TT	TT	TC	TC
OAR1_61237925.1	1	61237925		AG	AA	AA	AA	AA	AA	AA	AA	AA	AA	AG	AA	AG	AG	AA	AA	AA	AA	AA	AA	AA	AA	AA	AG	AG	AA	AA	AA	AA	AA	AA	AG	AA	AG	AG	AA	AG	AA	AA	AA	AA	AA	AA	AA	AG	AA
OAR1_61260737.1	1	61260737		AA	AA	AA	AA	AA	AA	AA	AA	AA	AA	AA	AA	AA	AA	AA	AA	AA	AA	AA	AA	AA	AA	AA	AA	AA	AA	AA	AA	AA	AA	AA	AA	AA	AA	AA	AA	AA	AA	AA	AA	AA	AA	AA	AA	AA	AA
OAR1_61269463.1	1	61269463		GG	GG	GG	GG	GG	GG	GG	GG	GG	GG	GG	GG	GG	GG	GG	GG	GG	GG	GG	GG	GG	GG	GG	GG	GG	GG	GG	GG	GG	GG	GG	GG	GG	GG	GG	GG	GG	GG	GG	GG	GG	GG	GG	GG	GG	GG
OAR1_61335860.1	1	61335860		AG	AG	AA	AA	AA	AA	AA	AG	AA	AA	AG	AA	AA	AG	AA	AA	AA	AA	AA	AG	AA	AA	AA	AA	AG	AA	AA	AG	AA	GG	AG	AA	AG	AG	AA	AA	AG	AA	AA	AA	AG	AG	AA	AA	AG	AG
OAR1_61353037.1	1	61353037		TG	TG	GG	GG	GG	GG	GG	TG	GG	GG	TG	GG	GG	TG	GG	GG	GG	GG	GG	GG	GG	GG	GG	GG	TG	GG	GG	TG	GG	TG	TG	GG	TG	TG	GG	GG	TG	GG	GG	GG	TG	TG	GG	GG	TG	TG
OAR1_61456612.1	1	61456612		CC	AC	AC	AC	AC	AA	AA	AC	AC	AA	AA	AC	CC	AA	CC	AC	CC	AA	CC	AC	CC	CC	AC	AC	AA	AA	CC	CC	AC	AC	AC	AC	AC	AC	AC	AC	AC	AC	AC	AA	CC	AC	AC	AC	AA	AC
OAR1_61493280.1	1	61493280		TT	TC	TC	TC	TC	CC	CC	TC	--	CC	CC	TC	TT	TC	TT	TC	TT	CC	TT	TC	TT	TT	TC	TC	CC	CC	TT	TT	TC	TC	TC	TC	TC	TT	TC	TC	TT	TC	TC	CC	TT	TC	TC	TC	TC	TC
OAR1_61538612_X.1	1	61538612		GG	AG	GG	GG	AG	GG	GG	AG	GG	GG	GG	AG	AA	AG	AG	AG	AG	GG	AG	GG	AG	AA	AG	AG	GG	AG	AG	GG	AA	GG	GG	AG	AG	AA	AG	GG	AA	GG	AA	GG	GG	AG	AG	AA	AG	GG
OAR1_61632428.1	1	61632428		CC	CC	TC	CC	CC	TC	TC	CC	TC	TC	TC	CC	TC	TT	CC	TC	CC	TC	CC	TC	CC	CC	CC	TT	TC	CC	CC	CC	CC	TC	CC	TC	CC	TT	TC	CC	TC	CC	CC	TC	CC	CC	CC	CC	TC	CC
OAR1_61654057.1	1	61654057		GG	AG	GG	GG	GG	GG	GG	AG	GG	GG	GG	GG	AG	AG	GG	GG	GG	AG	AG	AG	GG	GG	AG	AG	GG	AG	GG	GG	AA	AG	GG	GG	AG	GG	GG	GG	GG	GG	AA	GG	GG	AG	GG	AG	GG	GG
OAR1_61727500_X.1	1	61727500		AA	AA	AG	GG	AA	GG	AG	AG	GG	AG	AG	AA	AA	AG	AG	AA	AG	AG	AG	AG	AG	AA	GG	AA	AA	GG	AG	AG	AG	AA	AA	AG	AG	GG	AA	GG	AG	GG	AG	AA	AG	AG	AA	AG	AG	AG
OAR1_61758118.1	1	61758118		AA	AA	GG	GG	AG	AA	AG	AA	GG	GG	GG	AG	AG	GG	AG	AG	AG	GG	AG	AG	AG	AG	AG	GG	GG	AG	AG	AG	AA	AG	AG	AG	AA	AG	GG	GG	AG	GG	AA	GG	AG	AA	AG	AA	GG	AG
OAR1_61770918.1	1	61770918		CC	TC	TT	TC	TT	TC	CC	TC	TT	TC	TC	TC	TC	TT	TT	TC	TT	TC	TC	TC	TC	TC	TT	TT	TT	TC	TC	TC	TC	TC	CC	TT	TC	TC	TC	TC	TC	TC	TC	TC	TC	TC	TC	TT	TT	CC
OAR1_61835787.1	1	61835787		AA	AG	AG	AA	AA	AA	AA	AA	AA	AG	AG	AA	AA	AA	AA	AG	AA	AA	AA	AG	AA	AG	AA	AA	AG	AA	AA	AA	AA	AA	AA	AA	AA	AA	AA	AA	AA	AA	AA	AG	AA	AA	AA	AA	AA	AA
OAR1_61888956.1	1	61888956		TC	CC	TC	TT	TC	TC	TT	TC	TT	TC	TC	TC	TC	TC	TC	TC	TC	TT	TC	TT	TT	TC	TT	TT	TC	TT	TT	TC	TC	TC	TC	TC	TC	TC	TT	TT	TC	TT	TC	TC	TC	TC	TC	TC	TC	TC
OAR1_61931829.1	1	61931829		TC	TT	TC	CC	CC	CC	CC	TT	CC	TC	TC	CC	CC	TC	CC	TC	CC	CC	CC	CC	CC	TC	TC	CC	TC	TC	CC	TC	TC	TC	TC	CC	TT	TC	CC	CC	TC	CC	TC	TC	TC	TT	CC	TC	TC	TC
OAR1_61996477.1	1	61996477		TC	TT	CC	CC	CC	CC	CC	TT	CC	CC	TC	CC	CC	TC	CC	CC	CC	CC	CC	CC	CC	CC	TC	CC	TC	TC	CC	TC	TC	TC	TC	CC	TT	TC	CC	CC	TC	CC	TC	CC	TC	TT	CC	TC	TC	TC
OAR1_62025108.1	1	62025108		TC	TT	CC	CC	CC	CC	CC	TT	CC	CC	CC	CC	CC	TC	CC	CC	CC	CC	CC	CC	CC	CC	TC	CC	CC	TC	CC	TC	TC	TC	TC	CC	TT	TC	CC	CC	TC	CC	TC	CC	TC	TT	CC	TC	TC	TC
OAR1_62056159.1	1	62056159		CC	CC	CC	CC	CC	CC	CC	CC	CC	CC	CC	CC	CC	CC	CC	CC	CC	CC	CC	CC	CC	CC	CC	CC	CC	CC	CC	CC	CC	CC	CC	CC	CC	CC	CC	CC	CC	CC	CC	CC	CC	CC	CC	CC	CC	CC
s51693.1	1	62103842		AG	AG	AG	AA	AG	AA	AG	AA	AG	AG	AA	GG	AG	AA	AG	AG	AG	AA	AG	AA	AA	AG	AA	AA	AA	AA	AA	AA	AG	AA	AG	AA	AA	AG	AG	AA	AA	AA	AG	GG	AA	AA	GG	AG	AA	AA
OAR1_62133622.1	1	62133622		CC	TC	CC	CC	TC	CC	CC	CC	CC	CC	CC	TC	TC	TC	TC	CC	TC	TC	TC	TC	CC	CC	CC	TC	CC	CC	CC	CC	TC	CC	CC	CC	CC	CC	CC	CC	CC	CC	TC	CC	CC	CC	TC	TC	CC	CC
OAR1_62185766.1	1	62185766		CC	TC	TC	CC	TT	TC	CC	CC	TC	TC	CC	TC	TC	TC	TC	TC	TC	TC	TC	CC	CC	TC	CC	TC	TC	CC	CC	CC	TC	CC	CC	TC	CC	TC	CC	CC	CC	CC	TC	TC	CC	CC	TC	TC	TC	CC
s21653.1	1	62208177		AA	AG	AA	AA	AG	AA	AA	AA	AA	AA	AA	AG	AG	AA	AG	AG	AG	AA	AG	AA	AG	AG	AA	AA	AA	AA	AG	AA	AG	AA	AA	AA	AA	AG	AA	AA	AG	AA	AG	AA	AA	AA	AG	AG	AA	AA
OAR1_62256077_X.1	1	62256077		TT	TT	TC	TC	TC	TT	TT	TC	TC	TT	TC	TC	TC	CC	CC	TT	CC	TC	CC	TC	TC	TT	CC	TC	TC	TC	TC	TC	CC	TC	TT	TT	TC	TC	TT	TC	TC	TC	CC	TT	TC	TC	TC	CC	TC	TT
OAR1_62296729.1	1	62296729		TT	TT	TT	TT	TT	TT	TT	TT	TT	TT	TT	TT	TT	TT	TT	TT	TT	TT	TT	TT	TT	TT	TT	TT	TT	TT	TT	TT	TT	TT	TT	TT	TT	TG	TT	TT	TT	TT	TT	TT	TT	TT	TT	TT	TT	TT
OAR1_62343378.1	1	62343378		AG	AG	GG	GG	GG	AG	AA	AG	AG	GG	GG	AG	GG	GG	GG	GG	GG	GG	GG	GG	GG	GG	GG	GG	GG	GG	GG	AG	GG	AG	AA	GG	AG	GG	AG	GG	GG	AG	GG	AG	AG	AG	AG	GG	GG	AG
OAR1_62377130.1	1	62377130		TG	TT	GG	GG	TG	TT	TT	TT	GG	GG	TG	TG	TG	TG	GG	GG	GG	TG	GG	TG	GG	GG	TG	TT	TT	TG	GG	TG	TG	TT	TT	TT	TT	TG	TT	GG	GG	TG	TG	TG	TG	TT	TG	TG	TG	TG
OAR1_62400672.1	1	62400672		TC	TC	TC	TC	TC	CC	CC	CC	--	TT	TC	CC	--	--	CC	TT	CC	TT	CC	TC	--	TT	CC	--	TC	TC	--	CC	CC	--	CC	--	CC	CC	--	TC	--	CC	CC	TC	CC	CC	CC	CC	TC	TC
s57947.1	1	62451923		TC	TC	TT	TT	TC	TT	TC	TC	TT	TT	TT	TC	TT	TC	TT	TT	TT	TT	TT	TT	TT	TT	TC	TT	TC	TC	TT	TT	TC	TC	TC	TT	TC	TC	TC	TT	TC	TT	TC	TC	TT	TC	TC	TC	CC	TT
OAR1_62486992.1	1	62486992		CC	CC	CC	TC	TC	CC	CC	CC	CC	TC	TC	CC	CC	TC	CC	CC	CC	TT	CC	TC	CC	CC	CC	TC	TC	TC	CC	CC	CC	CC	CC	CC	CC	CC	CC	TC	CC	CC	CC	CC	CC	CC	CC	CC	TC	TC
OAR1_62521467.1	1	62521467		GG	GG	AG	AG	AG	AA	AG	GG	AG	AA	AG	GG	GG	AG	GG	AG	GG	AA	GG	AA	GG	AG	GG	AG	AG	AG	GG	GG	GG	GG	GG	AG	GG	GG	GG	AG	GG	GG	GG	AG	GG	GG	GG	GG	AG	AG
OAR1_62531767.1	1	62531767		GG	CG	GG	GG	CG	CC	--	CG	CG	GG	GG	CC	CG	GG	CG	CG	CG	GG	CG	CG	CG	CG	CG	GG	GG	CG	CG	GG	CC	CG	CG	CG	CG	GG	CG	GG	CG	GG	CC	CG	GG	CG	CC	CC	GG	GG
OAR1_62745003.1	1	62745003		GG	GG	GG	GG	AG	AG	AG	AG	AG	GG	GG	AG	AA	AG	AG	AG	AG	AG	AG	AG	AG	AG	AG	AA	GG	AG	AG	GG	AA	AG	GG	AG	AG	GG	AG	GG	AG	GG	AA	GG	GG	AG	AG	AA	GG	GG
OAR1_62790958.1	1	62790958		AG	GG	AG	GG	GG	AG	AG	GG	AG	AG	GG	AG	GG	AG	GG	AG	GG	AG	GG	GG	GG	AG	GG	AG	GG	GG	GG	GG	GG	AG	AG	AG	GG	GG	AG	GG	GG	GG	GG	AA	GG	GG	AG	GG	GG	GG
OAR1_62820524.1	1	62820524		TC	CC	TC	TC	CC	CC	TC	TC	CC	TT	TC	TC	CC	CC	CC	TC	CC	TC	CC	TC	CC	TC	CC	CC	CC	TC	CC	TC	CC	TT	TT	CC	TC	CC	TC	TC	CC	TC	CC	TT	TC	TC	TC	CC	CC	TT
OAR1_62872234.1	1	62872234		CC	CC	CC	CC	TC	CC	TC	TC	CC	CC	CC	TT	TC	CC	TC	CC	TC	CC	TC	CC	CC	CC	TC	CC	CC	TC	CC	CC	TT	TC	TC	CC	TC	TC	TC	CC	CC	CC	TT	TC	CC	TC	TT	TT	CC	CC
OAR1_63015004.1	1	63015004		CC	CC	CC	CC	TC	CC	CC	TC	TC	CC	CC	TC	TC	TC	TC	TC	TC	TC	TC	CC	TC	TC	TC	TC	CC	TC	TC	CC	TT	CC	CC	CC	TC	CC	CC	CC	TC	CC	TT	CC	CC	TC	TC	TT	CC	CC
OAR1_63040872.1	1	63040872		AA	AA	AA	AA	AG	GG	AG	AG	AG	AA	AG	AG	AG	AG	AG	AG	AG	AG	AG	AG	AG	AG	AG	AG	AG	AG	AG	AA	GG	AA	AA	AG	AG	AG	AA	AA	AG	AA	GG	AA	AA	AG	AG	GG	AA	AA
OAR1_63062950.1	1	63062950		TC	CC	CC	TC	TC	CC	TC	TT	TC	TC	TC	TT	TC	TC	TC	TC	TC	TT	TC	TC	TC	TC	TC	TC	CC	TT	TC	TC	TT	TT	TT	CC	TT	CC	TC	TC	TC	TC	TT	TC	TC	TT	TT	TT	CC	TT
OAR1_63186311.1	1	63186311		AG	AA	AA	AG	AG	AA	AA	GG	AA	AG	GG	AG	AG	AA	AG	AG	AG	AG	AG	AG	AG	AG	AG	AA	AG	GG	AG	AG	GG	GG	AG	AA	GG	AA	AA	AG	AG	AG	GG	AA	AG	GG	AG	GG	AA	GG
OAR1_63267961_X.1	1	63267961		TC	TT	TC	TC	TC	TT	TT	CC	--	CC	TC	TC	TC	TC	TC	CC	TC	CC	TC	CC	TC	CC	TC	--	TT	CC	--	TC	CC	CC	TC	TT	TC	TC	TT	TC	TC	TC	CC	TC	TC	CC	TC	CC	TT	CC
OAR1_63304759.1	1	63304759		GG	AA	AA	AG	AA	AG	AG	AG	AG	AG	GG	AA	AA	AG	AA	AG	AA	GG	AA	AG	AG	AG	AA	AG	AG	AG	AG	AG	AA	GG	AG	AA	AG	AA	AA	AG	AG	AG	AA	AA	AG	AG	AA	AA	AA	GG
OAR1_63334285.1	1	63334285		CC	CC	TC	CC	CC	CC	CC	CC	TC	TC	TC	CC	CC	TC	CC	TC	CC	TC	CC	TC	CC	TC	CC	TC	TC	CC	CC	CC	CC	TC	CC	CC	CC	TC	CC	CC	CC	CC	CC	TC	CC	CC	CC	CC	CC	CC
s26122.1	1	63387446		AA	AA	AG	AA	AA	AG	AG	AA	AA	AG	AA	AA	AA	AA	AA	GG	AA	AA	AA	AA	AG	GG	AA	AG	AA	AA	AG	AA	AA	AA	AA	AG	AA	AG	AG	AA	AG	AA	AG	AG	AA	AA	AA	AG	AA	AA
s17248.1	1	63429511		AG	GG	GG	GG	GG	GG	GG	AG	AG	GG	GG	GG	AG	AG	GG	AG	GG	AG	GG	GG	AG	AG	GG	AA	GG	GG	AG	AG	GG	AA	AG	AG	AG	GG	AG	GG	AG	AG	AG	GG	AG	AG	GG	AG	GG	AG
OAR1_63470748.1	1	63470748		CC	CC	CC	CC	TT	TC	TC	TC	CC	CC	TC	TC	TC	CC	TC	CC	TC	CC	TC	TC	CC	CC	TC	CC	TT	TC	CC	CC	TT	CC	CC	CC	CC	CC	CC	CC	CC	CC	TT	CC	CC	TC	TC	TT	TC	CC
OAR1_63515541.1	1	63515541		TC	TT	TT	TT	TT	TC	TC	TC	TT	TT	TT	TT	TT	TT	TT	TC	TT	TT	TT	TT	TC	TC	TT	TT	TT	TT	TC	TC	TT	CC	TC	TT	TC	TT	TT	TT	TC	TC	TC	TT	TC	TC	TT	TC	TT	TC
s48919.1	1	63548820		TT	TT	TT	TT	TT	TT	TT	TT	TT	TT	TT	TT	TT	TT	TT	TT	TT	TT	TT	TC	TT	TT	TT	TC	TT	TT	TT	TT	TT	TC	TT	TC	TT	TT	TC	TT	TT	TT	TC	TT	TT	TT	TT	TC	TT	TT
OAR1_63572898.1	1	63572898		CC	CC	TC	CC	CC	CC	CC	CC	CC	TC	CC	CC	CC	CC	CC	TC	CC	CC	CC	CC	CC	TC	CC	TC	CC	CC	CC	CC	CC	TC	CC	TC	CC	CC	TC	CC	CC	CC	TC	TC	CC	CC	CC	TC	CC	CC
OAR1_63598486_X.1	1	63598486		GG	GG	GG	CG	CG	CG	CC	CG	GG	CG	CG	CC	CG	GG	CG	GG	CG	CG	CG	CC	GG	GG	CG	CG	GG	CC	GG	GG	CC	CG	CG	CG	GG	GG	CC	CG	GG	GG	CC	CG	GG	CG	CC	CC	GG	CG
OAR1_63701137.1	1	63701137		TT	TC	TT	TC	TC	TT	TT	TT	TT	TC	CC	TT	TC	TT	TT	TT	TT	TC	TT	TC	TT	TT	TT	TT	CC	TC	TT	TT	TT	TT	TT	TT	TT	TT	TT	TC	TT	TT	TT	TT	TT	TT	TT	TT	TC	TC
OAR1_63733686.1	1	63733686		TT	CC	TT	TC	CC	TT	TT	TC	TT	TC	CC	TC	TC	TC	TC	TC	TC	TC	TC	TC	TC	TC	TC	TT	CC	CC	TC	TT	CC	TT	TT	TT	TC	TC	TT	TC	CC	TT	TC	TT	TT	TC	TC	TC	CC	TC
OAR1_63760945.1	1	63760945		GG	AG	AA	AG	AG	GG	GG	GG	AG	AG	GG	GG	GG	GG	AG	AA	AG	GG	AG	GG	AA	AA	AG	GG	AG	GG	AA	AG	GG	GG	GG	GG	GG	GG	GG	AG	AG	AG	GG	AG	AG	GG	GG	GG	AG	GG
OAR1_63782377.1	1	63782377		TT	TC	TT	TT	TT	TT	TT	TT	TT	TT	TT	TT	TT	TT	TT	TT	TT	TT	TT	TT	TT	TT	TT	TT	TT	TT	TT	TT	TT	TT	TT	TT	TT	TC	TT	TT	TT	TT	TT	TT	TT	TT	TT	TT	TT	TT
OAR1_63833709_X.1	1	63833709		AG	AG	AG	AG	AG	AG	AA	AG	AG	AA	AG	AG	AG	AA	GG	AA	GG	AA	GG	AA	AG	AA	GG	AG	AG	AG	AG	AG	GG	AA	AA	GG	AA	AG	AG	AG	AA	AG	GG	AA	AG	AG	AG	GG	AA	AA
s12827.1	1	63887495		TT	TG	TT	TT	TT	TT	TG	TT	TG	TT	TT	TG	TG	TG	TT	TT	TT	TG	TT	TT	TT	TT	TT	TG	TT	TT	TT	TT	TT	TT	TG	TT	TT	TG	TG	TT	TT	TT	TT	TG	TT	TT	TG	TT	TT	TT
s28841.1	1	63932075		CC	TC	CC	CC	CC	CC	TC	CC	TC	CC	CC	TC	TC	TC	CC	CC	CC	TC	CC	TC	CC	CC	CC	TC	CC	CC	CC	CC	CC	CC	TC	CC	CC	CC	TC	CC	CC	CC	CC	TC	CC	CC	TC	CC	CC	CC
s04064.1	1	63969325		AA	AT	AA	AA	AA	--	--	AA	AT	AA	AA	AT	TT	AT	AA	AA	AA	AT	AA	AT	AA	AA	AA	AT	AA	AA	AA	AA	AA	AA	AT	AT	AA	AT	AT	AA	AA	AA	AA	AT	AA	AA	AT	AA	AA	AA
OAR1_64080780.1	1	64080780		TT	TT	TT	TT	TT	TT	TT	TT	TC	TT	TT	TT	TC	TC	TT	TT	TT	TC	TT	TC	TT	TT	TT	TC	TT	TT	TT	TT	TT	TT	TT	TT	TT	TT	TT	TT	TT	TT	TT	TT	TT	TT	TT	TT	TT	TT
OAR1_64149456.1	1	64149456		CC	CC	CC	TC	CC	CC	CC	CC	TC	TC	TC	CC	TC	TC	CC	TC	CC	TT	CC	TC	TC	TC	CC	TC	CC	TC	TC	CC	CC	CC	CC	CC	CC	CC	CC	TC	TC	CC	CC	CC	CC	CC	CC	CC	CC	TC
OAR1_64192254.1	1	64192254		TC	TC	CC	TC	TC	TC	TC	TC	TC	TC	TT	CC	TC	TT	CC	TC	CC	TT	CC	TT	TC	TC	CC	TC	TT	TC	TC	TC	CC	TT	TC	CC	TT	TC	CC	TC	TT	TC	TC	CC	TC	TC	CC	TC	TT	TT
OAR1_64254293.1	1	64254293		TC	TC	CC	CC	CC	CC	CC	CC	CC	CC	CC	CC	CC	CC	CC	CC	CC	CC	CC	CC	CC	CC	CC	CC	CC	CC	CC	CC	CC	CC	CC	CC	CC	TC	CC	CC	CC	CC	CC	CC	CC	CC	CC	CC	CC	CC
s39262.1	1	64269032		AA	AA	AA	AA	AA	AA	AA	AA	AA	AA	AA	AA	AA	AA	AA	AA	AA	AA	AA	AA	AA	AA	AA	AA	AA	AA	AA	AA	AA	AA	AA	AA	AA	AA	AA	AA	AA	AA	AA	AA	AA	AA	AA	AA	AA	AA
OAR1_64299133.1	1	64299133		TC	TC	TC	CC	CC	TC	TC	TC	CC	TC	TC	TC	CC	CC	CC	TC	CC	CC	CC	CC	CC	TC	CC	CC	TC	CC	CC	TC	CC	TC	TT	TC	TC	TC	TC	CC	CC	TC	CC	TT	TC	TC	TC	CC	CC	TC
s26713.1	1	64340606		TC	TC	TC	CC	TT	TC	TC	TC	CC	TC	CC	TC	TT	TC	TC	TT	TC	CC	TC	TC	TC	TT	TC	CC	TC	TC	TC	CC	TT	CC	CC	CC	TC	TC	CC	CC	TT	CC	TC	TC	CC	TC	TC	TC	TT	CC
OAR1_64395136.1	1	64395136		CG	CG	CC	CC	CC	CC	CC	CC	CC	CC	CC	CC	CG	CC	CC	CC	CC	CC	CC	CG	CC	CC	CC	CC	CC	CC	CC	CC	CC	CC	CC	CC	CC	CC	CC	CC	CC	CC	CC	CC	CC	CC	CC	CC	CC	CC
OAR1_64419013.1	1	64419013		TT	TG	TG	TG	TG	GG	GG	TT	GG	TT	TT	TG	TT	GG	TG	TT	TG	TG	TG	TT	TG	TT	TG	GG	TG	TT	TG	TG	TT	TG	TG	GG	TG	GG	GG	TG	TG	TG	TG	TG	TG	TT	TG	TG	GG	TT
OAR1_64507132_X.1	1	64507132		CG	GG	CG	GG	GG	GG	GG	GG	GG	CG	GG	GG	GG	GG	GG	CG	GG	GG	GG	GG	GG	CG	GG	CG	GG	GG	GG	GG	GG	GG	GG	CG	GG	GG	CG	GG	GG	GG	GG	CG	GG	GG	GG	GG	GG	GG
OAR1_64551690.1	1	64551690		TT	CC	TC	TC	TC	CC	CC	TC	TC	CC	TC	CC	CC	TC	TC	CC	TC	TC	TC	CC	TC	CC	TC	TC	TT	CC	TC	TT	CC	TT	TC	CC	TC	CC	CC	TC	CC	TT	TC	CC	TT	TC	CC	TC	TC	TC
s68120.1	1	64578140		CC	TC	CC	TC	TC	TT	TC	TC	TC	TC	TC	TC	TC	TC	TC	TC	TC	TC	TC	TC	TC	TC	TC	TC	CC	TT	TC	CC	TT	CC	CC	TT	TC	TC	TC	TC	TT	CC	TC	CC	CC	TC	TC	TC	TC	TC
s45507.1	1	64583723		TC	TC	CC	TC	CC	CC	TC	TC	TC	TC	TT	TC	TC	CC	CC	CC	CC	TC	CC	TT	CC	CC	CC	TC	TC	TC	CC	TC	CC	TC	TT	TC	TC	TC	TT	TC	CC	TC	TC	TC	TC	TC	TC	TC	CC	TT
OAR1_64635180.1	1	64635180		AA	GG	AA	AG	GG	GG	GG	AG	AG	AG	AG	GG	AG	AG	AG	AG	AG	AG	AG	GG	AG	AG	AG	AG	AG	GG	AG	AA	GG	AA	AG	GG	AG	GG	GG	AG	GG	AA	GG	AG	AA	AG	GG	GG	GG	AG
s27275.1	1	64666033		TT	CC	TT	TT	CC	TC	TC	TC	TC	TT	TT	TC	TC	TC	TC	TC	TC	TT	TC	TT	TC	TC	TC	TC	TC	TC	TC	TT	CC	TT	TT	TC	TC	TC	TC	TT	CC	TT	CC	TT	TT	TC	TC	CC	CC	TT
OAR1_64780959.1	1	64780959		CC	TC	CC	CC	TT	CC	TC	TC	CC	CC	CC	TC	TT	CC	TC	TC	TC	CC	TC	TC	TC	TC	TC	CC	TC	TC	TC	CC	TT	CC	CC	CC	CC	TC	CC	CC	TC	CC	TT	CC	CC	TC	TC	TT	TC	CC
s27901.1	1	64801307		CC	TC	TC	CC	TT	CC	CC	TC	CC	TC	CC	TC	TC	CC	TC	TT	TC	CC	TC	TC	TC	TT	TC	CC	TC	TC	TC	CC	TT	CC	CC	CC	CC	TC	CC	CC	TC	CC	TT	TC	CC	TC	TC	TT	TC	CC
s74111.1	1	64820440		CC	CC	TC	CC	TC	CC	CC	TC	CC	TC	CC	TC	CC	CC	TC	TT	TC	CC	TC	CC	TC	TT	TC	CC	CC	TC	TC	CC	TT	CC	CC	CC	CC	CC	CC	CC	TC	CC	TT	TC	CC	TC	TC	TT	CC	CC
OAR1_64866878.1	1	64866878		AC	AC	CC	CC	AC	CC	AC	AC	CC	CC	AC	CC	AC	CC	CC	CC	CC	CC	CC	CC	CC	CC	CC	CC	AA	CC	CC	AC	CC	AC	AC	CC	AC	AC	CC	CC	CC	AC	CC	CC	AC	AC	CC	CC	AC	AC
OAR1_64912605.1	1	64912605		AG	AA	AA	AA	AG	AA	GG	AG	AA	AA	AG	AG	AG	AA	AA	AA	AA	AA	AA	AA	AA	AA	AA	AA	GG	AA	AA	AG	AA	AG	GG	AA	AG	AA	AG	AA	AA	AG	AA	AG	AG	AG	AG	AA	AG	AG
OAR1_64972060.1	1	64972060		AA	CC	AC	AC	AC	CC	AC	AC	AA	CC	AC	AC	AA	AC	AC	CC	AC	AC	AC	AC	AC	CC	AC	AA	AA	CC	AC	AA	CC	AA	AA	AC	AC	AC	AA	AC	CC	AA	AC	AC	AA	AC	AC	AC	AC	AC
OAR1_65028926.1	1	65028926		AA	AG	AG	AA	GG	GG	GG	AG	AG	AG	AA	GG	AG	GG	AG	GG	AG	AG	AG	AG	AG	GG	AG	GG	AG	AG	AG	AG	GG	AA	GG	GG	AG	GG	GG	AA	GG	AA	AG	GG	AA	AG	GG	AG	GG	AA
s03824.1	1	65073003		CC	CC	CC	CC	CC	CC	CC	CC	CC	CC	CC	CC	CC	CC	CC	CC	CC	CC	CC	CC	CC	CC	CC	CC	CC	CC	CC	CC	CC	CC	CC	CC	CC	CC	CC	CC	CC	CC	CC	CC	CC	CC	CC	CC	CC	CC
s18889.1	1	65096784		CC	CC	CC	CC	CC	CC	CC	CC	CC	CC	CC	CC	CC	CC	CC	CC	CC	CC	CC	CC	CC	CC	CC	CC	CC	CC	CC	CC	CC	CC	CC	CC	CC	CC	CC	CC	CC	CC	CC	CC	CC	CC	CC	CC	CC	CC
OAR1_65146365.1	1	65146365		AG	--	--	AG	GG	--	AA	GG	AG	--	GG	AG	--	AG	AG	GG	AG	GG	AG	GG	AG	--	AG	GG	GG	GG	AG	AA	GG	AG	AA	--	AG	AA	AG	AG	AG	AG	--	--	AG	GG	AG	--	AG	GG
OAR1_65172267.1	1	65172267		AC	AC	AC	AC	AA	AC	AA	AC	AC	CC	CC	AA	CC	AC	AA	AC	AA	AC	AA	CC	AA	AC	AA	AC	AC	AC	AA	AC	AA	AC	AC	AC	CC	CC	AC	AC	AC	AC	AC	AC	AC	AC	AA	AC	AC	CC
OAR1_65265541_X.1	1	65265542		AG	GG	AG	AG	GG	AG	AG	AA	AG	AA	AA	GG	AG	GG	GG	AG	GG	AG	GG	AA	GG	AG	AG	AG	AG	AA	GG	AG	AG	AG	AG	AA	AG	AG	AG	AG	GG	AG	AG	AG	AG	AA	GG	GG	GG	AA
s66702.1	1	65492395		AC	AC	AC	AC	CC	AC	AC	CC	AC	CC	CC	AC	AC	AC	AC	CC	AC	AC	AC	CC	AC	CC	AC	AA	CC	CC	AC	AC	CC	AC	AC	AA	CC	CC	AA	AC	CC	AC	AC	AC	AC	CC	AC	AC	CC	CC
OAR1_65513709.1	1	65513709		AG	AA	AG	GG	GG	AA	GG	AG	GG	AG	AG	GG	GG	AG	GG	AG	GG	GG	GG	GG	GG	AG	GG	GG	AG	GG	GG	AG	GG	AG	AG	AG	AA	AA	GG	GG	AG	AG	GG	AG	AG	AG	GG	GG	AG	AG
OAR1_65577929.1	1	65577929		GG	AG	GG	GG	GG	AG	GG	GG	GG	GG	GG	GG	AG	AA	GG	GG	GG	AG	GG	GG	GG	GG	GG	AG	GG	GG	GG	AG	GG	GG	AG	GG	AG	AA	GG	GG	AG	GG	GG	GG	GG	GG	GG	GG	AG	GG
s27037.1	1	65628688		TT	TC	TT	TT	TT	TT	TT	TT	TT	TT	TT	TT	TT	TT	TT	TT	TT	TT	TT	TT	TT	TT	TT	TT	TT	TT	TT	TT	TT	TT	TT	TT	TT	TT	TT	TT	TT	TT	TT	TT	TT	TT	TT	TT	TT	TT
s35437.1	1	65641804		TC	TC	TT	TC	TC	TC	TC	TC	TC	TC	CC	TT	TC	TC	TT	TC	TT	TC	TT	TC	TT	TT	TT	TT	CC	TC	TT	TC	TT	TC	TC	TT	CC	CC	TT	TC	TC	TC	TC	TT	TC	TC	TT	TC	CC	CC
OAR1_65702938.1	1	65702938		CC	CC	CC	CC	TT	CC	CC	TC	TC	CC	CC	TC	TC	CC	TC	TC	TC	CC	TC	TC	TC	TC	TC	CC	TC	TC	TC	CC	TT	CC	CC	CC	CC	CC	CC	CC	TC	CC	TT	CC	CC	TC	TC	TT	TC	CC
OAR1_65815643.1	1	65815643		CC	CC	CC	CC	CC	CC	CC	CC	CC	CC	CC	CC	AC	CC	CC	CC	CC	CC	CC	CC	CC	CC	CC	CC	CC	CC	CC	CC	CC	CC	CC	CC	CC	CC	CC	CC	CC	CC	CC	CC	CC	CC	CC	CC	CC	CC
OAR1_65876842.1	1	65876842		CC	TC	TC	CC	CC	TC	CC	CC	TC	TC	CC	CC	TC	CC	CC	CC	CC	CC	CC	CC	CC	TC	CC	CC	CC	CC	CC	TC	CC	CC	TC	TC	CC	TC	CC	CC	CC	CC	CC	TC	CC	CC	CC	CC	CC	CC
s65887.1	1	65937043		AG	GG	GG	GG	AG	GG	AG	GG	GG	GG	GG	AG	GG	GG	AG	AG	AG	GG	AG	AG	AG	AG	GG	GG	GG	GG	AG	GG	AG	GG	GG	GG	GG	GG	GG	GG	AG	GG	GG	GG	GG	GG	AG	AG	GG	GG
s57980.1	1	65945393		AG	GG	AG	GG	AA	AG	AG	GG	GG	AG	GG	AG	AA	AG	AG	AG	AG	GG	AG	AG	AG	AA	GG	GG	AG	GG	AG	GG	AG	GG	GG	GG	AG	AG	GG	GG	AA	GG	AG	AG	GG	GG	AG	AA	AA	GG
OAR1_65951652.1	1	65951652		TC	TT	TC	TT	CC	TC	TC	TT	TT	TC	TT	TC	CC	TC	TC	TC	TC	TT	TC	TC	TC	CC	TT	TT	TC	TT	TC	TT	TC	TT	TT	TT	TC	TC	TT	TT	CC	TT	TC	TC	TT	TT	TC	CC	CC	TT
OAR1_66019901.1	1	66019901		--	TT	--	TT	TC	--	TT	TC	TC	--	TT	TC	--	--	TC	TC	TC	TC	TC	TC	TC	--	TC	CC	TT	TC	TC	TT	CC	TT	TT	TC	--	--	TC	TT	--	TT	--	--	TT	TC	TC	--	--	TT
OAR1_66062371.1	1	66062371		TT	TT	TT	TT	TT	TG	TT	TT	TT	TT	TT	TT	TG	TG	TT	TT	TT	TT	TT	TT	TT	TT	TT	TT	TT	TT	TT	TT	TT	TT	TT	TT	TG	TG	TT	TT	TG	TT	TG	TT	TT	TT	TT	TG	TG	TT
s24631.1	1	66124879		AG	GG	GG	GG	GG	AG	GG	AG	GG	GG	AG	GG	GG	GG	GG	AG	GG	GG	GG	GG	GG	GG	GG	GG	AG	GG	GG	GG	GG	AG	GG	AG	AG	GG	GG	GG	GG	AG	GG	GG	AG	AG	GG	GG	GG	AG
OAR1_66156513.1	1	66156513		TT	CC	CC	CC	TC	TT	TC	TT	CC	CC	TC	TC	TC	TC	TC	TT	TC	CC	TC	TC	TC	TC	TC	CC	TC	TC	TC	TC	TT	TC	TC	TC	TT	TT	CC	CC	TT	TC	TT	CC	TC	TT	TC	TT	TC	TC
OAR1_66164420.1	1	66164420		TC	TT	TT	TT	TT	TC	TC	CC	TT	TT	TC	TT	TC	TC	TT	TC	TT	TT	TT	TT	TT	TT	TC	TT	TC	TC	TT	TC	TC	TC	TC	TT	CC	CC	TT	TT	TC	TC	CC	TT	TC	CC	TT	TC	TC	TC
OAR1_66213673.1	1	66213673		AG	AA	AA	AG	AA	AA	AA	AG	AG	AG	GG	AA	AA	AG	AA	AG	AA	GG	AA	AG	AA	AA	AA	GG	AG	AG	AA	AG	AA	AG	AG	AG	AG	AG	AG	AG	AA	AG	AA	AA	AG	AG	AA	AA	AA	GG
DU521806_135.1	1	66253062		CC	CC	CC	CC	CC	CC	CC	TC	CC	CC	TC	CC	CC	CC	CC	TC	CC	CC	CC	CC	CC	CC	TC	TC	TC	TC	CC	TC	TC	CC	TC	TC	CC	TC	TC	CC	CC	CC	TC	CC	CC	TC	CC	CC	CC	CC
OAR1_66298910.1	1	66298910		GG	AA	AA	AG	AA	AA	AA	AG	AG	AG	GG	AA	AA	AG	AA	AG	AA	GG	AA	AG	AA	AA	AA	GG	AG	AG	AA	AG	AA	AG	AG	AG	AG	AG	AG	AG	AA	AG	AA	AA	AG	AG	AA	AA	AA	GG
OAR1_66412780.1	1	66412780		AC	AA	AC	CC	AC	AC	AC	AA	CC	AC	AC	AC	AA	AC	AC	AA	AC	CC	AC	CC	AC	AA	AC	AC	AC	AC	AC	CC	AA	AA	CC	AC	AA	AC	AC	CC	AA	AC	AA	AC	AC	AA	AC	AA	AC	AC
OAR1_66425911.1	1	66425911		TC	CC	TT	TT	TT	TC	TT	TT	TC	TT	TT	TT	TT	TT	TT	TT	TT	TT	TT	TC	TT	TT	TT	TT	TT	TT	TT	TC	TC	TC	TC	TC	TT	TC	TT	TT	TT	TT	TT	TT	TT	TT	TT	TT	TT	TT
OAR1_66472888.1	1	66472888		TT	TT	TT	TT	TC	TT	TT	TT	TT	TT	TT	TC	TC	TC	TC	TC	TC	TC	TC	TC	TC	TC	TT	TC	TT	TT	TC	TT	TT	TT	TT	TT	TT	TT	TT	TT	TC	TT	TT	TT	TT	TT	TC	TC	TT	TT
OAR1_66495276.1	1	66495276		CC	CC	AC	AC	AC	CC	AC	CC	AC	CC	AC	AA	AA	CC	AA	AA	AA	CC	AA	AC	AA	AC	AC	CC	AC	CC	AA	AC	CC	CC	AC	CC	CC	CC	AC	AC	AC	AC	AC	AC	AC	CC	AA	AA	CC	CC
OAR1_66529236.1	1	66529236		AG	GG	AG	GG	AG	GG	GG	GG	AG	AG	GG	GG	GG	GG	GG	GG	GG	GG	GG	GG	GG	AG	GG	GG	AG	GG	GG	GG	GG	GG	GG	GG	GG	GG	GG	GG	GG	GG	GG	AG	GG	GG	GG	GG	AG	GG
OAR1_66620916.1	1	66620916		AC	AA	AC	AC	AC	AA	CC	CC	AC	AA	AC	CC	CC	AC	CC	CC	CC	AC	CC	AC	CC	AC	CC	AC	AC	AC	CC	CC	AC	AC	CC	AA	AC	AC	AC	AC	AC	CC	CC	AC	CC	CC	CC	CC	AA	AC
OAR1_66650935.1	1	66650935		AG	GG	AA	AG	AA	AG	AA	AA	AG	AG	AG	AA	AA	AA	AA	AA	AA	AG	AA	GG	AA	AA	AA	AA	AA	AG	AA	AA	AG	AG	AA	AG	AA	AA	AA	AG	AA	AA	AA	AA	AA	AA	AA	AA	AA	AG
OAR1_66721295.1	1	66721295		CC	TC	CC	CC	CC	TC	CC	TC	--	CC	CC	CC	TC	TC	CC	TC	CC	CC	CC	--	CC	CC	TC	CC	CC	TC	--	TC	TC	CC	TC	CC	TC	TC	CC	CC	TC	CC	TT	CC	--	TC	CC	TC	TC	CC
OAR1_66759832.1	1	66759832		AA	AG	AA	AA	AA	AA	AA	AA	AA	AA	AA	AA	AA	AA	AA	AA	AA	AA	AA	AA	AA	AA	AA	AA	AA	AA	AA	AA	AA	AA	AA	AA	AA	AA	AA	AA	AA	AA	AA	AA	AA	AA	AA	AA	AA	AA
OAR1_66802799.1	1	66802799		TT	TT	TC	TT	TT	TT	TT	TT	TT	TT	TT	TT	TT	TT	TC	TT	TT	TT	TT	TT	TT	TT	TT	TT	TT	TT	TT	TT	TT	TT	TT	TT	TT	TT	TT	TT	TT	TT	TT	TT	TT	TT	TT	TT	TT	TT
OAR1_66843581.1	1	66843581		GG	GG	AG	GG	GG	GG	GG	GG	GG	GG	GG	GG	GG	GG	AG	GG	GG	GG	GG	GG	GG	GG	GG	GG	GG	GG	GG	GG	GG	GG	GG	GG	GG	GG	GG	GG	GG	GG	GG	GG	GG	GG	GG	GG	GG	GG
s26859.1	1	66895165		AG	GG	GG	GG	GG	GG	AG	AG	GG	GG	GG	GG	GG	GG	GG	GG	GG	GG	GG	GG	GG	GG	AG	GG	GG	GG	GG	GG	AG	AA	GG	GG	AG	GG	GG	GG	GG	AG	GG	GG	AG	AG	GG	GG	GG	AG
s41112.1	1	66904903		AG	AG	AG	AA	AA	AG	AG	GG	AA	AA	AA	AA	AG	AG	AG	AA	AA	AA	AA	AA	AA	AA	GG	AA	AA	AG	AA	AG	GG	GG	AG	AA	GG	AG	AA	AA	AG	AG	GG	AA	AG	GG	AA	AG	AG	AG
OAR1_66939672.1	1	66939672		CC	TT	TC	TC	CC	TC	CC	CC	CC	TC	TT	CC	CC	TC	TC	CC	TC	TT	CC	TC	CC	CC	CC	TC	TC	TC	CC	CC	CC	CC	CC	TC	CC	CC	CC	TC	CC	CC	CC	CC	CC	CC	CC	CC	CC	TC
OAR1_67040197.1	1	67040197		AA	GG	AG	AG	AA	AG	AG	AA	AA	AG	GG	AA	AA	AG	AG	AA	AG	GG	AA	AG	AA	AA	AG	AG	AG	AG	AA	AA	AA	AA	AA	AG	AA	AA	AA	AG	AA	AA	AA	AA	AA	AA	AA	AA	AA	AG
OAR1_67047421.1	1	67047421		TC	CC	CC	TC	CC	CC	TT	TT	TC	CC	CC	TC	TC	CC	CC	CC	CC	CC	TC	CC	TC	CC	TT	CC	CC	TC	TC	TT	TC	TC	TT	CC	TC	CC	TC	TC	CC	TT	TT	TC	TT	TT	TC	TC	CC	TC
OAR1_67148179.1	1	67148179		TT	TC	TT	TT	TT	TT	TT	TT	TT	TT	TT	TT	TT	TT	TT	TT	TT	TT	TT	TT	TT	TT	TT	TT	TT	TT	TT	TT	TT	TT	TT	TT	TT	TT	TT	TT	TT	TT	TT	TT	TT	TT	TT	TT	TT	TT
OAR1_67188917.1	1	67188917		AG	AA	GG	AA	AG	GG	AA	AA	AG	AG	AA	AA	AA	AG	AG	AA	AA	AA	AA	AA	AA	AG	AA	AA	AG	AA	AA	AA	AG	AG	AA	AG	AG	GG	AA	AA	AG	AA	AA	AG	AA	AA	AA	AA	GG	AA
OAR1_67222677_X.1	1	67222677		AG	AA	AG	AA	GG	AA	AG	AA	AA	AG	AA	AG	AA	AA	AG	GG	AG	AA	AG	AG	AG	GG	AG	AG	AG	AA	AG	AA	AA	AA	AA	AG	AA	AG	AG	AA	AG	AA	AA	AG	AA	AA	AG	AG	AG	AA
OAR1_67236647.1	1	67236647		AG	AA	AA	AA	AA	AA	AA	AA	AA	AA	AA	AA	AA	AA	AA	AG	AA	AA	AA	AA	AA	AA	AA	AA	AA	AA	AA	AA	AA	AA	AA	AA	AA	AG	AA	AA	AA	AA	AA	AA	AA	AA	AA	AA	AA	AA
OAR1_67262164.1	1	67262164		CC	TC	CC	CC	TC	CC	TC	CC	CC	CC	CC	TC	TC	CC	TC	TT	TC	CC	TC	TC	TC	TC	TC	TC	CC	CC	TC	CC	CC	CC	CC	TC	CC	CC	TC	CC	TC	CC	CC	CC	CC	CC	TC	TC	CC	CC
OAR1_67321113_X.1	1	67321113		CC	TC	TC	TC	TC	CC	TC	CC	TC	TC	CC	TC	CC	CC	CC	CC	CC	CC	TC	CC	TC	TC	CC	CC	TC	CC	TC	TC	TC	TC	TC	CC	CC	CC	TC	TC	CC	TC	CC	TT	TC	CC	TC	CC	TC	CC
OAR1_67365041.1	1	67365041		TC	TT	TC	TC	TT	TT	TC	TT	TC	TT	TC	TC	TT	TC	TC	TC	TC	TC	TC	TT	TC	TT	TT	TC	TC	TT	TC	TC	TT	TT	TC	TT	TT	TC	TC	TC	TT	TC	TT	TC	TC	TT	TC	TT	TT	TT
OAR1_67421568.1	1	67421568		AG	GG	AG	GG	AG	GG	AG	GG	GG	AG	AG	GG	GG	AG	GG	GG	AG	AG	GG	GG	GG	AG	AG	AG	AA	GG	GG	GG	GG	GG	GG	GG	GG	AG	GG	GG	GG	GG	GG	AG	GG	GG	GG	GG	AG	GG
OAR1_67444780.1	1	67444780		AA	AA	AG	AA	AG	AG	AA	AA	AG	AG	AA	AA	AA	AA	AA	AG	AA	AA	AA	AA	AA	AG	AA	AG	AG	AA	AA	AA	AG	AG	AA	GG	AA	AA	AG	AA	AA	AA	AA	AG	AA	AA	AA	AA	AG	AA
s03177.1	1	67503884		AA	CC	AA	AC	AA	CC	AC	AA	AC	AC	CC	AA	AC	CC	AA	AC	AC	CC	AA	AC	AA	AA	AC	AC	AC	AC	AA	AA	AC	AC	AA	AC	AC	AC	AA	AC	AC	AA	AA	AA	AA	AA	AA	AA	AC	AC
s27673.1	1	67536393		CC	TC	CC	CC	CC	TC	CC	CC	CC	CC	CC	CC	CC	TC	CC	CC	CC	CC	CC	TC	CC	CC	CC	TC	CC	CC	CC	CC	CC	CC	CC	TC	TC	TC	TC	CC	TC	CC	CC	CC	CC	CC	CC	CC	TC	CC
OAR1_67572134.1	1	67572134		TC	TC	CC	TC	CC	CC	TC	CC	CC	TC	TT	CC	TC	TC	CC	CC	TC	TT	CC	TC	CC	CC	TC	TC	TC	TC	CC	CC	CC	CC	CC	CC	CC	TC	CC	TC	CC	CC	CC	CC	CC	CC	CC	CC	CC	TC
OAR1_67600059.1	1	67600059		--	--	AA	--	AG	--	--	AG	AG	--	--	AG	--	--	AG	GG	AG	--	AG	--	AG	AG	--	--	AA	--	AG	AA	AG	GG	AA	--	--	--	--	--	--	AG	AA	AA	AG	AG	AG	AA	--	--
OAR1_67621360.1	1	67621360		AA	AG	AA	AG	AA	AG	AA	AA	AA	AG	GG	AA	AG	AG	AA	AA	AG	GG	AA	AG	AA	AA	AA	AG	AG	AG	AA	AA	AA	AA	AA	AG	AA	AA	AA	AG	AA	AA	AA	AA	AA	AA	AA	AA	AA	AG
OAR1_67629845.1	1	67629845		CC	CC	CC	CC	CC	CC	CC	CC	CC	CC	CC	CC	CC	CC	CC	CC	CC	CC	CC	CC	CC	CC	CC	CC	CC	CC	CC	CC	CC	CC	CC	CC	CC	CC	CC	CC	CC	CC	CC	CC	CC	CC	CC	CC	CC	CC
OAR1_67688894.1	1	67688894		TC	CC	CC	CC	TC	CC	CC	TC	CC	CC	CC	TC	CC	CC	TC	TC	TC	CC	TC	CC	TC	TC	CC	TC	CC	CC	TC	CC	CC	TC	CC	TC	TC	CC	TC	CC	TC	TC	CC	CC	TC	TC	TC	CC	CC	TC
OAR1_67701468_X.1	1	67701468		CC	TC	CC	CC	CC	TC	CC	CC	CC	CC	CC	CC	CC	TC	CC	CC	CC	CC	CC	TC	CC	CC	CC	CC	CC	CC	CC	CC	CC	CC	CC	CC	TC	TC	CC	CC	TC	CC	CC	CC	CC	CC	CC	CC	TC	CC
OAR1_67710995.1	1	67710995		CC	CC	CC	CC	CC	CC	CC	CC	CC	CC	CC	CC	CC	CC	CC	CC	CC	CC	CC	CC	CC	CC	CC	CC	CC	CC	CC	CC	CC	CC	CC	CC	CC	CC	CC	CC	CC	CC	CC	CC	CC	CC	CC	CC	CC	CC
OAR1_67773451.1	1	67773451		AA	AA	AA	AA	AA	AA	AA	AA	AA	AA	AA	AA	AA	AA	AA	AA	AA	AA	AA	AA	AA	AA	AA	AG	AA	AA	AA	AA	AA	AA	AA	AG	AA	AA	AG	AA	AA	AA	AA	AA	AA	AA	AA	AA	AA	AA
OAR1_67815745.1	1	67815745		GG	GG	GG	GG	GG	GG	GG	GG	GG	GG	GG	GG	GG	GG	GG	GG	GG	GG	GG	AG	GG	GG	GG	GG	GG	GG	GG	GG	GG	GG	GG	GG	GG	GG	GG	GG	GG	GG	GG	GG	GG	GG	GG	GG	GG	GG
s75469.1	1	67870489		TC	TT	TC	TC	TC	TT	TC	CC	CC	TT	TT	CC	TC	TT	CC	CC	TC	TT	CC	TC	CC	TC	TC	TT	TT	TC	CC	CC	CC	CC	CC	TT	TC	TT	TC	TC	TC	CC	CC	TC	CC	CC	CC	CC	TT	TC
OAR1_67892911.1	1	67892911		CC	TC	TC	CC	TC	TC	CC	CC	CC	TC	CC	CC	CC	TC	CC	CC	CC	CC	CC	CC	CC	TC	CC	CC	TC	CC	CC	CC	CC	CC	CC	CC	TC	TC	CC	CC	TC	CC	CC	TC	CC	CC	CC	CC	TT	CC
OAR1_67951620.1	1	67951620		AG	AG	AA	AA	AG	AG	AA	AG	AG	AA	AG	AG	AA	GG	AG	GG	GG	AG	AG	AA	AG	AG	AA	AG	AG	AA	AG	AA	AG	GG	AA	AA	GG	AG	AA	AA	GG	AG	AA	AA	AG	AG	AG	AA	AG	AG
OAR1_68030412.1	1	68030412		CC	CC	CC	CC	CC	CC	CC	CC	CC	CC	CC	CC	CC	CC	CC	CC	CC	CC	CC	CC	CC	CC	CC	CC	CC	CC	CC	CC	CC	CC	CC	CC	CC	CC	CC	CC	CC	CC	CC	CC	CC	CC	CC	CC	CC	CC
OAR1_68070336.1	1	68070336		AG	GG	GG	GG	AG	GG	AG	AG	AG	GG	AG	AG	AG	AG	AG	AA	AA	AG	AG	GG	AG	AG	AG	AG	AG	GG	AG	GG	AG	AA	GG	GG	AG	GG	GG	GG	AG	AG	GG	GG	AG	AG	AG	GG	GG	AG
OAR1_68115107.1	1	68115107		AG	AA	AG	AA	GG	AA	AG	AG	AA	AG	AA	AG	AG	AA	AG	AG	AG	AA	AG	AA	AG	GG	AG	AA	AG	AA	AG	AA	AA	AG	AA	AA	AG	AA	AA	AA	AG	AG	AA	AG	AG	AG	AG	AA	AG	AG
OAR1_68163021_X.1	1	68163021		AG	AG	GG	AG	AG	AG	GG	AG	GG	AG	AG	AG	GG	AG	AG	AG	AG	AG	AG	AG	AG	AG	GG	GG	GG	AG	AG	GG	GG	AG	GG	GG	AA	AG	GG	AG	AA	AG	GG	GG	AG	AG	AG	GG	AG	AA
s26940.1	1	68182420		TG	TT	TT	TT	TG	TT	TT	TG	TT	TT	TT	TG	TT	TT	TG	TG	TG	TT	TG	TT	TG	TG	TT	TT	TT	TT	TG	TT	TT	TG	TT	TT	TG	TT	TT	TT	TG	TG	TT	TT	TG	TG	TG	TT	TT	TG
s58781.1	1	68291099		CC	CC	CC	CC	CC	CC	CC	CC	CC	CC	CC	CC	CC	CC	CC	CC	CC	CC	CC	CC	CC	CC	CC	CC	CC	CC	CC	CC	CC	CC	CC	CC	CC	CC	CC	CC	CC	CC	CC	CC	CC	CC	CC	CC	CC	CC
OAR1_68303817_X.1	1	68303817		CC	TT	TC	TT	CC	TC	TC	TC	TC	TC	TT	TC	TC	TT	TC	CC	TC	TT	TC	TT	TC	CC	TC	TT	TC	TT	TC	TT	TC	CC	TT	TC	TC	TC	TT	TT	TC	TC	TT	TC	TC	TC	TC	TT	TC	TC
OAR1_68555372.1	1	68555372		GG	AG	GG	GG	AG	AG	GG	GG	GG	GG	GG	AG	GG	AG	AG	AG	AG	GG	AG	GG	GG	GG	GG	AG	GG	GG	GG	GG	GG	GG	GG	AG	AG	AG	AG	GG	AG	GG	GG	GG	GG	GG	AG	GG	AG	GG
s16610.1	1	68590165		GG	AA	GG	AG	AG	AG	GG	GG	AG	AG	AA	AG	GG	AA	AG	GG	AA	AA	AG	AG	GG	GG	GG	AA	AG	AG	GG	GG	AG	AG	GG	AG	AG	AG	AG	AG	AG	GG	GG	GG	GG	GG	AG	GG	AG	AG
OAR1_68635821.1	1	68635821		AA	AG	AG	AG	AA	AA	GG	AG	AG	AA	AA	AG	GG	AA	AG	GG	AA	AA	AG	AA	GG	AG	GG	AA	AA	AG	GG	GG	AG	AA	GG	AA	AA	AA	AG	AG	AG	AG	GG	AG	AG	AG	AG	GG	AA	AA
s57419.1	1	68695587		AA	AG	AG	AG	AG	AA	GG	AG	AG	AA	AG	GG	GG	AG	GG	GG	GG	AG	GG	AA	GG	AG	GG	AG	AG	AG	GG	GG	AG	AG	GG	AA	AA	AA	AG	AG	AG	AG	GG	AG	AG	AG	GG	GG	AA	AA
s06844.1	1	68729264		CC	TC	TC	TC	CC	CC	TC	CC	TC	CC	CC	TC	CC	CC	TC	CC	CC	CC	TC	TC	TC	CC	CC	CC	CC	CC	TC	TC	CC	CC	TC	CC	CC	CC	TC	TC	CC	TC	CC	TC	TC	CC	TC	TC	CC	CC
OAR1_68758775.1	1	68758775		AA	AG	AG	AA	AG	AG	AA	AA	AA	AG	AG	AA	AA	AG	AA	AA	AG	AG	AA	AG	AA	AG	AA	AG	GG	AA	AA	AA	AA	AA	AA	AG	AA	AA	AA	AA	AA	AA	AA	AG	AA	AA	AA	AA	AG	AA
s02849.1	1	68918632		TC	TT	TC	TT	CC	CC	TC	TC	TT	TC	TT	TC	TC	TC	TC	CC	TC	TT	TC	TT	TC	CC	CC	TT	TC	TC	TC	TC	TC	TT	TC	TC	TC	CC	TT	TT	CC	TT	CC	TC	TT	TC	TC	TC	CC	TT
OAR1_68952266.1	1	68952266		CC	CC	CC	CC	CC	AC	CC	CC	CC	CC	CC	CC	CC	AC	CC	CC	CC	CC	CC	CC	CC	CC	CC	CC	CC	CC	CC	CC	CC	CC	CC	CC	AC	AC	CC	CC	AC	CC	CC	CC	CC	CC	CC	CC	AC	CC
OAR1_69029592.1	1	69029592		CC	TT	TC	CC	CC	TC	TC	CC	TC	TT	TC	CC	CC	CC	CC	CC	CC	TC	CC	CC	CC	TC	TC	CC	CC	TC	CC	CC	TC	TC	CC	TC	CC	CC	CC	CC	CC	CC	CC	TC	CC	CC	CC	CC	CC	TC
OAR1_69092794.1	1	69092794		AG	AA	AA	AG	AG	AG	AA	AA	AA	AA	AA	AA	AG	AG	AA	AG	AA	AA	AA	AG	AA	AA	AA	AG	AG	AA	AA	AA	AA	AA	AA	AG	AG	GG	AG	AG	AG	AA	AA	AA	AA	AA	AA	AA	GG	AA
OAR1_69101842.1	1	69101842		AG	AA	AG	AG	AG	AG	AG	AG	AG	AG	AA	AA	GG	AG	AA	GG	AA	AA	AA	AG	AG	GG	GG	AG	AG	AG	AG	AG	AG	AG	AG	AG	AG	GG	AG	AG	GG	AA	GG	AG	AA	AG	AA	AG	GG	AA
OAR1_69142751.1	1	69142751		GC	GC	CC	GC	GC	GC	CC	GG	CC	GC	GC	CC	GG	GC	CC	GC	CC	GC	CC	GC	GC	GC	GC	CC	GC	GG	GC	GC	GG	GC	GC	CC	GG	GC	CC	GC	GG	GC	GG	CC	GC	GG	CC	GC	GG	GG
s54235.1	1	69195101		TC	TC	CC	TC	TC	TT	CC	TT	CC	TC	TC	CC	TT	TC	CC	TC	CC	TC	CC	TC	TC	TC	TC	CC	TC	TT	TC	TC	TC	TC	TC	TC	TT	TC	CC	TC	TT	TC	TT	CC	TC	TT	CC	TC	TT	TT
OAR1_69224190.1	1	69224190		AG	AG	GG	AG	AG	AA	AG	AA	AG	AG	AG	GG	AG	AG	GG	AG	GG	AG	GG	AA	AG	AG	AA	GG	AG	AA	AG	AG	AA	AG	AG	AG	AA	AG	GG	AG	AA	AG	AA	GG	AG	AA	GG	AG	AA	AA
OAR1_69244286.1	1	69244286		AG	AG	GG	AG	AG	AA	GG	GG	GG	GG	GG	AG	AG	AG	AG	GG	AG	GG	AG	AA	GG	GG	GG	AG	GG	GG	GG	GG	GG	AG	GG	AA	AG	AA	AG	AG	AG	GG	GG	GG	GG	GG	AG	GG	AG	GG
OAR1_69309059.1	1	69309059		TT	TT	TT	TT	TT	TC	TT	TT	TT	TT	TT	TT	TC	TT	TT	TT	TT	TT	TT	TC	TT	TT	TT	TT	TT	TT	TT	TT	TT	TT	TT	TC	TT	TT	TT	TT	TT	TT	TT	TT	TT	TT	TT	TT	TT	TT
OAR1_69330312.1	1	69330312		AG	GG	AG	AG	AA	GG	AG	AA	AG	GG	AG	AA	AG	AG	AA	AG	AA	AG	AA	GG	AA	AG	AG	AG	AA	AG	AA	AA	AA	AG	AA	GG	AG	GG	AG	AG	AG	AA	AA	AG	AA	AA	AA	AA	AG	AG
OAR1_69375814.1	1	69375814		TC	CC	TC	CC	TC	CC	CC	CC	CC	TC	CC	CC	CC	CC	CC	CC	CC	CC	CC	CC	CC	TC	CC	CC	TC	CC	CC	CC	CC	TC	CC	CC	CC	TC	CC	CC	CC	CC	CC	TC	CC	CC	CC	CC	TC	CC
OAR1_69407228_X.1	1	69407228		TC	TC	TC	TT	TT	TC	TT	TC	TT	CC	TC	TT	CC	TT	TT	CC	TT	TC	TT	TC	TC	CC	TC	TT	TT	CC	TC	TC	TC	TC	TC	TC	TT	TC	TT	TT	TC	TT	CC	TC	TT	TC	TT	TC	TT	TC
OAR1_69442509.1	1	69442509		CC	CC	TC	TT	TC	TT	TC	TC	TC	CC	TC	TT	TT	TT	TT	TT	TT	TC	TT	TT	TT	TC	TC	TC	TC	TC	TT	TT	TC	CC	TT	TC	TC	TC	TC	TT	TT	TC	TT	TC	TC	TC	TT	TT	TC	CC
s07422.1	1	70291864		--	AA	AA	AA	--	AA	AA	--	AA	AA	AA	AA	AA	AA	AA	AA	AA	AA	AA	AA	AA	AA	--	AA	--	AA	AA	AA	--	--	AA	AA	--	AA	AA	AA	AA	--	AA	AA	--	--	AA	AA	--	--
OAR1_70324188.1	1	70324188		CC	TC	CC	CC	CC	CC	CC	TC	CC	TC	TC	CC	TC	CC	CC	TC	CC	TC	CC	CC	TC	TC	TC	TC	CC	TT	TC	TC	TC	CC	TC	TC	CC	CC	TC	CC	TC	CC	TT	CC	CC	TC	CC	TC	CC	TC
OAR1_70377621.1	1	70377621		--	--	--	--	--	--	--	--	--	--	--	--	--	--	--	--	--	--	--	--	--	--	--	--	--	--	--	--	--	--	--	--	--	--	--	--	--	--	--	--	--	--	--	--	--	--
OAR1_70513087.1	1	70513087		CC	CC	TC	CC	CC	CC	CC	CC	CC	CC	CC	CC	CC	CC	TC	CC	CC	CC	CC	CC	CC	CC	CC	CC	CC	CC	CC	CC	CC	CC	CC	CC	CC	CC	CC	CC	CC	CC	CC	CC	CC	CC	CC	TC	CC	CC
s21519.1	1	70534193		TT	TT	TC	TT	TT	TT	TT	TT	TT	TT	TT	TT	TT	TT	TC	TT	TT	TT	TT	TT	TT	TT	TT	TC	TT	TT	TT	TT	TT	TT	TT	TC	TT	TT	TC	TT	TT	TT	TT	TT	TT	TT	TT	TC	TT	TT
OAR1_70591410.1	1	70591410		TC	TT	TT	TC	TC	TT	CC	TC	CC	TC	CC	CC	TT	TC	TC	TT	CC	CC	CC	TC	TC	TT	TT	CC	TC	TC	TC	TC	TT	TC	TC	TC	TC	TT	CC	TC	TT	CC	TT	TC	CC	TC	CC	TT	TT	CC
OAR1_70604619.1	1	70604619		AA	GG	AA	AG	AG	AA	GG	AA	GG	AG	GG	GG	AA	AG	AG	AG	GG	GG	GG	AG	AG	AA	AG	GG	AG	AG	AG	AG	AA	AA	AG	AG	AA	AA	GG	AG	AA	AG	AA	AG	AG	AA	GG	AA	AA	AG
OAR1_70611692.1	1	70611692		TT	GG	TT	TG	TG	TT	GG	TT	GG	TG	GG	GG	TT	TG	TG	TG	GG	GG	GG	TG	TG	TT	TG	GG	TG	TG	TG	TG	TT	TT	TG	TG	TT	TT	GG	TG	TT	TG	TT	TG	TG	TT	GG	TT	TT	TG
OAR1_70683260.1	1	70683260		CC	TC	TC	CC	TC	CC	CC	CC	CC	TC	TC	TC	CC	CC	TT	CC	TC	TC	TC	CC	CC	CC	CC	TC	CC	TC	CC	CC	TC	TC	CC	TC	CC	CC	TC	CC	CC	CC	CC	CC	CC	CC	TC	TC	CC	TC
s00262.1	1	70717301		AA	AA	AG	AA	AA	AA	AA	AA	AA	AA	AA	AA	AA	AA	AG	AA	AA	AA	AA	AA	AA	AA	AA	AA	AA	AA	AA	AA	AA	AA	AA	AA	AA	AA	AA	AA	AA	AA	AA	AA	AA	AA	AA	AG	AA	AA
s00611.1	1	70754814		--	TC	--	TC	TC	--	CC	TT	CC	--	CC	CC	TT	TC	CC	TT	CC	CC	CC	TC	TC	--	TT	CC	TC	TC	TC	TC	--	TT	TC	--	TT	--	CC	TC	TT	TC	TT	--	TC	TT	CC	TC	TT	TC
OAR1_70764611.1	1	70764611		CC	TC	CC	TC	CC	CC	TT	CC	TT	CC	TC	TC	CC	TC	CC	CC	TC	TC	TC	TC	TC	CC	CC	TC	TC	CC	TC	TC	CC	CC	TC	CC	CC	CC	TC	TC	CC	TC	CC	TC	TC	CC	TC	CC	CC	CC
OAR1_70817947.1	1	70817947		AG	GG	AG	GG	--	AG	GG	GG	GG	AG	GG	--	GG	GG	--	GG	--	GG	--	GG	GG	AG	GG	--	AG	GG	GG	GG	GG	GG	GG	--	GG	AG	--	GG	GG	GG	GG	AG	GG	GG	--	GG	AG	GG
s67240.1	1	70870697		GG	GG	GG	GG	AG	GG	GG	GG	AG	GG	GG	GG	GG	GG	GG	GG	GG	GG	GG	GG	GG	GG	GG	GG	AG	GG	GG	GG	GG	GG	GG	GG	GG	GG	GG	GG	GG	GG	GG	GG	GG	GG	GG	GG	AG	GG
OAR1_70886689.1	1	70886689		GG	AA	AG	AA	AG	AG	AA	AG	AG	AG	AA	AA	AA	AA	AA	AA	AA	AA	AA	AA	AA	AG	AA	AG	AG	AA	AA	AA	AA	AG	AA	GG	AG	AG	AG	AA	AA	AG	AA	AG	AG	AG	AA	AA	AG	AG
s16707.1	1	70996647		AA	AA	AA	AA	AG	AA	AA	AA	AA	AA	AA	AG	AA	AA	AG	AA	AG	AA	AG	AA	AA	AA	AA	AA	AA	AA	AA	AA	AA	AG	AA	AA	AA	AA	AA	AA	AA	AA	AA	AA	AA	AA	AG	AA	AA	AA
OAR1_71047743.1	1	71047743		AC	CC	CC	CC	CC	CC	CC	AC	CC	CC	CC	CC	CC	CC	AC	CC	AC	CC	CC	CC	CC	CC	CC	CC	CC	CC	CC	CC	CC	AC	CC	CC	AC	CC	CC	CC	CC	AC	CC	CC	AC	AC	CC	CC	CC	AC
OAR1_71076363.1	1	71076363		AG	GG	GG	GG	GG	GG	AG	AG	GG	AG	AG	GG	GG	GG	AG	GG	AG	AG	GG	GG	GG	GG	GG	GG	GG	AG	GG	GG	GG	AG	GG	GG	AG	GG	GG	GG	GG	AG	GG	GG	AG	AG	GG	GG	GG	AA
OAR1_71110534.1	1	71110534		AG	AA	AA	AA	AG	AA	AA	AG	AA	AG	AG	AA	AA	AA	AG	AA	AG	AG	AA	AA	AA	AA	AA	AA	AG	AG	AA	AA	AA	AG	AA	AA	AG	AA	AA	AA	AA	AG	AA	AA	AG	AG	AA	AA	AG	GG
OAR1_71172419.1	1	71172419		AC	AA	AA	AC	AA	AC	AA	AC	AC	AA	AA	AA	AC	AC	AC	AA	AC	AA	AA	AC	AA	AA	AA	AA	AA	AA	AA	AA	AA	AC	AA	AA	CC	AC	AA	AC	AC	AC	AA	AA	AC	AC	AA	AA	AC	AC
OAR1_71221992.1	1	71221992		TT	TC	TC	TC	TC	TC	TC	TT	TC	TT	TC	CC	TT	TC	TT	TC	TC	TC	CC	TC	TC	TT	TC	CC	TC	TT	TC	TC	TT	TT	TC	CC	TT	TT	CC	TC	TT	TC	TT	TC	TC	TT	CC	TT	TT	TT
OAR1_71254279.1	1	71254279		AG	AG	GG	GG	GG	AG	GG	AG	GG	GG	GG	GG	GG	GG	AG	AG	AG	GG	AG	GG	GG	GG	AG	AG	GG	GG	GG	GG	GG	AG	GG	AA	AG	GG	AG	GG	GG	AG	GG	GG	AG	AG	GG	GG	GG	AG
OAR1_71317238.1	1	71317238		TC	CC	TC	TC	CC	TC	CC	TT	CC	CC	TC	CC	TC	TC	TT	TC	TC	TC	TC	TC	TC	TC	TC	TC	TC	TC	TC	TC	TT	TT	TC	TC	TC	CC	CC	CC	TC	TT	TT	CC	TC	TT	CC	TT	CC	TC
OAR1_71367342.1	1	71367342		AA	AA	AA	AA	AG	AA	AG	AA	AA	AA	AA	AA	AA	AA	AA	AA	AA	AA	AA	AA	AA	AA	AA	AA	AG	AA	AA	AA	AA	AG	AA	AA	AA	AA	AA	AA	AA	AA	AA	AA	AA	AA	AA	AA	AG	AA
s09319.1	1	71400275		TT	TT	TT	TC	TC	TC	TC	TC	CC	TT	TT	TC	CC	TC	TC	TC	TC	TT	TT	TC	CC	TC	TC	TT	TC	TC	CC	CC	TC	TT	CC	TT	TC	TC	TC	CC	CC	TT	CC	TC	TC	TC	TC	CC	CC	TT
OAR1_71455337.1	1	71455337		AG	GG	GG	AG	AG	AA	GG	AA	GG	GG	AG	GG	AA	AG	AA	AG	AG	GG	GG	AG	AG	AG	AG	GG	AA	AG	AG	AG	AG	AG	AG	AG	AA	AG	GG	AG	AA	AG	AA	GG	AG	AA	GG	AA	AA	AG
s34646.1	1	71469825		GG	GG	GG	GG	GG	GG	GG	GG	AG	GG	GG	GG	GG	GG	GG	GG	GG	GG	GG	GG	GG	GG	GG	GG	GG	GG	GG	GG	GG	GG	GG	GG	GG	GG	GG	GG	GG	GG	GG	GG	GG	GG	GG	GG	GG	GG
OAR1_71477114.1	1	71477114		AG	AA	AG	GG	AG	AG	AA	AG	AG	AA	AG	AA	AG	GG	AG	AA	AG	AG	AG	AG	AA	AA	AA	AG	GG	AA	AA	AA	AA	AG	AA	AA	GG	AG	AA	AG	AG	GG	AA	AA	AG	AG	AA	AA	GG	AG
OAR1_71521083.1	1	71521083		AG	GG	AG	AA	AG	AG	AA	AG	AA	AG	AA	AG	AG	AA	AG	GG	AA	AA	AA	AA	AG	GG	GG	AG	AA	AG	AG	AG	AG	AA	AG	GG	AA	AG	AG	AA	AG	AA	GG	AG	AA	AG	AG	GG	AA	AA
OAR1_71579102.1	1	71579102		AG	AA	AG	GG	AG	GG	GG	GG	GG	AG	GG	AG	GG	GG	GG	AG	GG	GG	GG	GG	GG	AG	AG	AG	GG	GG	GG	GG	AG	AG	GG	AG	GG	AG	AG	GG	GG	GG	GG	AG	GG	GG	AG	GG	GG	GG
OAR1_71610348.1	1	71610348		GG	AA	GG	GG	GG	GG	GG	GG	GG	GG	GG	GG	GG	GG	GG	AG	GG	GG	AG	GG	GG	GG	AG	AG	GG	GG	GG	GG	AG	AG	GG	AG	GG	GG	AG	GG	GG	GG	GG	GG	GG	GG	GG	GG	GG	GG
s43910.1	1	71655403		CC	TC	TC	TC	CC	CC	CC	CC	CC	CC	CC	CC	CC	TC	CC	TC	CC	TC	TC	CC	CC	CC	TC	TT	CC	CC	CC	CC	TC	TC	CC	TC	CC	CC	TC	CC	CC	TC	CC	CC	CC	CC	CC	CC	CC	CC
s15529.1	1	71693520		TT	TC	TT	TT	TT	TT	TT	TT	TT	TT	TT	TT	TT	TT	TT	TC	TT	TT	TT	TT	TT	TT	TC	TC	TT	TT	TT	TT	TC	TC	TT	TC	TT	TT	TC	TT	TT	TT	TT	TT	TT	TT	TT	TT	TT	TT
OAR1_71742338.1	1	71742338		AG	AG	AG	AA	GG	AG	AA	AA	AA	GG	GG	AG	AA	AA	AA	AA	AA	AG	AA	AG	AA	AG	AA	AA	GG	AG	AA	AA	AA	AG	AA	AG	AA	AG	AA	AA	AA	AA	AA	AG	AA	AA	AG	AA	AG	AG
OAR1_71789985.1	1	71789985		GG	GG	GG	GG	GG	GG	AG	GG	GG	GG	GG	GG	GG	GG	GG	GG	GG	GG	GG	GG	GG	GG	GG	GG	GG	GG	GG	GG	GG	GG	GG	GG	GG	GG	GG	GG	GG	GG	GG	GG	GG	GG	GG	GG	GG	GG
OAR1_71835815.1	1	71835815		TT	TT	TT	TG	TT	TG	TG	TT	TT	TT	TT	TT	TG	TG	TT	TT	TT	TT	TG	TG	TT	TT	TT	TT	TT	TT	TT	TT	TT	TT	TT	TT	TG	TG	TT	TG	TG	TT	TT	TT	TT	TT	TT	TT	TG	TT
OAR1_71916438.1	1	71916438		CC	TC	CC	TC	CC	TT	--	TC	--	CC	CC	--	TT	TC	TC	TT	--	CC	TC	TT	--	TC	TT	TC	CC	TC	--	--	TC	TC	--	TT	TC	TC	--	--	TT	CC	TT	--	--	TC	--	TT	TC	CC
OAR1_71967991.1	1	71967991		GG	TT	TG	TG	TG	TG	TG	TG	TT	GG	TG	TG	TG	TG	TG	TT	TG	TG	TG	TG	TT	TG	TT	TT	TT	TG	TT	TT	TG	TG	TT	TT	GG	GG	TT	TG	TG	TG	TT	TG	TG	TG	TG	TT	TG	GG
OAR1_71993896_X.1	1	71993896		AG	AA	AA	AA	AA	AA	AA	AG	AA	AA	AA	AA	AA	AA	AG	AA	AG	AA	AA	AA	AA	AA	AA	AA	AA	AA	AA	AA	AA	AG	AA	AA	AG	AA	AA	AA	AA	AG	AA	AA	AG	AG	AA	AA	AA	AG
OAR1_72035677.1	1	72035677		AG	GG	AG	GG	AG	AG	AG	GG	AG	AA	AG	AG	GG	GG	GG	GG	GG	AG	AG	GG	GG	AG	GG	GG	GG	AG	GG	GG	AG	AG	GG	AG	GG	AG	GG	GG	GG	GG	GG	AG	GG	GG	AG	GG	GG	AG
OAR1_72099868.1	1	72099868		AA	AG	AA	AA	AA	AA	GG	AA	AG	AG	AG	AG	AA	AA	AA	AA	AG	AG	AA	AA	AG	AA	AA	AA	AA	AG	AG	AG	AA	AG	AG	AA	AA	AA	AG	AG	AA	AA	AA	AG	AG	AA	AG	AA	AA	AG
OAR1_72149006.1	1	72149006		GG	AG	GG	GG	AG	GG	AG	AG	GG	GG	AG	GG	AG	GG	AG	AA	GG	GG	GG	GG	AG	AG	AA	AG	AA	AG	AG	AG	AG	GG	AG	AG	GG	GG	AG	GG	AG	GG	AA	GG	GG	AG	GG	AA	AG	GG
s60015.1	1	72259767		TC	TT	TC	--	TT	--	--	TC	TT	TC	TC	TT	--	--	TC	TT	TC	CC	TT	--	TT	TT	TT	TC	TT	TC	TT	TT	--	TC	TT	TT	--	--	TT	--	--	TC	TT	TT	TC	TC	TT	TT	--	CC
OAR1_72272469.1	1	72272469		TC	CC	CC	TT	CC	TC	TC	TC	CC	TC	TC	CC	TC	TC	TC	CC	TC	TC	TC	TT	CC	CC	CC	CC	CC	TC	CC	CC	TC	TC	CC	CC	TT	TC	CC	TC	TC	TT	CC	CC	TC	TC	CC	CC	TC	TT
OAR1_72324649.1	1	72324649		AA	AA	AA	AA	AA	AA	AA	AA	AA	AA	AA	AA	AA	AA	AA	AA	AA	AA	AA	AA	AA	AA	AA	AA	AA	AA	AA	AA	AA	AA	AA	AA	AA	AA	AA	AA	AA	AA	AA	AA	AA	AA	AA	AA	AA	AA
OAR1_72364642.1	1	72364642		GG	GG	GG	AG	AG	AG	AG	GG	GG	GG	AG	GG	AG	AG	GG	GG	GG	GG	GG	AG	GG	GG	GG	GG	AA	GG	GG	GG	AG	GG	GG	GG	AG	AG	GG	AG	AG	GG	GG	GG	GG	GG	GG	GG	AA	GG
s45498.1	1	72417608		AC	CC	CC	AA	AC	AC	AC	AC	CC	AC	AA	CC	AC	AC	AC	CC	AC	AC	AC	AA	CC	CC	CC	CC	AA	AC	CC	CC	AC	AC	CC	CC	AA	AC	CC	AC	AC	AA	CC	CC	AC	AC	CC	CC	AA	AA
OAR1_72471224.1	1	72471224		CC	CC	CC	CC	CC	CC	AC	CC	AC	CC	CC	CC	CC	CC	CC	CC	CC	CC	CC	CC	CC	CC	CC	CC	CC	CC	CC	CC	AC	CC	CC	CC	CC	CC	CC	CC	CC	CC	CC	CC	CC	CC	CC	CC	CC	CC
OAR1_72502432_X.1	1	72502432		CC	TT	TC	TT	CC	TT	TC	TC	TC	CC	CC	CC	TT	TT	TC	TT	CC	TC	TT	TT	TC	TC	TT	TT	CC	TC	TC	TC	TT	CC	TC	TT	TC	TC	TC	TC	TT	TC	TT	CC	CC	TC	CC	TT	TC	CC
OAR1_72537233.1	1	72537233		AA	GG	AA	AA	AG	AG	AA	AG	AG	AA	AG	AA	AG	AA	AG	GG	AA	AA	AA	AG	AG	AG	GG	AG	GG	AG	AG	AG	AG	AG	AG	GG	AA	AA	AG	AA	AG	AA	GG	AA	AA	AG	AA	GG	AG	AA
s48830.1	1	72578543		AG	GG	AA	AA	AA	AA	GG	GG	AG	AA	AA	AG	AG	AA	GG	GG	GG	AA	AA	AG	GG	AG	GG	AG	AA	AG	GG	GG	AG	AG	GG	AG	AG	AA	GG	AG	AG	AG	GG	AG	GG	GG	AA	GG	AA	AG
OAR1_72618599_X.1	1	72618599		GG	GG	GG	GG	GG	GG	AA	GG	AG	GG	GG	AG	GG	GG	GG	GG	AG	GG	GG	GG	AG	GG	GG	GG	GG	GG	AG	AG	GG	AG	AG	GG	GG	GG	AG	AG	GG	GG	GG	AG	AG	GG	GG	GG	GG	GG
OAR1_72635280.1	1	72635280		AG	AG	AG	AG	AG	GG	AA	AG	AA	AG	AA	AG	GG	AG	AG	GG	AA	AA	AA	AG	AG	GG	GG	AG	AA	AG	AG	AG	AG	AA	AG	GG	AG	GG	AG	AG	GG	AA	GG	AG	AA	AG	GG	GG	AG	AA
OAR1_72661541.1	1	72661541		--	--	--	--	--	--	--	--	--	--	--	--	--	--	--	--	--	--	--	--	--	--	--	--	--	--	--	--	--	--	--	--	--	--	--	--	--	--	--	--	--	--	--	--	--	--
s19841.1	1	72714607		AA	AG	AG	GG	AA	GG	AA	AG	AG	AA	AA	AA	GG	GG	AG	GG	AA	AG	GG	GG	AG	AG	GG	GG	AA	AG	AG	AG	AG	AA	AG	GG	AG	AG	AG	AG	GG	AG	GG	AA	AA	AG	AA	GG	AG	AA
s66349.1	1	72723858		AG	AG	AG	GG	AG	GG	AG	GG	AG	AG	GG	AA	GG	GG	GG	GG	AG	GG	GG	GG	AG	AG	GG	GG	GG	GG	AG	AG	AG	GG	AG	GG	GG	AG	AG	AG	GG	GG	GG	AA	AG	GG	AA	GG	GG	GG
OAR1_72776475.1	1	72776475		AC	AC	AC	CC	AC	CC	CC	AC	CC	AC	CC	AC	AC	CC	AC	AA	CC	CC	CC	AC	AC	AA	AA	AC	CC	AC	AC	AC	AC	CC	AC	AC	CC	AC	AC	CC	AC	CC	AA	AC	CC	AC	AA	AA	CC	CC
OAR1_72809819.1	1	72809819		AG	AG	AG	AA	AG	AA	AG	AG	GG	AG	AA	GG	AG	AA	AG	GG	AG	AA	AA	AG	GG	GG	GG	AG	AA	AG	GG	GG	AG	AA	GG	AG	AA	AG	GG	AG	AG	AA	GG	GG	AG	AG	GG	GG	AA	AA
s53787.1	1	72857541		TC	TC	TC	TC	TC	TC	TC	TC	TC	TT	TC	TT	TT	TC	TC	TT	TC	TC	CC	TT	TT	TT	TT	TC	CC	TT	TT	TT	TC	TC	TT	TC	TC	TT	TT	TT	TT	CC	TT	TT	TC	TC	TT	TT	TC	TC
OAR1_72924534.1	1	72924534		AA	AC	AC	AA	AA	AA	AA	AA	AC	AA	AA	AA	AA	AC	AA	AA	AA	AC	AA	AA	AA	AA	AA	AC	AA	AA	AA	AA	AA	AA	AA	AA	AA	AA	AA	AA	AA	AA	AA	AA	AA	AA	AA	AA	AA	AA
OAR1_72984979.1	1	72984979		TC	TC	CC	TT	CC	TT	TC	TT	TC	TC	TC	TC	TT	TC	TT	TT	TT	TC	TC	TC	TT	TC	TT	TC	CC	TT	TT	TT	TC	TC	TT	TT	TT	TC	TT	TT	TT	TT	TT	TC	TT	TT	CC	TT	TC	TT
OAR1_73027197.1	1	73027197		AG	GG	GG	AG	GG	AG	GG	AG	GG	GG	GG	GG	AG	AG	AG	GG	AG	GG	GG	AG	GG	GG	GG	GG	GG	GG	GG	GG	GG	AG	GG	GG	AA	AG	GG	AG	AG	AG	GG	GG	AG	AG	GG	GG	AG	AG
OAR1_73079598.1	1	73079598		GG	TT	TG	TT	GG	TT	GG	TG	GG	TG	TG	GG	TT	TT	TG	TT	GG	TT	TT	TT	TG	TG	TT	TT	GG	TT	TG	TG	TG	GG	TG	TT	TG	TG	TG	TG	TT	TG	TT	GG	GG	TG	GG	TT	TG	TG
OAR1_73136920.1	1	73136920		CC	AC	CC	AA	CC	AA	CC	AC	CC	CC	CC	CC	AA	AC	AC	AA	CC	CC	AA	AA	AC	AC	AA	AC	CC	AC	AC	AC	AC	AC	AC	AA	AC	AC	AC	AC	AA	AC	AA	CC	CC	AC	CC	AA	AC	CC
OAR1_73149868.1	1	73149868		AG	AG	GG	AA	GG	AA	AA	AA	AA	GG	GG	AG	AA	AG	AA	AA	AA	GG	AA	AA	AA	AG	AA	AG	GG	AG	AA	AA	AA	AG	AA	AA	AA	AG	AA	AA	AA	AA	AA	AG	AA	AA	GG	AA	AG	AG
OAR1_73166924.1	1	73166924		TC	CC	TT	CC	TT	CC	CC	CC	CC	TT	TT	TC	CC	TC	CC	CC	CC	TT	CC	CC	CC	TC	CC	TC	TT	TC	CC	CC	CC	CC	CC	CC	CC	TC	CC	CC	CC	CC	CC	TC	CC	CC	TT	CC	TC	TC
OAR1_73228884.1	1	73228884		AT	TT	--	AT	TT	AT	AA	AT	AA	TT	TT	AT	AT	AA	AT	TT	AA	--	TT	AT	AT	TT	TT	--	TT	TT	AT	AT	AT	AA	AT	TT	AA	AT	AT	AA	AT	AT	TT	AT	AA	AT	TT	TT	AT	AT
OAR1_73281352.1	1	73281352		GG	AG	GG	GG	GG	GG	GG	AG	GG	GG	GG	GG	AG	GG	AG	AA	GG	GG	GG	GG	AG	AG	AA	AG	GG	AG	AG	AG	AG	AG	AG	AG	GG	GG	AG	GG	AG	GG	AA	GG	GG	AG	GG	AA	GG	GG
OAR1_73306625.1	1	73306625		AA	AG	AA	AA	AA	AA	AA	AG	AA	AA	AA	AA	AG	AA	AG	GG	AA	AA	AA	AA	AG	AG	GG	AG	AA	AG	AG	AG	AG	AG	AG	AG	AA	AA	AG	AA	AG	AA	GG	AA	AA	AG	AA	GG	AA	AA
OAR1_73366547.1	1	73366547		AA	AA	AA	AA	AA	AA	GG	AA	AG	AA	AA	AG	AA	AA	AA	AA	AG	AA	AA	AG	AG	AA	AA	AA	AA	AA	AG	AG	AA	AA	AG	AA	AA	AA	AG	AG	AA	AA	AA	AG	AG	AA	AA	AA	AA	AA
OAR1_73487891.1	1	73487891		GG	AG	GG	GG	GG	GG	GG	GG	GG	GG	GG	GG	GG	GG	GG	GG	GG	GG	GG	GG	GG	GG	GG	GG	GG	GG	GG	GG	GG	GG	GG	GG	GG	GG	GG	GG	GG	GG	GG	GG	GG	GG	GG	GG	GG	GG
OAR1_73583793.1	1	73583793		CC	TC	CC	CC	CC	CC	TC	TC	CC	CC	CC	CC	TC	CC	TC	TT	CC	CC	CC	CC	TC	TC	TT	TC	CC	TC	TC	TC	TC	TC	TC	TC	CC	CC	TC	CC	TC	CC	TT	CC	CC	TC	CC	TT	CC	CC
OAR1_73591836.1	1	73591836		CC	TC	CC	CC	CC	CC	TC	TC	CC	CC	CC	CC	TC	CC	TC	TT	CC	CC	CC	CC	TC	TC	TT	TC	CC	TC	TC	TC	TC	TC	TC	TC	CC	CC	TC	CC	TC	CC	TT	CC	CC	TC	CC	TT	CC	CC
OAR1_73599185.1	1	73599185		TT	TC	TT	TT	TT	TT	TC	TC	TT	TT	TT	TT	TC	TT	TC	CC	TT	TT	TT	TT	TC	TC	CC	TC	TT	TC	TC	TC	TC	TC	TC	TC	TT	TT	TC	TT	TC	TT	CC	TT	TT	TC	TT	CC	TT	TT
OAR1_73673800.1	1	73673800		GG	TT	GG	GG	GG	GG	TG	TG	GG	GG	GG	GG	TG	GG	TG	TT	GG	GG	GG	GG	TG	TG	TT	TG	GG	TG	TG	TG	TG	TG	TG	TG	GG	GG	TG	GG	TG	GG	TT	GG	GG	TG	GG	TT	GG	GG
OAR1_73739699.1	1	73739699		CC	TT	CC	TC	TC	CC	TC	TC	CC	CC	TC	CC	TC	CC	TC	TT	CC	CC	TC	CC	TC	TC	TT	TC	TT	TC	TC	TC	TC	TC	TC	TC	CC	CC	TC	CC	TC	TC	TT	CC	CC	TC	CC	TT	TC	CC
OAR1_73783528.1	1	73783528		AA	GG	AA	AG	AG	AA	AG	AG	AA	AA	AG	AA	AG	AA	AG	GG	AA	AA	AG	AG	AG	AG	GG	AG	GG	AG	AG	AG	GG	AG	AG	AG	AA	AA	AG	AA	AG	AG	GG	AA	AA	AG	AA	GG	AG	AA
OAR1_73804032.1	1	73804032		CC	TC	CC	TC	CC	CC	CC	CC	CC	CC	CC	CC	CC	CC	CC	CC	CC	CC	TC	TC	CC	CC	CC	CC	CC	CC	CC	CC	TC	CC	CC	CC	CC	CC	CC	CC	CC	TC	CC	CC	CC	CC	CC	CC	CC	CC
OAR1_73900697.1	1	73900697		TT	TC	TC	TC	TT	TT	CC	TC	CC	TC	CC	TC	TC	TC	TC	CC	TC	CC	TC	TC	CC	TC	CC	CC	TC	CC	CC	CC	TC	TC	CC	TC	TT	TT	CC	TC	TC	TC	CC	TC	TC	TC	TT	CC	TT	TC
OAR1_73950077.1	1	73950077		TT	TC	TC	TC	TC	CC	TC	TC	TC	TC	CC	TC	CC	CC	TC	CC	TC	CC	TC	CC	CC	TC	CC	CC	CC	CC	CC	CC	TC	TC	CC	CC	TC	TC	CC	CC	CC	TT	CC	TC	TC	TC	TT	CC	CC	TC
OAR1_74015424.1	1	74015424		GG	AG	AG	AG	AG	AG	AG	GG	GG	GG	GG	GG	GG	AG	GG	GG	GG	AG	AA	AG	AG	GG	GG	AG	AG	GG	GG	GG	GG	AG	GG	AG	GG	GG	GG	AG	GG	AG	GG	GG	GG	GG	GG	GG	AG	GG
OAR1_74065628.1	1	74065628		CC	TT	TC	TC	TC	CC	TC	TC	TC	TC	TC	TC	TC	TC	TC	TT	TC	TT	TT	CC	TT	TC	TT	TT	TC	TT	TT	TT	TC	CC	TT	TC	CC	CC	TT	TC	TC	TC	TT	TC	TC	TC	CC	TT	TC	TC
OAR1_74168866.1	1	74168866		TC	TC	TT	TC	TT	CC	CC	CC	CC	TT	TC	TC	TC	TC	CC	CC	CC	TT	TT	CC	TC	TC	TC	TC	TC	TC	CC	CC	TC	TC	CC	CC	CC	TC	CC	TC	CC	TC	CC	TC	CC	CC	TT	CC	TC	TC
OAR1_74222611.1	1	74222611		TC	TC	CC	TC	CC	TT	TC	TT	TT	CC	TC	TC	TT	TC	TT	TT	TT	CC	CC	TT	TC	TC	TC	TC	TC	TC	TT	TT	TT	TT	TT	TT	TT	TT	TT	TC	TT	TC	TT	TC	TT	TT	CC	TT	TC	TC
OAR1_74269595.1	1	74269595		TG	TG	GG	TG	GG	TT	TG	TT	TT	GG	TG	TG	TT	TG	TT	TT	TT	GG	GG	TT	TG	TG	TG	TG	TG	TG	TT	TT	TT	TT	TT	TT	TT	TT	TT	TG	TT	TG	TT	TG	TT	TT	GG	TT	TG	TG
OAR1_74296965.1	1	74296965		AG	AG	GG	AG	GG	AA	AG	AA	AA	GG	AG	AG	AA	AG	AA	AA	AA	GG	GG	AA	AG	AG	AG	AG	AG	AG	AA	AA	AA	AA	AA	AA	AA	AA	AA	AG	AA	AG	AA	AG	AA	AA	GG	AA	AG	AG
DU351298_316.1	1	74357198		AC	AC	CC	AC	CC	AA	AC	AA	AA	CC	AC	AC	AA	AC	AA	AA	AA	CC	CC	AA	AC	AC	AC	AC	AC	AC	AA	AA	AA	AA	AA	AA	AA	AA	AA	AC	AA	AC	AA	AC	AA	AA	CC	AA	AC	AC
OAR1_74412073.1	1	74412073		AA	AA	AG	AA	AA	AA	AA	AA	AA	AG	AG	AA	AA	AG	AA	AA	AA	GG	AA	AA	AA	AA	AA	AG	AA	AG	AA	AA	AG	AA	AA	AA	AA	AA	AA	AA	AA	AA	AA	AA	AA	AA	AA	AA	AA	AG
OAR1_74421103.1	1	74421103		TT	TT	TT	TT	TT	TT	TT	TT	TT	TT	TT	TT	TT	TT	TT	TT	TT	TT	TT	TT	TT	TT	TT	TT	TT	TT	TT	TT	TA	TT	TT	TT	TT	TT	TT	TT	TT	TT	TT	TT	TT	TT	TT	TT	TT	TT
OAR1_74486548.1	1	74486548		TC	TT	TT	TC	TT	CC	TT	TC	TC	TT	TC	TT	TC	TC	TC	TT	TC	TT	TT	--	TC	TT	TT	TT	TC	TT	TT	TT	TT	CC	TT	TC	CC	--	TT	CC	TC	TC	TT	TT	TC	TC	TT	TT	TC	TC
OAR1_74545077.1	1	74545077		AA	AA	AG	AG	AA	AA	AG	AA	AA	AG	AG	AA	AA	AG	AA	AA	AA	GG	AG	AA	AA	AA	AA	AG	AA	AG	AA	AA	AG	AA	AA	AA	AA	AA	AA	AA	AA	AG	AA	AA	AA	AA	AA	AA	AA	AG
s19318.1	1	74609460		AA	AG	AG	AG	AA	AA	AG	AA	AA	AG	AG	AA	AG	AA	AA	AA	AA	GG	AG	AA	AG	AA	AA	AG	AA	AG	AA	AA	AG	AG	AA	AA	AA	AG	AA	AG	AA	AG	AA	AA	AA	AA	AA	AA	AA	AG
s56610.1	1	74616911		CC	CC	CC	CC	CC	CC	CC	CC	CC	CC	CC	CC	AC	CC	CC	CC	CC	CC	CC	CC	CC	CC	CC	CC	CC	CC	CC	CC	CC	AC	CC	CC	CC	CC	CC	CC	CC	CC	CC	CC	CC	CC	CC	CC	CC	CC
OAR1_74623022.1	1	74623022		TT	CC	TT	TC	TT	TT	CC	TC	CC	TT	TT	TC	TC	TT	TC	CC	TC	TC	TC	TT	TC	TC	TC	CC	TT	TC	CC	CC	TC	TT	CC	TC	TT	TC	CC	TT	TC	TC	CC	TC	TC	TC	TT	CC	TT	TT
s05498.1	1	74698979		CC	AC	CC	AA	AC	AC	AA	AC	AA	AC	AC	AC	AC	AA	AC	AA	AC	AA	AA	AA	AC	AC	AC	AA	AC	AA	AA	AA	AA	AC	AA	AC	AC	AA	AA	AC	AA	AC	AA	AC	AC	AC	CC	AA	AA	AC
s72471.1	1	74762610		GC	GG	CC	GC	CC	CC	GC	GG	GC	GC	GC	GC	GC	CC	GG	GG	GG	GC	GC	CC	GC	GC	GC	GC	CC	GG	GG	GG	GC	GC	GG	GC	GC	CC	GG	CC	GC	GG	GG	GC	GG	GG	CC	GG	CC	GG
s03807.1	1	74853565		TG	TG	TT	TG	TG	GG	TG	TG	TG	TT	TT	TT	TT	GG	TG	TT	TG	TG	TG	GG	TT	TT	TT	TG	TG	TT	TT	TT	TG	GG	TT	TG	GG	TG	TT	TG	TG	TG	TT	TT	TG	TG	TT	TT	GG	TG
s62725.1	1	74895655		TC	TC	CC	TT	TC	TC	TC	TT	TC	CC	CC	TC	TC	TT	TT	TT	TT	CC	TT	TT	TT	TC	TC	TC	TC	TC	TT	TT	TT	TC	TT	TC	TT	TC	TT	TT	TT	TT	TT	TC	TT	TT	CC	TT	TT	TC
s52589.1	1	74948128		CC	TC	CC	TT	CC	TC	TT	TC	TT	TC	TT	TC	TC	TT	TC	TT	TC	TC	TC	TC	TT	TC	TC	TC	TC	TT	TT	TT	TT	TC	TT	TC	TC	TT	TT	TT	TT	TC	TT	TC	TC	TC	CC	TT	TC	TC
OAR1_74975366.1	1	74975366		--	--	--	--	--	--	--	--	--	--	--	--	--	--	--	--	--	--	--	--	--	--	--	--	--	--	--	--	--	--	--	--	--	--	--	--	--	--	--	--	--	--	--	--	--	--
OAR1_75006164.1	1	75006164		AA	AA	AG	AG	AG	AG	AA	AG	AA	AA	AA	AA	GG	AA	AG	AG	AA	AA	GG	AG	AG	AG	GG	AA	AG	AG	AG	AG	GG	AG	AG	AG	AA	AA	AA	AA	AG	AG	GG	AA	AA	AG	AA	GG	AG	AA
OAR1_75041734.1	1	75041734		GG	AG	AG	GG	GG	GG	GG	GG	GG	AG	AG	GG	AG	GG	GG	GG	GG	AG	GG	GG	AG	GG	AG	GG	GG	AG	GG	GG	GG	GG	GG	GG	GG	GG	GG	AG	GG	GG	GG	GG	GG	GG	GG	GG	GG	AG
s36857.1	1	75085887		CC	CC	CC	CC	CC	CC	CC	CC	CC	CC	CC	CC	CC	CC	CC	CC	CC	CC	CC	CC	CC	CC	CC	CC	CC	CC	CC	CC	CC	CC	CC	CC	CC	TC	CC	CC	CC	CC	CC	CC	CC	CC	CC	CC	CC	CC
s45673.1	1	75095814		TC	TT	CC	TC	CC	CC	TC	TC	TT	CC	CC	TC	CC	CC	TC	TC	TT	TC	TC	CC	TC	CC	CC	TT	CC	CC	TC	TC	CC	TT	TC	TC	TC	CC	TT	TC	CC	TT	CC	TC	TT	TC	CC	CC	CC	TC
OAR1_75114897.1	1	75114897		AC	CC	AC	AC	AC	AC	AC	CC	CC	AA	AA	AC	CC	AA	CC	CC	CC	AC	CC	AC	CC	AC	CC	CC	AC	AC	CC	CC	CC	CC	CC	CC	AC	AC	CC	AC	AC	CC	CC	AC	CC	CC	AA	CC	AC	AC
OAR1_75169851.1	1	75169851		TC	TT	TC	TT	TC	TC	TC	TC	CC	TC	TC	CC	CC	TT	TC	CC	TC	TC	TT	TT	TC	TC	CC	TC	TT	TC	CC	CC	CC	TT	CC	CC	TT	TT	CC	TT	TC	TT	CC	TC	TC	TC	CC	CC	TT	TC
s33679.1	1	75186253		AG	GG	AG	GG	AG	AG	AG	AG	AG	AG	AG	AA	AA	GG	AG	AA	AG	AG	GG	GG	AA	AG	AA	AG	GG	AG	AA	AA	AA	GG	AA	AA	GG	AG	AA	AG	AG	GG	AA	AG	AG	AG	AA	AA	GG	AG
s53104.1	1	75247473		TG	TT	TG	TG	TG	TG	TT	TT	TT	TG	TG	TG	TT	GG	TT	TT	TT	TT	TG	GG	TG	TG	TT	TT	TG	TG	TT	TT	TG	TG	TT	TT	TG	TG	TT	GG	TG	TT	TT	TG	TT	TT	GG	TT	TG	TT
s18898.1	1	75305423		AA	AA	AA	AA	AA	AA	AA	AA	AG	AA	AA	AA	AA	AA	AA	AA	AA	AA	AA	AA	AG	AA	AA	AA	AA	AA	AA	AA	AG	AG	AA	AA	AA	AA	AA	AG	AA	AA	AA	AA	AA	AA	AA	AA	AA	AA
OAR1_75348360.1	1	75348360		TC	TC	CC	CC	TT	TC	TC	CC	TC	CC	CC	TT	CC	CC	CC	TC	TC	TC	CC	CC	CC	CC	CC	TT	TC	CC	TC	TC	CC	CC	TC	TT	CC	CC	TT	CC	CC	CC	CC	TC	TC	CC	TT	CC	TC	CC
OAR1_75402268.1	1	75402268		TC	TT	TT	TT	TC	TC	TT	TT	TT	TT	TT	TC	TT	TT	TT	TT	TT	TT	TT	TT	TT	TT	TT	TT	TT	TT	TT	TT	TT	TT	TT	TC	TT	TC	TT	TT	TT	TT	TT	TT	TT	TT	CC	TT	TT	TT
OAR1_75451234.1	1	75451234		TC	TC	CC	CC	TC	CC	CC	CC	CC	CC	CC	TC	CC	CC	CC	CC	CC	TC	CC	CC	TC	CC	CC	TC	CC	CC	CC	CC	TC	CC	CC	CC	CC	CC	CC	TC	CC	CC	CC	CC	CC	CC	TT	CC	CC	CC
OAR1_75469432.1	1	75469432		GG	TG	GG	GG	GG	GG	GG	GG	GG	GG	GG	GG	GG	GG	GG	GG	GG	TG	GG	GG	TG	GG	GG	TG	GG	GG	GG	GG	GG	GG	GG	GG	GG	GG	GG	TG	GG	GG	GG	GG	GG	GG	GG	GG	GG	GG
OAR1_75509335.1	1	75509335		TT	TT	TT	TG	TT	TG	TT	TT	TT	TT	TG	TT	TT	GG	TT	TT	TT	TT	TT	TG	TT	TT	TT	TT	TG	TG	TT	TT	TT	TT	TT	TT	TG	TG	TT	TG	TG	TT	TT	TT	TT	TT	TT	TT	TG	TT
OAR1_75553490.1	1	75553490		GG	GG	GG	GG	AG	GG	AG	AG	AG	AG	AA	AG	AG	GG	AG	AA	AG	AG	GG	GG	AG	AG	AG	AG	AA	AA	AA	AA	AA	GG	AA	AG	GG	GG	AA	GG	AG	GG	AA	AG	AG	AG	GG	AA	AG	AG
OAR1_75586198.1	1	75586198		AG	AA	AA	AG	AG	AA	AG	GG	AG	AG	GG	AG	GG	AA	GG	GG	GG	AG	AG	AA	GG	AG	GG	AG	GG	GG	GG	GG	GG	AG	GG	AG	AG	AA	GG	AG	AG	GG	GG	AG	GG	GG	AA	GG	AG	GG
OAR1_75610165.1	1	75610165		--	CC	CC	CC	--	CC	--	--	--	--	--	--	--	CC	--	--	--	--	CC	CC	--	--	--	--	--	--	--	--	--	--	--	--	--	CC	--	--	--	--	--	--	--	--	--	--	--	--
OAR1_75653189.1	1	75653189		AG	GG	GG	AG	AG	GG	AG	AG	AG	AG	AA	AG	AG	GG	AG	AG	AA	AG	AG	GG	AG	GG	AG	AG	AA	AG	AG	AG	AG	AG	AG	AG	AG	GG	AA	AG	GG	AA	GG	AG	AA	AG	GG	GG	AG	AA
s11889.1	1	75753496		GG	GG	GG	GG	GG	GG	GG	GG	GG	GG	GG	GG	GG	GG	GG	GG	GG	GG	AG	AG	GG	GG	GG	GG	GG	GG	GG	GG	GG	GG	GG	GG	GG	GG	GG	GG	GG	GG	GG	GG	GG	GG	GG	GG	GG	GG
OAR1_75790685.1	1	75790685		GG	GG	GG	AA	GG	AG	GG	GG	GG	AG	AG	GG	GG	AA	GG	GG	GG	AG	AG	AG	GG	GG	GG	GG	GG	GG	GG	GG	GG	GG	GG	GG	AG	AG	GG	AG	AG	AG	GG	GG	GG	GG	GG	GG	AG	AG
s01041.1	1	75846931		AG	GG	GG	AG	GG	GG	GG	AG	AG	AG	AG	GG	GG	GG	AG	GG	AG	AG	AG	GG	GG	GG	AG	GG	GG	GG	GG	GG	GG	AG	GG	GG	AG	GG	GG	GG	GG	AA	GG	GG	AG	AG	GG	GG	GG	AA
s32569.1	1	75910195		CC	TT	TC	TC	TC	TT	TC	CC	TC	TT	TT	TC	TT	TT	CC	TC	TC	TT	CC	TC	TC	TC	CC	TT	TT	TC	TC	TC	CC	CC	TC	TT	TC	TT	TT	TT	TC	CC	CC	TT	TC	CC	CC	CC	TT	TC
s39409.1	1	75918002		AA	GG	GG	AG	AG	AA	AG	AG	AG	GG	AG	AG	AG	AA	AG	GG	AG	AG	GG	AG	GG	GG	GG	AG	AG	AG	GG	GG	AG	AA	GG	AG	AA	AG	GG	AG	AG	AG	GG	GG	AG	AG	AA	GG	AG	AG
s12060.1	1	75971485		TT	TT	TC	CC	TC	CC	TC	TT	TC	CC	TC	TT	CC	CC	TT	TT	TT	CC	CC	CC	TT	TC	TC	TC	TC	TT	TT	TT	TC	TC	TT	TC	TC	TC	TT	TC	TC	TC	TT	TC	TT	TT	TT	TT	CC	TC
s74667.1	1	76034212		TC	TC	TT	TC	TC	TT	CC	TC	TC	TT	TC	TC	CC	TT	TC	TC	CC	TC	CC	TC	TT	TT	TT	CC	CC	TC	TC	TC	TT	TC	TC	TC	TC	TC	CC	TT	TT	CC	TT	TC	CC	TC	TT	TT	TC	TC
OAR1_76085236.1	1	76085236		AA	AG	GG	AG	AA	GG	AA	AG	AG	AG	AA	AA	AA	GG	AG	AG	AA	AA	AA	AG	GG	GG	AG	AA	AA	AG	AG	AG	AG	AG	AG	AG	AG	GG	AA	GG	GG	AA	GG	AG	AA	AG	AA	GG	AG	AA
s48049.1	1	76102653		AA	AG	GG	AG	AA	GG	AA	AA	AA	GG	AG	AA	AA	GG	AA	AA	AA	AG	AA	AG	AG	AG	AA	AA	AA	AA	AA	AA	AA	AG	AA	AG	AG	GG	AA	GG	AG	AA	AA	AG	AA	AA	AA	AA	AG	AG
OAR1_76111336.1	1	76111336		GG	AG	AG	GG	GG	GG	AG	GG	GG	AA	AG	GG	AG	GG	GG	GG	GG	AG	AG	AG	AG	AG	GG	GG	GG	GG	GG	GG	GG	GG	GG	GG	GG	AG	GG	AG	GG	GG	GG	AG	GG	GG	GG	GG	GG	AG
OAR1_76172248.1	1	76172248		TG	GG	TG	TG	TT	GG	TG	GG	TG	GG	GG	TT	TG	GG	GG	GG	TG	TG	TG	GG	TG	GG	TG	TG	TG	GG	TG	TG	TG	GG	TG	GG	GG	GG	TG	TG	GG	TG	GG	TG	TG	GG	TT	GG	TG	GG
s33210.1	1	76227410		TG	TG	TG	TT	TG	TT	GG	TG	GG	GG	TG	GG	TT	TT	TG	GG	TG	TG	TT	TT	GG	GG	GG	TG	TT	TG	GG	GG	TG	TT	GG	TG	TT	TG	GG	TG	TG	TT	GG	GG	TG	TG	GG	GG	TT	TG
OAR1_76290283.1	1	76290283		CC	CC	CC	TC	CC	TC	TC	CC	CC	TC	TT	CC	TC	CC	CC	TC	CC	TC	TC	CC	CC	CC	TC	TC	TC	TC	CC	CC	CC	CC	CC	TT	CC	CC	TC	CC	CC	TC	CC	CC	CC	CC	CC	CC	CC	TC
s09749.1	1	76301148		TT	TC	TT	TT	TC	TT	TC	TT	TC	TT	TT	TC	TC	TT	TT	TT	TC	TC	TT	TT	TT	TT	TT	TC	TC	TT	TC	TC	TT	TT	TC	TT	TT	TC	TC	TT	TT	TT	TT	TC	TC	TT	TT	TT	TC	TT
s43016.1	1	76348351		AA	AA	AG	AA	AA	AG	AA	AA	AA	AG	AA	AA	AA	AA	AA	AG	AA	AA	AA	AA	AA	AG	AA	AG	AA	AA	AA	AA	AA	AA	AA	GG	AA	AA	AG	AA	AA	AA	AA	AG	AA	AA	AA	AA	AA	AA
OAR1_76382311.1	1	76382311		TT	CC	CC	TC	TC	TC	CC	TC	CC	CC	CC	TC	CC	TT	TC	CC	TC	CC	CC	TC	CC	CC	TC	CC	CC	CC	CC	CC	CC	TC	CC	CC	TT	TC	CC	TC	TC	TC	CC	CC	TC	TC	TT	CC	TC	TC
OAR1_76413990.1	1	76413990		TT	CC	TT	TT	TT	TT	CC	TC	CC	TT	TC	TC	TT	TT	TC	TC	TC	TT	TC	TC	CC	TC	CC	TT	TC	CC	CC	CC	TC	TC	CC	TT	TT	TT	TC	TC	TC	TT	CC	TC	TC	TC	TT	CC	TT	TT
OAR1_76463728.1	1	76463728		TT	TC	TC	TT	TC	TT	TT	TC	TC	CC	TC	TT	TC	TT	TC	TC	TT	CC	TC	TC	CC	CC	TC	TC	TC	TC	TC	TC	CC	TC	TC	TT	TT	TT	TT	TC	TC	TT	CC	TC	TT	TC	TT	CC	TC	TC
s18906.1	1	76500188		GG	AA	AA	GG	AG	GG	AG	AG	AG	AA	AA	GG	AA	GG	AG	AG	GG	AA	AG	AG	AA	AA	AG	AG	AA	AA	AG	AG	AA	AG	AG	GG	GG	GG	GG	AG	AG	GG	AA	AG	GG	AG	GG	AA	AG	AG
OAR1_76509296.1	1	76509296		GG	TT	TT	GG	TG	GG	TG	TG	TG	TT	TT	GG	TT	GG	TG	TG	GG	TT	TG	TG	TT	TT	TG	TG	TT	TT	TG	TG	TT	TG	TG	GG	GG	GG	GG	TG	TG	GG	TT	TG	GG	TG	GG	TT	TG	TG
OAR1_76588267.1	1	76588267		AA	AG	AG	AG	AG	AA	GG	AG	GG	AG	GG	AG	AG	AA	AG	AG	AG	GG	GG	AG	AG	AG	AG	AG	GG	GG	GG	GG	GG	AG	GG	AA	AA	AG	AG	AA	AG	AG	GG	AG	AG	AG	AA	GG	AG	AG
s52630.1	1	76630204		TG	GG	TG	GG	TG	GG	GG	GG	GG	TG	GG	TG	GG	GG	GG	TG	GG	GG	GG	GG	TG	TG	GG	TG	GG	GG	GG	GG	GG	TG	GG	TG	GG	GG	TG	TG	GG	GG	GG	TG	GG	GG	TT	GG	GG	GG
OAR1_76692603.1	1	76692603		TC	TC	CC	TT	CC	TT	TC	TC	CC	CC	TC	CC	CC	TT	TC	CC	TC	CC	TC	TC	TC	CC	TC	CC	TC	TC	CC	CC	CC	TT	CC	TC	TT	TT	CC	TT	TC	TT	CC	CC	TC	TC	CC	CC	TC	TC
OAR1_76705673.1	1	76705673		TC	TC	TC	CC	TT	CC	TC	TC	TT	TC	TC	TT	TT	CC	TC	TT	TC	TT	TC	TC	TC	TC	TC	TT	TC	TC	TT	TT	TT	CC	TT	TC	CC	CC	TT	CC	TC	CC	TT	TC	TC	TC	TT	TT	TC	TC
OAR1_76777710.1	1	76777710		AA	AA	AG	AG	AG	AA	AG	AA	AA	AA	AA	AA	AG	AA	AA	AA	AA	AG	GG	AG	AA	AA	AG	AG	AG	AA	AA	AA	AA	AA	AA	AA	AA	AA	AA	AA	AA	AG	AA	AA	AA	AA	AA	AA	AG	AA
OAR1_76803512.1	1	76803512		TC	TC	CC	CC	TC	TC	CC	CC	CC	CC	CC	TC	CC	CC	CC	TC	CC	CC	CC	CC	TC	CC	CC	TC	CC	CC	CC	CC	CC	CC	CC	TT	CC	TC	TC	TC	CC	CC	CC	CC	CC	CC	TT	CC	CC	CC
OAR1_76896728.1	1	76896728		--	TC	--	--	TC	--	--	--	--	TT	TC	--	TT	--	--	TC	--	TT	TC	--	TC	TT	TC	TC	TC	TC	--	--	TT	--	--	CC	--	--	--	--	--	--	TT	--	--	--	CC	TT	--	--
OAR1_76933661.1	1	76933661		CC	TC	TT	CC	TC	TC	CC	CC	CC	TT	TC	TC	CC	CC	CC	CC	CC	TC	TC	TC	CC	TC	CC	CC	CC	CC	CC	CC	TC	TC	CC	TC	CC	TC	CC	CC	CC	CC	CC	TC	CC	CC	TT	CC	CC	TC
OAR1_77014835.1	1	77014835		CC	CC	CC	CC	CC	CC	CC	CC	CC	CC	CC	CC	TC	CC	CC	CC	CC	CC	CC	CC	CC	CC	TC	CC	CC	CC	CC	CC	CC	CC	CC	CC	CC	CC	CC	CC	CC	CC	CC	CC	CC	CC	CC	CC	CC	CC
OAR1_77026349.1	1	77026349		GG	AG	AG	GG	GG	GG	GG	GG	GG	AA	AG	GG	GG	GG	GG	GG	GG	AG	GG	GG	AG	AG	GG	GG	GG	GG	GG	GG	AG	AG	GG	GG	GG	GG	GG	AG	GG	GG	GG	AG	GG	GG	GG	AG	GG	AG
OAR1_77069506.1	1	77069506		CC	CC	TC	TC	TT	CC	TC	CC	CC	CC	TC	TC	TC	CC	CC	CC	CC	TC	TC	CC	CC	CC	CC	TC	TT	TC	CC	CC	CC	CC	CC	CC	CC	CC	CC	CC	CC	TC	CC	CC	CC	CC	TT	CC	TC	CC
OAR1_77116140.1	1	77116140		AC	AC	AC	AC	AA	CC	--	AC	--	CC	AC	--	AC	CC	AC	AC	--	AC	AC	CC	AC	AC	AC	AC	AA	AA	--	--	AC	CC	--	CC	CC	CC	--	CC	AC	AC	AA	--	--	AC	AA	AC	AC	CC
OAR1_77147307.1	1	77147307		TC	CC	TC	TC	TC	CC	TT	CC	TC	CC	TC	TT	CC	CC	CC	CC	TC	CC	TC	CC	CC	CC	CC	CC	TC	TC	TC	TC	CC	CC	TC	CC	CC	CC	TC	CC	CC	TC	CC	TC	TC	CC	TT	CC	CC	CC
OAR1_77194102.1	1	77194102		AG	AG	AG	AG	AG	GG	AA	AG	AA	AG	AA	AA	AG	GG	AG	AA	AG	AG	AG	GG	AG	AG	AA	AG	AG	AA	AA	AA	AA	GG	AA	AG	GG	GG	AA	GG	AG	AG	AA	AG	AG	AG	AA	AG	GG	AG
s25340.1	1	77296576		TC	TC	TC	TC	TC	TT	CC	TC	CC	TT	TC	CC	TC	TT	TC	CC	TC	TT	TC	TT	TC	TC	CC	TC	TC	CC	CC	CC	TC	TT	CC	TC	TT	TC	CC	TT	TC	TC	CC	TC	TC	TC	CC	TC	TT	TT
OAR1_77317272.1	1	77317272		AA	CC	AC	AC	AC	AA	AC	AC	CC	AC	CC	AC	CC	AA	AC	CC	AC	CC	AC	AA	CC	AC	CC	CC	CC	CC	CC	CC	CC	AC	CC	AC	AA	AC	CC	AC	AC	AC	CC	AC	AC	AC	AA	CC	AC	AC
OAR1_77400641.1	1	77400641		TT	TT	TC	TT	TT	TT	TT	TT	TT	TT	TC	TT	TC	TT	TT	TC	TT	TT	TT	TT	TC	TT	TC	TC	TC	TC	TT	TT	TT	TT	TT	TC	TT	TC	TC	TC	TT	TT	TT	TT	TT	TT	TT	TT	TT	TT
OAR1_77436037.1	1	77436037		TC	CC	TC	TC	TC	TC	CC	TC	CC	TC	TC	CC	TC	TT	TC	TC	TC	CC	TC	TT	CC	TC	CC	TC	TT	TC	CC	CC	CC	TC	CC	TC	TT	TT	TC	TC	TC	TC	CC	TC	TC	TC	CC	CC	TT	TC
OAR1_77457032.1	1	77457032		TC	CC	TC	TC	TC	CC	TT	CC	TC	TC	TC	TT	TC	CC	CC	TC	TC	TT	TC	CC	TC	CC	TC	TT	CC	CC	TC	TC	TC	CC	TC	TC	CC	CC	TT	TC	CC	TC	CC	TC	TC	CC	TT	CC	CC	TC
OAR1_77478775.1	1	77478775		AG	AA	AG	AG	AG	AG	AA	AG	AA	AG	AG	AA	AG	GG	AG	AA	AG	AA	AG	GG	AA	AG	AA	AA	GG	AG	AA	AA	AA	AG	AA	AA	GG	GG	AA	AG	AG	AG	AA	AG	AG	AG	AA	AA	GG	AG
OAR1_77541835.1	1	77541835		TT	TT	TC	TT	TC	TT	TT	TT	TT	TT	TT	TC	TC	TT	TT	TT	TT	TT	TT	TT	TT	TT	TC	TT	TT	TT	TT	TT	TT	TT	TT	TT	TT	TT	TT	TT	TT	TT	TT	TT	TT	TT	CC	TT	TT	TT
OAR1_77585310.1	1	77585310		TT	TC	TC	TT	TT	TT	TT	TT	TT	TC	CC	TT	TC	TT	TT	TC	TT	TC	TT	TT	TT	TT	TC	TC	TC	TC	TT	TT	TC	TC	TT	TC	TT	TT	TC	TT	TT	TT	TT	TT	TT	TT	TT	TC	TT	TC
OAR1_77610483.1	1	77610483		TC	CC	CC	TC	CC	TC	CC	TC	CC	CC	CC	CC	CC	TT	TC	CC	TC	CC	CC	TC	TC	CC	CC	CC	CC	CC	CC	CC	CC	TC	CC	CC	TT	TC	CC	TT	TC	TC	CC	CC	TC	TC	CC	CC	TC	TC
OAR1_77619553.1	1	77619553		AG	GG	GG	AG	GG	AG	GG	AG	GG	GG	GG	GG	GG	AA	AG	GG	AG	GG	GG	AG	AG	GG	GG	GG	GG	GG	GG	GG	GG	AG	GG	GG	AA	AG	GG	AA	AG	AG	GG	GG	AG	AG	GG	GG	AG	AG
OAR1_77683446.1	1	77683446		GG	AA	GG	GG	GG	GG	GG	AG	AG	GG	GG	GG	GG	GG	AG	AG	GG	GG	GG	GG	AG	AG	AG	GG	GG	AG	AG	AG	AG	AG	AG	GG	GG	GG	GG	GG	AG	GG	AA	GG	GG	AG	GG	AA	GG	GG
s51599.1	1	77689936		AG	GG	AG	AG	AG	AG	AG	AG	GG	AA	AG	GG	AG	AA	AG	GG	AG	AG	GG	AG	AG	AG	GG	GG	AG	GG	GG	GG	AG	AG	GG	GG	AA	AG	GG	AA	AG	AG	GG	AG	AG	AG	GG	GG	AA	AA
OAR1_77720985.1	1	77720985		TC	CC	TT	TC	TC	TC	TC	TC	CC	TT	TC	CC	TT	TT	TC	CC	TC	TC	CC	TC	TC	TC	TC	CC	TC	CC	CC	CC	TC	TC	CC	CC	TT	TC	CC	TT	TC	TC	CC	TC	TC	TC	CC	CC	TT	TT
OAR1_77772595.1	1	77772595		TT	TC	TC	TC	TC	TC	TC	TT	TC	TT	TT	CC	TC	TT	TT	TC	TC	TC	TC	TT	TT	TT	TC	CC	TT	TT	TC	TC	TT	TC	TC	CC	TT	TT	CC	TT	TT	TC	TT	TC	TC	TT	CC	TC	TT	TT
OAR1_77802209.1	1	77802209		AA	AG	AA	AA	AA	AA	AA	AG	AG	AA	AA	AA	AA	AA	AG	AG	AA	AA	AG	AG	AG	AG	AG	AA	AA	AG	AG	AG	AG	AA	AG	AA	AA	AG	AA	AA	AG	AA	GG	AA	AA	AG	AA	AG	AA	AA
s29884.1	1	77864332		AG	AG	AA	AG	AG	GG	AG	GG	AG	AA	AG	AG	AA	GG	GG	GG	AG	AA	AG	GG	GG	AG	AG	AG	AG	GG	AG	AG	AG	AG	AG	GG	GG	GG	AG	GG	GG	AG	GG	AA	AG	GG	GG	AG	AG	AG
OAR1_77898392.1	1	77898392		TC	TC	TC	TC	--	TT	TC	TC	--	CC	CC	--	TC	TT	TC	CC	TC	CC	CC	TC	CC	CC	TC	CC	CC	CC	--	CC	CC	TT	CC	TC	TT	TC	CC	TC	TC	TC	CC	CC	TC	TC	--	TC	TC	TC
OAR1_77993538.1	1	77993538		AG	GG	AG	AG	AG	AG	AG	GG	AG	AA	AA	AG	AG	GG	GG	GG	AG	AA	AG	GG	AG	AG	GG	AG	AA	AG	AG	AG	AG	GG	AG	AG	GG	GG	AG	AG	GG	AG	GG	AA	AG	GG	GG	GG	AG	AG
OAR1_78003800.1	1	78003800		AG	AG	AA	AG	AA	AG	AG	GG	AG	AG	AG	AA	AG	GG	GG	AG	AG	AG	AA	AG	AG	AG	AA	AA	AA	AG	AG	AG	GG	AG	AG	AA	GG	AG	AA	AG	GG	AG	AG	AA	AG	GG	AA	AG	AG	GG
OAR1_78062139.1	1	78062139		TC	TT	TT	TT	TC	TT	TT	TC	TT	TC	TC	TC	TT	TT	TC	TT	TC	TC	TT	TT	TC	TT	TT	TT	TT	TT	TT	TT	TC	TC	TT	TT	TC	TT	TT	TC	TT	TC	TT	TT	TC	TC	CC	TT	TT	CC
OAR1_78100124.1	1	78100124		GG	GG	GG	GG	GG	GG	TG	GG	GG	GG	GG	GG	GG	GG	TG	TG	GG	GG	GG	GG	GG	GG	GG	TG	GG	GG	GG	GG	GG	GG	GG	TG	GG	GG	TG	GG	GG	GG	GG	GG	GG	GG	GG	TG	GG	GG
OAR1_78179789.1	1	78179789		GG	GG	AG	AG	GG	GG	AG	GG	AG	AG	GG	AG	GG	GG	GG	AG	AG	AG	AG	GG	AG	AG	GG	AA	GG	GG	AG	AG	GG	GG	AG	AG	GG	GG	AA	AG	GG	AG	GG	AA	AG	GG	GG	GG	GG	GG
OAR1_78240670.1	1	78240670		--	--	--	--	--	--	TC	--	--	--	--	TC	--	--	--	--	--	--	--	--	--	--	--	--	--	--	--	--	--	--	--	--	--	--	TT	--	--	--	--	TT	--	--	CC	TC	--	--
OAR1_78275547.1	1	78275547		TC	TC	TC	TT	TC	TC	TC	TT	TT	TT	TC	TT	TC	TT	TC	TT	TT	TT	TT	TT	TT	TT	TC	TT	CC	TC	TT	TT	TT	TT	TT	TC	TT	TC	TT	TT	TT	TT	TT	TT	TT	TT	TT	CC	TC	TT
OAR1_78284069.1	1	78284069		GG	AA	GG	AG	GG	AG	GG	AG	AG	AG	AG	GG	AA	AA	GG	AG	GG	AG	GG	AG	AA	AG	GG	GG	GG	AG	AG	AG	AA	GG	AG	GG	AG	AG	GG	AA	AA	GG	AG	GG	GG	AG	GG	AG	AG	AG
OAR1_78344284.1	1	78344284		TT	TT	TG	TG	TT	TG	TG	TT	TG	TG	TG	TG	TG	TT	TT	TG	TG	TG	TG	TT	TT	TG	TT	GG	TG	TG	TG	TG	TT	TT	TG	GG	TT	TT	GG	TT	TT	TG	TT	GG	TG	TT	TT	TT	TT	TT
OAR1_78409024.1	1	78409024		TC	TC	TC	CC	TC	TC	CC	CC	CC	CC	TC	CC	TC	CC	CC	TC	CC	CC	CC	CC	CC	CC	TC	TC	TT	TC	CC	CC	CC	CC	CC	TT	CC	TC	TC	CC	CC	CC	CC	CC	CC	CC	CC	TC	TC	CC
OAR1_78460269.1	1	78460269		TT	TT	TC	TT	TT	TT	TT	TT	TT	TC	TC	TT	TT	TT	TT	TC	TT	TC	TT	TT	TC	TT	TC	TC	TT	TT	TT	TT	TC	TT	TT	TC	TT	TT	TC	TC	TT	TT	TT	TT	TT	TT	TT	TT	TT	TC
OAR1_78515232.1	1	78515232		AA	CC	AC	AC	AC	AC	AA	AC	AC	AA	AA	AC	AC	CC	AA	AC	AA	AA	AA	AC	AC	AC	CC	AA	AA	AC	AC	AC	AC	AA	AC	AA	AC	AC	AA	AC	CC	AA	CC	AA	AA	AC	CC	AC	AC	AA
s68272.1	1	78644022		AC	AC	AC	AC	AC	AC	AC	AA	AC	AC	AC	AC	AC	AA	AA	AC	AC	AC	CC	AC	AC	AC	AC	CC	CC	AC	AC	AC	AA	AC	AC	CC	AA	AA	CC	AC	AA	AC	AC	CC	AC	AA	AA	AC	AC	AA
OAR1_78710993.1	1	78710993		TC	CC	TC	TC	CC	TC	TT	CC	TC	TC	TC	TC	CC	CC	TC	TC	TC	TC	TC	CC	TC	TC	TC	TT	TC	TC	TC	TC	CC	CC	TC	TT	CC	CC	TT	TC	CC	TC	TC	TT	TC	CC	CC	TC	CC	CC
OAR1_78756638.1	1	78756638		AA	CC	CC	CC	AC	AC	CC	AC	CC	AC	AA	AC	CC	CC	AC	AC	AC	AC	AC	AC	AC	CC	CC	AC	AC	AC	CC	CC	AC	AA	CC	AA	AC	AC	AC	AC	CC	AC	CC	CC	AC	AC	AA	CC	CC	AA
OAR1_78793387_X.1	1	78793387		AG	AG	AG	AG	GG	AA	AG	AG	AG	GG	AG	GG	AA	AA	AG	AG	GG	GG	GG	AG	AG	AG	AG	GG	AG	AA	AG	AG	AG	GG	AG	AG	AG	AA	GG	AG	AA	GG	AG	GG	GG	AG	GG	AG	AG	GG
OAR1_78821366.1	1	78821366		CC	TC	CC	CC	TC	CC	TC	CC	CC	TC	TC	CC	CC	CC	TC	CC	CC	TC	TC	TC	CC	CC	CC	CC	TC	CC	CC	CC	TC	TC	CC	CC	CC	CC	CC	CC	CC	CC	CC	CC	CC	CC	CC	TT	TC	TC
OAR1_78868061.1	1	78868061		GG	GG	GG	GG	GG	AG	GG	GG	GG	AG	AA	GG	GG	GG	GG	AG	GG	AG	GG	GG	AG	GG	AG	AG	AG	AG	AG	GG	AG	AG	GG	AA	GG	GG	AG	AG	GG	GG	AG	GG	GG	GG	GG	GG	GG	AG
OAR1_78899290.1	1	78899290		GG	GG	GG	GG	AG	GG	GG	GG	GG	AG	AG	GG	GG	GG	GG	AG	GG	AG	AG	AG	GG	GG	GG	AG	AG	GG	AG	GG	AG	GG	GG	AG	GG	AG	AG	GG	GG	GG	GG	GG	GG	GG	GG	GG	AG	AG
OAR1_78960505_X.1	1	78960505		CC	CC	TC	CC	CC	CC	CC	CC	CC	CC	CC	CC	TC	CC	CC	TC	CC	CC	CC	CC	CC	CC	TT	TC	CC	CC	TC	CC	CC	CC	CC	TC	TC	CC	TC	CC	CC	CC	TC	CC	CC	CC	CC	CC	CC	CC
OAR1_78979258.1	1	78979258		TT	TC	TC	TC	TT	CC	TC	TC	TC	TT	TC	TT	TC	CC	TC	TC	TT	TT	TT	TC	TC	TC	TC	TT	TC	CC	TT	TC	TC	TC	TC	TC	CC	CC	TT	TC	CC	TT	TC	TT	TT	TC	TT	CC	TC	TT
OAR1_79030618.1	1	79030618		GC	GG	CC	GC	GG	GG	CC	GC	GC	GC	GG	GC	GC	GG	GC	GG	CC	GC	GC	GC	GG	GC	CC	GC	GG	GC	GC	GC	GG	CC	GC	GG	CC	GC	GC	GG	GG	CC	GC	CC	CC	GC	GG	GG	GG	GC
OAR1_79060603.1	1	79060603		AA	AC	AA	AA	AC	AA	AC	AA	AA	AA	AA	AA	AC	AA	AC	AA	AA	AA	AA	AA	AA	AA	AC	AA	AC	AC	AA	AA	AA	AA	AA	AA	AC	AC	AA	AA	AA	AA	AC	AA	AA	AA	AA	CC	AC	AA
OAR1_79142933.1	1	79142933		CC	TT	CC	TC	TC	TC	TC	TC	CC	CC	CC	CC	TT	TT	TC	TT	CC	CC	CC	TC	TC	TC	TC	TC	TC	TC	TC	TC	TC	CC	TC	TC	TC	TC	TC	TC	TT	CC	TT	CC	CC	TC	CC	TT	TT	CC
OAR1_79209789.1	1	79209789		AG	AG	AG	AA	AA	AG	AA	AG	AA	AA	AG	AA	AA	AA	AG	AG	AG	AA	AA	AG	AA	AA	AG	AG	AG	AG	AG	AA	AA	AG	AA	GG	AG	AG	AG	AA	AA	AG	AA	AA	AG	AG	AA	AA	AA	AG
OAR1_79249196.1	1	79249196		AA	AG	AA	AG	AA	GG	AA	AG	AG	AA	AG	AA	AG	GG	AG	AG	AA	AG	AG	GG	GG	AG	AG	AG	AG	AG	AA	AG	AG	AG	AG	AG	AA	AA	AA	GG	GG	AA	GG	AA	AA	AG	AA	GG	AG	AA
OAR1_79290834.1	1	79290834		AC	CC	AC	CC	AC	CC	AC	AC	CC	AC	AC	AC	AC	CC	AC	CC	AC	AC	CC	CC	CC	CC	AC	CC	CC	AC	CC	CC	AC	AC	CC	CC	AA	AA	CC	CC	CC	AC	CC	CC	AC	AC	AA	CC	CC	AA
OAR1_79329200_X.1	1	79329200		TT	TT	TC	TC	CC	TC	CC	TT	TC	CC	CC	CC	TC	TT	TC	TT	TC	TC	TC	TC	TT	TC	TC	TT	CC	CC	TC	TC	TC	TC	TC	TC	TC	TC	TC	TT	TT	TC	TC	CC	TC	TT	CC	CC	TC	TC
OAR1_79381781.1	1	79381781		CC	CC	TC	TC	TC	TC	TC	CC	TC	TC	TC	TC	CC	CC	CC	CC	TC	CC	TC	TC	CC	TC	TC	CC	TT	TC	TC	TC	CC	TC	TC	TC	CC	CC	TC	CC	CC	TC	TC	TT	TC	CC	CC	CC	TC	CC
OAR1_79404769.1	1	79404769		TT	TT	TT	TT	TG	TG	TT	TT	TG	TG	GG	TT	TT	TT	TT	TT	TT	TG	TT	TG	TG	TT	TG	TT	GG	TG	TT	TT	TG	TG	TT	TG	TT	TG	TT	TG	TT	TT	TG	TT	TT	TT	TT	TT	TG	TG
OAR1_79446392.1	1	79446392		AA	AG	AA	AA	AG	AG	AA	AA	AG	AG	GG	AA	AA	AA	AA	AA	AA	AG	AA	AG	AG	AA	AG	AA	GG	AG	AA	AA	AG	AG	AA	AG	AA	AA	AA	AG	AA	AA	AG	AA	AA	AA	AA	AA	AG	AG
OAR1_79491223.1	1	79491223		AA	CC	AA	AC	AC	AC	AC	AC	--	AA	AA	AC	CC	CC	AA	CC	AA	AC	AC	AC	CC	AC	AC	CC	AA	AC	AC	AC	AC	AC	AC	AC	AC	AC	AC	CC	CC	AA	CC	AA	AA	AC	CC	AA	AC	AC
OAR1_79518018.1	1	79518018		GG	GG	GG	GG	GG	TG	GG	GG	GG	TG	TT	GG	GG	GG	GG	GG	GG	TG	GG	TG	GG	GG	GG	GG	TG	TG	GG	GG	TG	TG	GG	TG	GG	GG	GG	GG	GG	GG	GG	GG	GG	GG	GG	GG	GG	TG
OAR1_79558061.1	1	79558061		TG	TG	TG	GG	GG	GG	GG	TG	TG	TG	TG	GG	GG	GG	TG	TG	TG	TG	TG	GG	TG	GG	TT	TG	GG	GG	TG	GG	TG	TG	GG	TG	TG	GG	TG	TG	GG	TG	TT	GG	TG	TG	GG	GG	GG	TT
OAR1_79590680.1	1	79590680		GG	TG	GG	TG	GG	TT	TG	TG	GG	GG	TG	GG	TT	TT	TG	TG	GG	TG	GG	TT	TG	TG	GG	TG	TG	TT	GG	TG	TG	TG	TG	TG	TG	TT	GG	TG	TT	GG	GG	GG	GG	TG	GG	TT	TG	GG
OAR1_79619162.1	1	79619162		GG	GG	GG	GG	AG	GG	AG	GG	GG	GG	GG	AG	AG	GG	GG	GG	GG	AG	GG	GG	GG	GG	GG	AG	GG	AG	GG	GG	GG	AG	GG	GG	AG	AG	GG	GG	GG	GG	GG	GG	GG	GG	AA	GG	GG	GG
OAR1_79655006_X.1	1	79655006		CC	TC	TC	TC	CC	TC	TC	CC	TC	TT	TT	TC	CC	CC	TC	TC	TC	TT	TT	TC	CC	TC	TC	TT	TC	TC	TT	TC	TC	TC	TC	TT	CC	TC	TT	CC	CC	TC	TT	TT	TC	CC	CC	TT	CC	TT
OAR1_79688436.1	1	79688436		TT	TT	TC	TC	TT	TT	CC	TT	TC	CC	TC	TC	TC	TT	TC	TC	TC	CC	CC	TT	TT	TC	TC	CC	TT	TC	CC	TC	TC	TT	TC	TC	CC	CC	CC	TT	TT	TC	TC	CC	TC	TT	TT	CC	TT	CC
OAR1_79775846.1	1	79775846		AG	AA	GG	AG	AA	AA	GG	AG	AG	GG	AG	AG	AG	AA	AG	AG	GG	GG	AG	AA	AA	AG	GG	GG	AA	AG	GG	AG	AG	AG	AG	AG	GG	AG	GG	AA	AA	GG	AG	GG	GG	AG	AA	AA	AA	GG
OAR1_79819261.1	1	79819261		TC	TT	TT	TT	TC	TT	TT	TT	TT	TT	TT	TT	TT	TT	TC	TT	TT	TC	TT	TT	TT	TT	TC	TC	TC	TT	TT	TT	TT	TT	TT	TT	TT	TC	TT	TT	TT	TT	TC	TT	TT	TT	TT	CC	TC	TT
OAR1_79908508.1	1	79908508		TC	TC	CC	CC	TC	CC	CC	CC	CC	CC	CC	CC	CC	CC	TC	CC	CC	TC	TC	CC	CC	CC	TC	TC	TC	CC	CC	CC	CC	CC	CC	CC	CC	TC	CC	CC	CC	CC	TT	CC	CC	CC	CC	TT	TC	CC
s12028.1	1	79941241		AA	AA	AA	AA	AA	AA	AA	AA	AA	AG	AG	AA	AA	AA	AA	AA	AA	AG	AA	AA	AA	AA	AA	AA	AA	AA	AA	AA	AG	AA	AA	AA	AA	AA	AA	AA	AA	AA	AA	AA	AA	AA	AA	AA	AA	AG
OAR1_79980577.1	1	79980577		AA	AG	AG	AG	AG	GG	AA	AG	AA	AG	GG	AG	AG	GG	AA	GG	AA	AG	AA	GG	AG	AG	AG	AG	AG	AG	AG	AG	GG	AG	AG	GG	AG	AA	AG	AG	GG	AA	AA	AA	AA	AG	GG	AA	AG	GG
OAR1_80034351.1	1	80034351		TG	GG	TG	TG	TG	TG	TT	GG	TG	TT	TT	TG	TG	GG	GG	TG	TG	TG	TT	TG	GG	TG	TG	TG	TT	TT	TT	TG	TG	TG	TG	TT	TT	TG	TT	GG	GG	TG	TG	TT	TG	GG	GG	GG	TG	TT
OAR1_80065806.1	1	80065806		TT	TT	TT	TT	TT	TT	TT	TT	TT	TC	TC	TT	TT	TT	TT	TC	TT	TC	TT	TT	TT	TT	TT	TC	TT	TT	TC	TT	TC	TC	TT	TC	TT	TT	TC	TT	TT	TT	TT	TT	TT	TT	TT	TT	TT	CC
s55899.1	1	80119112		TG	TT	TT	TT	TG	TG	TT	TT	TT	TT	TG	TT	TT	TT	TT	TT	TT	TT	TT	TG	TT	TT	TT	TT	GG	TG	TT	TT	TT	TT	TT	TG	TT	TT	TT	TT	TT	TT	TT	TT	TT	TT	TT	TT	TG	TT
OAR1_80140712.1	1	80140712		CC	CC	TC	CC	CC	TC	TC	CC	TC	CC	TC	CC	TC	CC	CC	TC	CC	TC	TC	TC	CC	CC	CC	TT	TC	TT	TC	CC	CC	TC	CC	TT	TC	TC	TC	CC	CC	CC	TC	CC	CC	CC	CC	CC	CC	TC
OAR1_80169683.1	1	80169683		AA	AG	AG	AA	AA	AG	AG	AG	AA	AG	GG	AA	AG	AA	AA	AG	AA	AG	AA	AG	GG	AG	AA	AA	AG	GG	AA	AG	GG	AG	AG	AG	AG	AG	AA	AG	GG	AA	AA	AA	AA	AG	AA	AA	AG	AG
s42905.1	1	80226055		GG	GG	GG	GG	GG	GG	GG	GG	GG	GG	GG	GG	GG	GG	GG	GG	GG	GG	GG	GG	GG	GG	GG	GG	GG	GG	GG	GG	GG	GG	GG	GG	GG	GG	GG	GG	GG	GG	GG	GG	GG	GG	GG	GG	GG	GG
OAR1_80279268.1	1	80279268		GG	GG	GG	GG	GG	GG	GG	GG	GG	AG	AG	GG	GG	GG	GG	AG	GG	AG	AG	GG	GG	GG	AG	AG	GG	GG	AG	GG	AG	GG	GG	AG	GG	GG	AG	GG	AG	GG	AA	GG	GG	GG	GG	GG	AG	AA
OAR1_80338579.1	1	80338579		GG	AA	AG	AG	AG	GG	AA	AG	AA	AG	GG	AG	AA	GG	GG	AA	AG	AG	AG	GG	AA	AA	AG	AA	AG	AG	AA	AA	AG	AG	AA	AG	AA	AG	AA	AG	AG	AG	GG	AA	AG	AG	GG	GG	AG	AG
OAR1_80368366.1	1	80368366		CC	CC	CC	CC	CC	AC	CC	CC	CC	CC	AC	CC	CC	CC	AC	CC	CC	CC	CC	AC	CC	CC	AC	CC	AC	AC	CC	CC	CC	CC	CC	AC	CC	AC	CC	CC	CC	CC	AC	CC	CC	CC	CC	AA	CC	CC
OAR1_80408527.1	1	80408527		TG	TG	TG	GG	TG	TG	GG	TG	TG	GG	TG	TG	GG	GG	GG	TT	GG	GG	GG	TG	TT	TG	GG	TG	TG	TG	TG	TG	TG	TG	TG	TT	GG	GG	TG	TG	TG	GG	GG	GG	GG	TG	TT	GG	GG	TG
OAR1_80423494.1	1	80423494		AG	GG	AG	GG	GG	AG	GG	GG	AG	AG	AA	GG	GG	GG	GG	AG	GG	AG	AG	AG	GG	GG	AG	AG	AG	AG	AG	GG	AG	GG	GG	AA	GG	GG	AG	GG	AG	GG	AA	GG	GG	GG	GG	GG	AG	AA
OAR1_80470262.1	1	80470262		AA	AG	AG	AA	AG	AG	AA	AG	AG	AA	AG	AG	AA	AA	AG	AG	AA	AA	AA	AG	GG	AG	AA	AA	AG	AG	AA	AG	AG	AG	AG	AG	AA	AG	AA	AG	AG	AA	AA	AA	AA	AG	GG	GG	AA	AA
OAR1_80490167.1	1	80490167		TG	TG	TG	TT	TT	TG	TT	TG	TG	TG	GG	TT	TT	TT	TT	GG	TT	TG	TG	TG	GG	TG	TG	TG	TG	TG	TG	TG	GG	TT	TG	GG	TT	TT	TG	TG	GG	TT	GG	TT	TT	TG	TT	TT	TG	GG
OAR1_80505885.1	1	80505885		--	AA	--	--	--	--	AA	AA	AA	--	--	AG	AA	AA	AG	--	AA	--	--	--	AA	--	--	--	--	--	--	AA	--	AA	AA	--	AA	AG	--	AA	--	--	--	--	AA	AA	GG	GG	--	--
OAR1_80547642.1	1	80547642		AC	CC	AA	AC	AA	AC	AC	CC	AC	AC	AC	AC	AC	CC	AC	AC	CC	CC	AC	AC	CC	AC	CC	AC	AA	AA	AC	CC	CC	CC	CC	AA	AC	AA	AC	CC	CC	AC	CC	AC	CC	CC	AA	AA	AC	AC
OAR1_80601652.1	1	80601652		AA	AA	AA	AA	AA	AA	AG	AA	AG	AA	AA	AG	AG	AA	AA	AA	AG	AA	AA	AA	AA	AA	AA	AA	AA	AA	AG	AG	AA	AA	AG	AA	AA	AG	AG	AA	AA	AA	AA	AG	AG	AA	AA	AA	AA	AA
s66736.1	1	80658129		AG	AG	AG	AG	AG	AA	AG	AG	AA	AG	AA	AA	AG	AA	AG	AG	AA	AG	AG	AA	GG	GG	AA	AG	AG	AG	AA	AG	AG	AG	AG	AA	AG	AG	AA	AG	AG	AG	AA	AG	AA	AG	AA	GG	AG	AA
s43480.1	1	80714333		GG	GG	--	--	--	GG	GG	GG	GG	--	GG	GG	GG	GG	--	GG	GG	GG	--	GG	GG	--	GG	GG	--	GG	GG	GG	GG	--	GG	GG	GG	GG	GG	GG	GG	--	GG	--	GG	GG	GG	--	--	GG
OAR1_80756487.1	1	80756487		AC	CC	CC	CC	CC	CC	CC	CC	CC	CC	CC	CC	CC	CC	CC	CC	CC	CC	CC	CC	CC	CC	CC	CC	CC	CC	CC	CC	CC	CC	CC	CC	CC	CC	CC	CC	CC	CC	CC	CC	CC	CC	CC	CC	CC	CC
s74470.1	1	80791157		TC	CC	CC	TT	CC	TT	TC	TC	TC	CC	CC	TC	TC	TT	TC	CC	TT	CC	TT	TC	CC	CC	CC	CC	CC	CC	TC	TC	CC	TC	TC	TC	CC	TC	TC	TC	CC	TT	TC	TC	TT	TC	CC	CC	CC	CC
OAR1_80836598.1	1	80836598		TC	CC	CC	TC	CC	TT	CC	TC	TC	CC	CC	CC	CC	TT	TC	CC	TC	CC	CC	TC	CC	CC	CC	CC	CC	CC	CC	CC	CC	TC	CC	TC	CC	TC	CC	TC	CC	TC	CC	CC	TC	TC	CC	CC	CC	CC
OAR1_80897560.1	1	80897560		TC	TC	TC	TC	TC	TT	CC	TC	CC	TC	TC	CC	CC	TT	TT	CC	TC	CC	CC	TT	CC	TC	TC	CC	TT	TC	CC	CC	CC	TC	CC	TC	TC	CC	CC	TC	CC	TC	CC	TC	TC	TC	CC	TT	TC	CC
OAR1_80941940.1	1	80941940		AG	AG	AA	AG	AG	AA	GG	AG	GG	AG	AG	GG	GG	AA	AA	GG	AG	GG	GG	AA	GG	AG	AG	GG	AA	AG	GG	GG	GG	AA	GG	AG	AG	AG	GG	AG	GG	AG	GG	AG	AG	AG	GG	AA	AG	GG
OAR1_80975486.1	1	80975486		AA	AA	AG	AG	AG	AA	AA	AA	AG	GG	GG	AA	AA	AA	AG	AG	AA	AG	GG	AG	AA	AG	AG	AG	GG	AG	AG	AA	AG	AG	AA	AG	AA	AA	AG	AA	AG	AG	AG	AG	AA	AA	AA	GG	GG	GG
OAR1_81010882.1	1	81010882		AG	AA	AG	AG	GG	GG	AG	AG	GG	AG	GG	GG	AG	GG	AG	AG	GG	GG	AG	GG	AA	AA	AG	GG	GG	AG	GG	AG	AG	GG	AG	GG	AA	AG	GG	AG	AG	AG	AG	AG	GG	AG	GG	AA	GG	GG
OAR1_81064178.1	1	81064178		AC	AC	AA	AC	AA	AA	AA	AC	AC	AA	AC	AA	AA	AA	AA	CC	AA	AC	CC	AC	CC	AC	AA	CC	AC	AC	AC	AC	AC	AA	AC	AC	AA	AA	AC	AC	AC	AC	AA	AA	AA	AC	AA	AA	AA	AC
OAR1_81125140.1	1	81125140		AG	AG	GG	AG	AA	GG	AA	AG	AA	GG	GG	AA	AA	GG	AG	AA	AG	AG	AA	GG	AA	AG	GG	AA	AG	AG	AA	AA	AG	AG	AA	AG	AG	AA	AA	AG	AG	AG	GG	AG	AG	AG	AA	AG	AG	AG
OAR1_81160492.1	1	81160492		CC	TC	TC	TC	TT	CC	TC	TC	TT	TC	TT	TT	TC	CC	CC	TT	TC	TT	TT	TC	TT	TC	TC	TT	TT	TC	TT	TT	TT	CC	TT	TC	CC	CC	TT	TC	TT	TC	TC	TC	TC	TC	TT	CC	TT	TT
s43247.1	1	81223399		GG	AA	GG	AG	AG	GG	GG	AG	GG	GG	AG	AG	GG	GG	GG	AG	GG	AG	AG	AG	AA	AG	AG	AG	AG	AG	GG	AG	AG	AG	AG	GG	AG	AG	GG	AG	AG	AG	GG	GG	GG	AG	AA	GG	GG	GG
OAR1_81288184.1	1	81288184		AA	GG	AA	AA	GG	AA	AA	AG	AA	AA	AA	AG	AA	AA	AA	AG	AA	AG	AG	--	GG	AG	AG	AG	AG	AA	--	AG	AG	AG	AG	AA	AG	--	AA	AG	AG	AA	AA	--	AA	AG	GG	AA	AG	AA
OAR1_81314728.1	1	81314728		GG	GG	GG	GG	GG	GG	TG	GG	TG	TG	TG	GG	TG	GG	TG	TG	GG	TT	TG	GG	GG	GG	TT	TT	GG	TG	TG	GG	TG	TG	GG	TG	TT	TG	TG	GG	TG	GG	TT	GG	GG	GG	GG	TG	TG	TT
OAR1_81369376.1	1	81369376		AG	GG	AA	AG	AG	GG	AA	GG	AA	AA	AA	AA	AA	GG	AG	AG	AG	AA	AG	AG	GG	AG	AA	AA	AG	AA	AA	AG	AG	GG	AG	AG	AA	AA	AA	GG	AG	AG	AA	AA	AG	GG	AA	AA	AG	AA
s43262.1	1	81381590		AG	GG	AA	AG	AG	GG	AA	GG	AA	AA	AA	AA	AA	GG	AG	AG	AG	AA	AG	AG	GG	AG	AA	AA	AG	AA	AA	AG	AG	GG	AG	AG	AA	AA	AA	GG	AG	AG	AA	AA	AG	GG	AA	AA	AG	AA
OAR1_81421530.1	1	81421530		TC	TT	TC	TT	CC	TC	TT	TT	TC	TC	TC	TC	TT	TT	TT	TC	TT	CC	TC	TC	TT	TT	CC	CC	TC	TT	TC	TT	TC	TC	TT	CC	TC	TC	TC	TT	TC	TT	CC	TT	TT	TT	CC	TT	CC	CC
OAR1_81453876.1	1	81453876		TT	TT	TC	TT	CC	TT	TT	TC	TT	TC	TC	TC	TT	TT	TT	TT	TT	TC	TT	TC	TT	TT	TC	TT	TC	TT	TT	TT	TC	TT	TT	TT	TT	TC	TT	TT	TC	TT	CC	TT	TT	TT	CC	TT	CC	TT
OAR1_81508823.1	1	81508823		GG	GG	AG	GG	GG	AG	GG	AG	GG	AG	AG	GG	GG	GG	GG	GG	GG	AG	GG	AG	GG	GG	GG	GG	GG	GG	GG	GG	AG	GG	GG	AG	GG	AG	GG	GG	AG	GG	AG	GG	GG	GG	GG	GG	AG	GG
OAR1_81524696.1	1	81524696		TC	CC	CC	TC	CC	TC	CC	CC	CC	CC	CC	CC	CC	TT	TC	CC	--	CC	CC	TC	CC	CC	CC	CC	CC	CC	CC	CC	CC	TC	CC	CC	CC	CC	CC	TC	CC	TC	TC	CC	--	TC	CC	CC	CC	TC
OAR1_81533009.1	1	81533009		GG	AA	GG	GG	GG	GG	GG	AG	GG	GG	GG	GG	GG	GG	GG	AG	GG	GG	GG	AG	AA	AG	GG	GG	GG	GG	GG	AG	AG	AG	AG	GG	GG	AG	GG	AG	AG	GG	GG	GG	GG	AG	GG	GG	GG	GG
OAR1_81623863.1	1	81623863		AG	GG	AG	AG	AG	AG	GG	GG	AG	GG	GG	AG	GG	AA	AG	AG	AG	AG	AG	AG	GG	GG	AG	AA	GG	GG	AG	GG	GG	AA	GG	AG	AG	AG	AG	AG	GG	AG	AG	GG	AG	AG	AA	GG	GG	AA
OAR1_81673930.1	1	81673930		AG	AA	AG	AG	AG	AA	GG	AG	GG	GG	AG	GG	GG	AA	AG	AA	AG	GG	GG	AG	AA	AG	GG	AG	AA	AG	AG	AG	AG	AG	AG	AA	GG	GG	AG	AA	AG	AG	AG	GG	AG	AA	GG	GG	AG	AA
OAR1_81679574.1	1	81679574		TG	GG	GG	TG	GG	TT	GG	TG	GG	TG	TG	GG	GG	TT	TG	TG	TG	TG	GG	TG	GG	GG	GG	TG	GG	GG	TG	GG	TG	TG	GG	TT	GG	TG	TG	TG	TG	TG	TG	GG	TG	TG	GG	GG	TG	TT
OAR1_81699780.1	1	81699780		TA	TT	TT	TA	TA	AA	TT	TT	TT	TT	TT	TA	TT	AA	TA	TA	TA	TT	TT	TA	TT	TT	TT	TA	TT	TT	TA	TT	TT	AA	TT	AA	TT	TA	TA	TA	TT	TA	TA	TT	TA	TA	AA	TT	TT	AA
OAR1_81755877.1	1	81755877		AG	AA	GG	AG	AA	AG	GG	AA	GG	AG	AA	AG	GG	AA	AG	AA	AG	AG	GG	AG	AA	AG	GG	AG	AA	AG	AG	AG	AA	AA	AG	AG	GG	GG	AG	AA	AA	AG	GG	GG	AG	AA	AA	GG	AA	AA
OAR1_81781229.1	1	81781229		AG	GG	AG	AG	GG	GG	AA	GG	AG	AG	GG	AG	AA	GG	AG	GG	AG	GG	AG	AG	GG	AG	AG	GG	GG	AG	AG	AG	GG	GG	AG	GG	AG	AG	AG	GG	GG	AG	AG	AA	AG	GG	GG	AA	GG	GG
OAR1_81833793.1	1	81833793		AA	AA	AA	AA	AA	AA	AA	AA	AA	AA	AA	AA	AA	AA	AA	AA	AA	AA	AA	AA	AA	AA	AA	AA	AA	AA	AA	AA	AA	AA	AA	AA	AA	AA	AA	AA	AA	AA	AA	AA	AA	AA	AA	AA	AA	AA
OAR1_81868201.1	1	81868201		AG	GG	AG	AG	AA	AA	GG	AG	AG	AG	AG	AG	GG	AA	AG	GG	AG	AA	AG	AG	GG	GG	AG	AG	AG	GG	GG	GG	AG	AA	GG	AG	AG	GG	GG	AG	AG	AG	GG	GG	AG	AG	AA	GG	AA	AG
OAR1_81888444.1	1	81888444		AC	AA	AA	AC	AA	AC	AA	AA	AA	AA	AA	AA	AA	CC	AC	AA	AC	AA	AC	AC	AA	AA	AA	AA	AA	AA	AA	AA	AA	AC	AA	AA	AA	AA	AA	AC	AA	AC	AA	AA	AC	AC	AA	AA	AA	AC
OAR1_81920870.1	1	81920870		AG	AA	AA	AG	AA	GG	AA	AA	AA	AA	AA	AA	AA	GG	AG	AG	AG	AA	AG	AG	AA	AA	AA	AG	AA	AA	AG	AA	AA	AG	AA	GG	AA	AG	AG	AG	AA	AG	AA	AA	AG	AG	AA	AA	AA	GG
OAR1_82011046.1	1	82011046		AG	GG	AG	AG	AA	AA	GG	AG	GG	AG	AG	AG	GG	AA	AG	GG	AG	AG	GG	AG	GG	GG	AG	GG	AG	GG	GG	GG	AG	AA	GG	AG	GG	AG	GG	AG	AG	AG	AA	GG	AG	AG	AA	GG	AA	AG
OAR1_82021326.1	1	82021326		GG	GG	GG	GG	AG	GG	GG	GG	GG	GG	GG	AG	GG	GG	GG	GG	GG	GG	GG	GG	GG	GG	GG	GG	GG	GG	GG	GG	GG	GG	GG	GG	GG	GG	GG	GG	GG	GG	GG	GG	GG	GG	AA	GG	GG	GG
OAR1_82027070.1	1	82027070		TC	TT	TC	TC	TT	TC	CC	TT	TC	TC	TT	TC	CC	CC	CC	TC	CC	TT	TC	TC	TT	TC	TC	TC	TT	TC	CC	TC	TT	TC	TC	TC	TC	TC	CC	TC	TT	TC	CC	CC	CC	TC	TT	CC	TT	CC
OAR1_82047913.1	1	82047913		TT	TT	TT	TT	TG	TT	TT	TG	TT	TG	TG	TG	TT	TT	TT	TT	TT	TG	TT	TT	TT	TT	TT	TT	TT	TT	TT	TT	TG	TT	TT	TT	TT	TG	TT	TT	TG	TT	TT	TT	TT	TT	GG	TT	TG	TT
OAR1_82098426.1	1	82098426		GG	TT	TT	TG	TG	GG	TT	TG	TG	TG	TG	TT	TT	GG	TG	TG	TG	GG	TT	TG	TT	TT	TG	GG	TG	TT	TG	TT	TG	GG	TT	GG	TG	TT	TG	TG	TG	TG	TT	TT	TG	TG	TT	TT	GG	GG
s45218.1	1	82137439		AG	GG	GG	AG	GG	AG	GG	AG	AG	AG	AG	GG	GG	AA	GG	AG	GG	AA	GG	AG	GG	GG	AG	AA	GG	GG	AG	GG	AG	AG	GG	AG	AG	GG	AG	AG	AG	AG	GG	GG	AG	AG	GG	GG	AG	AA
OAR1_82189789.1	1	82189789		CC	TT	TC	CC	TC	TC	CC	TT	TC	TC	TT	TC	CC	CC	TC	TT	TC	TC	TC	TC	TT	TC	TC	TC	TC	TC	TC	TC	TT	TC	TC	TT	CC	TC	TC	TC	TT	CC	TC	CC	CC	TC	TT	TC	TC	TC
s06076.1	1	82229632		TC	TT	TC	TT	CC	TT	TT	TC	TC	TC	CC	TC	TT	TT	TC	TC	TC	TC	TC	TC	TT	TT	TC	TC	CC	TC	TC	TT	TC	TC	TT	TC	TT	TT	TC	TT	TC	TT	CC	TT	TT	TT	CC	TT	CC	TC
OAR1_82258809.1	1	82258809		--	--	--	--	--	--	--	--	--	--	--	--	--	--	--	--	--	--	--	--	--	--	--	--	--	--	--	--	--	--	--	--	--	--	--	--	--	--	--	--	--	--	--	--	--	--
OAR1_82314549.1	1	82314549		CC	CC	TC	TC	TC	CC	TT	TC	TT	TT	TT	TT	TT	CC	TT	CC	TT	TC	TC	CC	CC	TC	CC	CC	TC	TT	TC	TC	TC	CC	TC	CC	TC	TC	TC	CC	TC	TC	CC	TT	TC	CC	TT	TC	TC	CC
s66850.1	1	82374457		TT	TT	CC	TT	TC	TT	CC	TC	CC	CC	CC	TC	CC	TT	TC	TT	TC	TC	TT	TC	TT	TC	TT	TT	CC	CC	TC	TC	TC	TT	TC	TT	TC	CC	TC	TT	TC	TT	TT	CC	TC	TT	TT	CC	CC	TT
s47439.1	1	82395902		CC	TT	CC	TC	TC	CC	CC	TC	CC	CC	CC	TC	CC	CC	TC	TC	TC	CC	TC	CC	TT	TC	CC	CC	CC	CC	CC	TC	TC	CC	TC	CC	CC	TC	CC	TC	TC	TC	TC	CC	CC	TC	TT	TC	CC	CC
OAR1_82408795.1	1	82408795		TT	TT	TT	TT	TT	TT	TT	TT	TT	TT	TT	TT	TT	TT	TT	TC	TT	TT	TT	TT	TT	TT	TT	TC	TT	TT	TC	TT	TT	TT	TT	TC	TT	TT	TC	TT	TT	TT	TT	TT	TT	TT	TT	TT	TT	TC
OAR1_82549525.1	1	82549525		AG	GG	AG	AG	AG	AG	AA	AG	AA	AA	AA	AA	AA	AA	AG	GG	AG	AA	AG	AA	GG	AG	AG	AG	AG	AA	AG	AG	AG	AG	AG	GG	AA	AG	AG	AG	AG	AG	GG	AA	AA	AG	AA	AG	AG	AG
OAR1_82564043.1	1	82564043		CC	TT	CC	CC	CC	TC	CC	TC	CC	CC	CC	CC	CC	CC	CC	TC	CC	CC	CC	CC	TT	TC	TC	CC	CC	CC	CC	TC	TC	CC	TC	TC	CC	CC	CC	TC	TC	CC	TC	CC	CC	TC	CC	CC	CC	CC
OAR1_82626126.1	1	82626126		TC	CC	TT	CC	TT	CC	TT	TC	TT	TT	TT	TT	TT	CC	TC	TC	TC	TC	TC	TC	CC	TC	TC	TC	TT	TT	TT	TC	TC	TC	TC	TC	TC	TC	TT	CC	TC	CC	TT	TT	TC	CC	TT	TC	TT	TC
OAR1_82633593.1	1	82633593		TT	TT	TT	TT	TT	TT	TT	TG	TG	TG	TG	TT	TT	TT	TT	TT	TT	TG	TT	TT	TT	TT	TG	TT	TT	TT	TT	TT	TG	TT	TT	TT	TT	TT	TT	TT	TG	TT	GG	TT	TT	TT	TT	TT	TG	TT
OAR1_82696488.1	1	82696488		CC	CC	CC	CC	CC	CC	CC	CC	CC	CC	CC	CC	CC	CC	CC	CC	CC	CC	CC	CC	CC	CC	TC	CC	CC	CC	CC	CC	CC	CC	CC	CC	CC	CC	CC	CC	CC	CC	TT	CC	CC	CC	CC	CC	CC	CC
OAR1_82726417.1	1	82726417		TC	CC	TT	CC	TT	CC	TT	CC	TC	TC	TC	TT	TT	CC	TC	TC	TC	CC	TC	CC	CC	TC	TC	TC	TT	TT	TT	TC	CC	TC	TC	TC	TC	TC	TT	CC	CC	CC	TT	TT	TC	CC	TT	TC	TC	TC
OAR1_82753969.1	1	82753969		AG	AA	AA	AG	AA	AG	AA	AG	AG	AG	GG	AA	AA	GG	AA	AA	AA	GG	AA	GG	AA	AA	AG	AG	AG	AG	AA	AA	AG	AG	AA	AA	AG	AG	AA	AG	AG	AG	AA	AA	AG	AG	AA	AG	AG	AG
OAR1_82785441.1	1	82785441		TC	TT	TT	TC	TT	TC	TT	TC	TC	TC	CC	TT	TT	CC	TT	TT	TT	CC	TT	CC	TT	TT	CC	TC	TC	TC	TT	TT	TC	TC	TT	TT	TC	TC	TT	TC	TC	TC	TC	TT	TC	TC	TT	TC	TC	TC
OAR1_82837656.1	1	82837656		TG	TT	GG	TG	TG	TG	GG	TG	GG	GG	TG	GG	GG	TT	GG	TT	GG	TG	GG	TT	TT	TG	TT	TT	TT	TG	TG	TG	TG	TT	TG	TG	TG	TG	TG	TT	TG	TG	TT	GG	TG	TT	GG	TG	TG	TT
OAR1_82882381.1	1	82882381		AG	AA	GG	AA	GG	AA	GG	AA	AG	AG	AA	GG	GG	AA	AG	AG	AG	AA	AG	AA	AA	AG	AA	AG	AG	AG	GG	AG	AA	AA	AG	AG	AG	AG	GG	AA	AA	AA	AA	GG	AG	AA	GG	AG	AG	AG
s71563.1	1	82937357		GG	GG	GG	AG	AG	GG	GG	GG	GG	GG	GG	GG	GG	GG	AG	GG	AG	GG	AG	AG	GG	GG	GG	GG	AG	GG	GG	GG	GG	GG	GG	GG	GG	GG	GG	GG	GG	AG	AG	GG	GG	GG	GG	GG	AG	GG
s51517.1	1	82988570		AA	GG	AA	AA	AG	AG	AA	AG	AA	AA	AG	AA	AA	AA	AA	AG	AA	AA	AA	AA	GG	AG	AA	AA	GG	AG	AA	AG	GG	AG	AG	AG	AA	AA	AA	AG	AG	AA	AA	AA	AA	AG	AA	AA	AG	AA
OAR1_83030838.1	1	83030838		TC	TT	TC	CC	TC	TC	CC	TC	CC	CC	CC	TC	CC	CC	CC	TT	CC	CC	CC	TC	TT	TC	CC	TC	CC	CC	TC	TC	TC	CC	TC	TT	CC	TC	TC	TC	TC	CC	CC	CC	CC	TC	TT	TC	CC	TC
OAR1_83062340.1	1	83062340		AA	AA	AA	AA	AC	AC	AA	AA	AA	AA	AA	AC	AA	AA	AA	AA	AA	AA	AA	AC	AA	AA	AA	AA	AA	AA	AA	AA	AA	AA	AA	AC	AA	AA	AA	AA	AA	AC	AA	AA	AC	AC	CC	AA	AA	AA
OAR1_83099190.1	1	83099190		TC	CC	TC	TC	CC	CC	TC	CC	CC	CC	CC	CC	CC	CC	TC	CC	CC	CC	TC	CC	CC	CC	CC	CC	CC	TC	CC	CC	CC	CC	CC	CC	TC	TC	CC	CC	CC	TC	CC	CC	CC	CC	CC	TC	CC	CC
OAR1_83132511.1	1	83132511		AG	GG	GG	AG	AG	AG	AG	GG	GG	GG	GG	GG	GG	AA	AA	GG	AG	GG	GG	GG	GG	GG	AG	GG	AG	AG	GG	GG	GG	AG	GG	GG	AA	AG	GG	AG	GG	GG	GG	GG	GG	GG	GG	AG	AG	AG
s60109.1	1	83167804		TC	TT	TC	TC	CC	TT	TC	TT	TT	TT	TT	TC	TC	TT	TC	TC	TT	TT	CC	TC	TT	TT	TC	TC	TC	TC	TC	TT	TC	TC	TT	TC	TC	TC	TC	TT	TT	CC	CC	TT	TC	TC	CC	TC	TC	TC
s37014.1	1	83198021		--	CC	CC	CC	CC	TC	CC	CC	CC	CC	CC	CC	CC	CC	CC	CC	CC	CC	--	CC	CC	CC	CC	CC	CC	CC	CC	CC	CC	CC	CC	TC	CC	CC	CC	CC	CC	CC	CC	CC	CC	CC	CC	CC	CC	CC
OAR1_83216080.1	1	83216080		TC	CC	TC	CC	TT	CC	TC	CC	CC	CC	CC	TC	TC	CC	TC	CC	CC	TC	TC	TC	CC	CC	TC	TC	TC	TC	CC	CC	TC	TC	CC	CC	TC	TT	CC	CC	CC	TC	TT	CC	TC	TC	TT	TC	TC	CC
OAR1_83351599_X.1	1	83351599		AG	AA	AA	AA	AG	AG	AA	AA	AA	AA	AA	AG	AA	AA	AG	AA	AG	AA	AA	AG	AA	AA	AG	AA	AA	AA	AA	AA	AA	AA	AA	AG	AG	AA	AA	AA	AA	AG	AA	AA	AG	AG	GG	AG	AA	AA
OAR1_83397472.1	1	83397472		TT	CC	TC	TT	TC	TC	CC	TC	TC	TC	TT	TC	CC	TT	CC	TC	CC	TT	TT	TC	CC	CC	CC	TT	TC	TC	TC	CC	TC	TT	CC	TC	CC	TC	TC	TC	TC	TT	TC	CC	TC	TC	TT	CC	TC	TT
[truncated: 52,244 more rows]
[truncated: 100 more columns]
