# Supplementary material for: Signatures of selection in sheep bred for resistance or susceptibility to gastrointestinal nematodes
Source: BMC Genomics. 2014 Jul 30;15(1):637. doi: 10.1186/1471-2164-15-637 (PMC4124167; doi:10.1186/1471-2164-15-637)
Supplement: Supplementary file 7 — Additional file 7: Pedigree information and Illumina® Ovine SNP50 BeadChip data for Romney and Perendale selection line animals. (ZIP 6 MB) [file 12864_2014_6330_MOESM7_ESM.zip › Additional_file_7_b_Perendale_Pedigree.csv]

SNP Chip ID	Animal ID	Paternal ID	Maternal ID	Breed	Phenotype	YOB	Sex
R950E03	111006	930226	910008	Perendale	Resistant	1995	M
R950E06	110917	950085	910043	Perendale	Resistant	1997	F
R950C09	110892	950085	910125	Perendale	Resistant	1997	F
R949B05	111101	870141	840409	Perendale	Resistant	1989	F
R949F06	111089	880042	840492	Perendale	Resistant	1990	F
R949B07	111084	890281	840446	Perendale	Resistant	1991	F
R949D07	111081	890281	890311	Perendale	Resistant	1991	F
R949E07	111080	870141	870049	Perendale	Resistant	1991	F
R949E08	111069	900471	890209	Perendale	Resistant	1992	F
R949D10	111039	910046	870035	Perendale	Resistant	1993	F
R949E11	111019	930226	890255	Perendale	Resistant	1995	F
R949F11	111017	930127	920330	Perendale	Resistant	1995	F
R949G11	111016	900508	930205	Perendale	Resistant	1995	F
R949H12	110992	0	0	Perendale	Resistant	1995	F
R950H03	110974	940115	910043	Perendale	Resistant	1996	M
R950B02	110960	940102	930071	Perendale	Resistant	1996	F
R950E04	110936	940080	950070	Perendale	Resistant	1997	F
R950G04	110934	940115	910008	Perendale	Resistant	1997	F
R950C06	110920	940080	930071	Perendale	Resistant	1997	F
R950D06	110918	950209	910002	Perendale	Resistant	1997	F
R950F06	110916	930226	910026	Perendale	Resistant	1997	F
R950A07	110913	930226	900493	Perendale	Resistant	1997	F
R950H08	110895	950132	950212	Perendale	Resistant	1997	F
R950E09	110890	930226	900454	Perendale	Resistant	1997	F
R950H09	110887	950132	940099	Perendale	Resistant	1997	F
R950G11	110869	0	0	Perendale	Resistant	1997	F
R949C05	111100	870141	870102	Perendale	Resistant	1989	F
R949D06	111091	880060	840404	Perendale	Resistant	1990	F
R949F08	111066	900434	870102	Perendale	Resistant	1992	F
R949H08	111063	890214	840472	Perendale	Resistant	1992	F
R949A09	111062	890214	870102	Perendale	Resistant	1992	F
R949B09	111061	890281	890238	Perendale	Resistant	1992	F
R949D09	111054	900460	890288	Perendale	Resistant	1993	F
R949B10	111043	910146	910039	Perendale	Resistant	1993	F
R949C10	111042	900460	890238	Perendale	Resistant	1993	F
R949D12	111007	900508	930008	Perendale	Resistant	1995	F
R949G12	110998	900508	920905	Perendale	Resistant	1995	F
R950F03	110996	900508	920254	Perendale	Resistant	1995	M
R950A04	110969	910127	920244	Perendale	Resistant	1996	M
R950C02	110959	930226	910039	Perendale	Resistant	1996	F
R950E02	110955	940115	920915	Perendale	Resistant	1996	F
R950G05	110925	940115	930150	Perendale	Resistant	1997	F
R950H05	110924	940115	930150	Perendale	Resistant	1997	F
R950A06	110922	940080	930183	Perendale	Resistant	1997	F
R950C07	110910	940115	930008	Perendale	Resistant	1997	F
R950D07	110909	940115	920971	Perendale	Resistant	1997	F
R950A08	110903	950132	920332	Perendale	Resistant	1997	F
R950A10	110886	950209	890209	Perendale	Resistant	1997	F
R950B10	110885	940080	890215	Perendale	Resistant	1997	F
R950E10	110882	930226	950077	Perendale	Resistant	1997	F
R950F10	110881	0	0	Perendale	Resistant	1997	F
R950B11	110876	930226	950165	Perendale	Resistant	1997	F
R950D11	110874	940080	920925	Perendale	Resistant	1997	F
R950E11	110872	0	0	Perendale	Resistant	1997	F
R950F11	110871	0	0	Perendale	Resistant	1997	F
R950H11	110868	0	0	Perendale	Resistant	1997	F
R949A05	111102	870181	840474	Perendale	Resistant	1989	F
R949G05	111096	870181	840512	Perendale	Resistant	1989	F
R949H05	111095	870055	840462	Perendale	Resistant	1989	F
R949B06	111093	870181	840501	Perendale	Resistant	1989	F
R949A07	111085	890282	870178	Perendale	Resistant	1991	F
R949C07	111083	870141	890304	Perendale	Resistant	1991	F
R949H07	111076	900519	890288	Perendale	Resistant	1992	F
R949F10	111037	910127	920949	Perendale	Resistant	1994	F
R949G10	111036	910127	910057	Perendale	Resistant	1994	F
R949B11	111028	900508	900470	Perendale	Resistant	1994	F
R950D02	110958	940080	890220	Perendale	Resistant	1996	F
R950D04	110942	940080	920945	Perendale	Resistant	1996	M
R950A03	110939	910127	920949	Perendale	Resistant	1996	F
R950D05	110929	940115	940054	Perendale	Resistant	1997	F
R950F05	110926	930226	920974	Perendale	Resistant	1997	F
R950C08	110900	950132	890314	Perendale	Resistant	1997	F
R950D08	110899	950085	900489	Perendale	Resistant	1997	F
R950E08	110898	950209	890304	Perendale	Resistant	1997	F
S949E06	111090	880046	840410	Perendale	Susceptible	1990	F
S949G07	111077	900503	900429	Perendale	Susceptible	1992	F
S949G09	111047	910006	890222	Perendale	Susceptible	1993	F
S949H09	111045	910006	910060	Perendale	Susceptible	1993	F
S949H11	111014	930214	910031	Perendale	Susceptible	1995	F
S949F12	110999	930214	920204	Perendale	Susceptible	1995	F
S950B04	110967	930214	900469	Perendale	Susceptible	1996	M
S950H01	110965	0	0	Perendale	Susceptible	1996	F
S950F02	110949	940202	930165	Perendale	Susceptible	1996	F
S950G02	110947	940202	910015	Perendale	Susceptible	1996	F
S950H02	110940	930084	890248	Perendale	Susceptible	1996	F
S950B03	110938	930084	920929	Perendale	Susceptible	1996	F
S950F04	110935	940068	950034	Perendale	Susceptible	1997	F
S950A05	110932	920283	950040	Perendale	Susceptible	1997	F
S950B05	110931	950005	940111	Perendale	Susceptible	1997	F
S950C05	110930	950035	930093	Perendale	Susceptible	1997	F
S950B06	110921	940068	900469	Perendale	Susceptible	1997	F
S950B09	110893	920283	940066	Perendale	Susceptible	1997	F
S950D09	110891	950035	950091	Perendale	Susceptible	1997	F
S950A11	110878	0	0	Perendale	Susceptible	1997	F
S950B12	110870	930084	920204	Perendale	Susceptible	1997	F
S949G06	111088	880048	840489	Perendale	Susceptible	1990	F
S949H06	111087	880048	840489	Perendale	Susceptible	1990	F
S949F07	111078	900533	870151	Perendale	Susceptible	1992	F
S949B08	111073	900439	890201	Perendale	Susceptible	1992	F
S949C08	111071	900533	900409	Perendale	Susceptible	1992	F
S949G08	111064	900533	900469	Perendale	Susceptible	1992	F
S949E09	111051	910054	890231	Perendale	Susceptible	1993	F
S949F09	111049	910054	910087	Perendale	Susceptible	1993	F
S950C03	111034	920283	920207	Perendale	Susceptible	1994	M
S949A11	111031	920283	890307	Perendale	Susceptible	1994	F
S949C11	111027	920279	920340	Perendale	Susceptible	1994	F
S949D11	111025	920908	920312	Perendale	Susceptible	1994	F
S950B01	110991	930214	920247	Perendale	Susceptible	1995	F
S950D01	110980	930214	890286	Perendale	Susceptible	1996	F
S950E01	110979	940164	920957	Perendale	Susceptible	1996	F
S950H04	110933	920283	950036	Perendale	Susceptible	1997	F
S950E05	110928	950005	940031	Perendale	Susceptible	1997	F
S950E07	110908	950119	920263	Perendale	Susceptible	1997	F
S950G07	110905	950005	920314	Perendale	Susceptible	1997	F
S950B08	110901	920283	940195	Perendale	Susceptible	1997	F
S950F09	110889	920283	890317	Perendale	Susceptible	1997	F
S950G09	110888	950005	910028	Perendale	Susceptible	1997	F
S950C10	110884	950119	920942	Perendale	Susceptible	1997	F
S950C11	110875	920283	950058	Perendale	Susceptible	1997	F
S949F05	111097	870116	870108	Perendale	Susceptible	1989	F
S949A08	111075	900402	900505	Perendale	Susceptible	1992	F
S949H10	111035	920279	920965	Perendale	Susceptible	1994	F
S949B12	111013	930214	930107	Perendale	Susceptible	1995	F
S950G01	110972	940068	890284	Perendale	Susceptible	1996	F
S950G06	110915	940068	890286	Perendale	Susceptible	1997	F
S950B07	110911	950005	920243	Perendale	Susceptible	1997	F
S950H07	110904	920283	920312	Perendale	Susceptible	1997	F
S949D05	111099	870139	860726	Perendale	Susceptible	1989	F
S949E05	111098	870116	840451	Perendale	Susceptible	1989	F
S949D08	111070	900439	860673	Perendale	Susceptible	1992	F
S949C09	111056	890299	840410	Perendale	Susceptible	1992	F
S949A10	111044	900402	870048	Perendale	Susceptible	1993	F
S949E10	111038	920279	920314	Perendale	Susceptible	1994	F
S950D03	111026	920908	890231	Perendale	Susceptible	1994	M
S949C12	111009	930214	900419	Perendale	Susceptible	1995	F
S950C01	110987	930214	900463	Perendale	Susceptible	1995	F
S950F01	110978	940202	920251	Perendale	Susceptible	1996	F
S950G03	110976	930214	920965	Perendale	Susceptible	1996	M
S950C04	110950	940202	920266	Perendale	Susceptible	1996	M
S950H06	110914	920283	910023	Perendale	Susceptible	1997	F
S950F07	110907	940068	940026	Perendale	Susceptible	1997	F
S950F08	110897	920283	950169	Perendale	Susceptible	1997	F
S950G08	110896	950005	890224	Perendale	Susceptible	1997	F
S950A09	110894	930084	900419	Perendale	Susceptible	1997	F
S950D10	110883	930084	950074	Perendale	Susceptible	1997	F
S950G10	110880	920283	950219	Perendale	Susceptible	1997	F
