# Supplementary material for: Signatures of selection in sheep bred for resistance or susceptibility to gastrointestinal nematodes
Source: BMC Genomics. 2014 Jul 30;15(1):637. doi: 10.1186/1471-2164-15-637 (PMC4124167; doi:10.1186/1471-2164-15-637)
Supplement: Supplementary file 7 — Additional file 7: Pedigree information and Illumina® Ovine SNP50 BeadChip data for Romney and Perendale selection line animals. (ZIP 6 MB) [file 12864_2014_6330_MOESM7_ESM.zip › Additional_file_7_c_Romney_SNP_Chip.csv]

SNP_Name	Chr	Coordinate	R923A04	R921B12	R921C12	R921D12	R921E12	R921H11	R922A03	R922C01	R922D01	R922E01	R922E02	R922F01	R922F12	R922G01	R922G02	R922G12	R922H02	R922H12	R923A03	R923A05	R923A06	R923A07	R923A08	R923A09	R923A10	R923A11	R923B01	R923B02	R923B03	R923B04	R923B05	R923B06	R923B07	R923B08	R923B09	R923B10	R923B11	R923C01	R923C02	R923C03	R923C04	R923C05	R923C06	R923C07	R923C08	R923C09	R923C10
CL635944_160.1	0	0	--	CC	CC	CC	TC	TC	CC	CC	CC	CC	TC	CC	TT	TC	CC	TC	CC	CC	CC	TC	CC	CC	CC	CC	CC	TC	TT	TC	CC	CC	TC	TC	CC	CC	CC	CC	TC	CC	TC	CC	CC	CC	CC	CC	TC	CC	CC
CR_594.1	0	0	--	TT	TT	TT	TT	TT	TT	TT	TT	TT	TT	TT	--	TT	TT	TT	TT	TT	TT	TT	TT	TT	TT	TT	TT	TT	TT	TT	TT	TT	TT	TT	TT	TT	TT	TT	TT	TT	TT	TT	TT	TT	TT	TT	TT	TT	TT
CR_816.1	0	0	--	CC	TT	TT	TT	TT	TT	TT	TT	TT	TT	TT	TT	--	TT	CC	TT	TT	CC	TT	TT	TT	TT	CC	CC	TT	CC	TT	CC	TT	CC	CC	TT	TT	TT	CC	CC	TT	TT	CC	TT	TT	CC	TT	CC	CC	TT
CZ925803_293.1	0	0	--	TC	CC	TT	CC	CC	TC	CC	TC	TC	CC	TT	CC	TC	CC	TC	TT	TC	TC	CC	TC	TT	TT	TC	CC	TC	TC	CC	CC	TC	CC	CC	TT	TT	TC	TC	TT	TT	CC	TC	TC	TC	CC	TT	TC	TT	TC
Contig35697_5761.1	0	0	--	TT	TT	TC	TC	TC	TT	CC	TT	TC	CC	TC	CC	TC	TC	TC	TC	TC	TC	TC	TT	CC	TC	TT	TT	TT	TC	CC	TT	TC	TC	TT	TT	TC	TT	TT	TT	TC	TC	TT	TC	TC	CC	TT	TC	TT	TT
CytB_1406.1	0	0	--	TT	TT	TT	TT	TT	TT	TT	TT	TT	TT	TT	TT	TT	TT	TT	TT	TT	TT	TT	TT	TT	TT	TT	TT	TT	TT	TT	TT	TT	TT	TT	TT	TT	TT	TT	TT	TT	TT	TT	TT	TT	TT	TT	TT	TT	TT
CytB_1505.1	0	0	--	GG	AA	AA	AA	AA	AA	AA	AA	AA	AA	AA	AA	AA	AA	GG	AA	AA	GG	AA	AA	AA	AA	GG	GG	AA	GG	AA	GG	AA	GG	GG	AA	AA	AA	GG	GG	AA	AA	GG	AA	AA	GG	AA	GG	GG	AA
CytB_1745.1	0	0	--	CC	CC	CC	CC	CC	CC	CC	CC	CC	CC	CC	CC	CC	CC	CC	CC	CC	CC	CC	CC	CC	CC	CC	CC	CC	CC	CC	CC	CC	CC	CC	CC	CC	CC	CC	CC	CC	CC	CC	CC	CC	CC	CC	CC	CC	CC
DU178199_145.1	0	0	--	AA	AA	AA	AG	GG	AA	GG	AG	AG	GG	AG	GG	AG	AG	AG	AA	GG	AG	AG	AG	AA	AG	AG	AG	AA	GG	AG	AG	AA	AA	AG	AA	AA	AA	AA	AG	AA	GG	AG	AA	AG	AG	AA	AG	AG	AG
DU178311_404.1	0	0	--	CC	CC	TC	TT	TT	TC	TC	TC	TC	TC	CC	CC	TC	CC	TC	CC	TC	CC	TC	CC	TC	TC	TC	TC	TC	TT	TT	TC	TC	TC	TC	CC	TC	TC	CC	TC	CC	TT	TC	CC	TC	TC	CC	TC	CC	TC
DU185362_365.1	0	0	--	AA	AG	AA	AG	AA	GG	AA	AG	AG	AA	AA	AG	AG	AG	AA	AA	AG	AG	AA	AG	AA	AA	GG	GG	AG	AG	AG	AG	AA	AG	AA	AA	AG	AG	AG	AG	AA	AA	AG	AG	GG	GG	AA	AA	GG	AG
DU189586_521.1	0	0	--	GG	GG	GG	GG	GG	GG	GG	GG	GG	GG	GG	GG	GG	GG	GG	GG	GG	GG	GG	GG	GG	GG	GG	GG	GG	GG	GG	GG	GG	GG	GG	GG	GG	GG	GG	GG	GG	GG	GG	GG	GG	GG	GG	GG	GG	GG
DU202534_254.1	0	0	--	AG	AA	AG	AG	AA	AG	AA	AA	AA	AA	AG	AA	AG	AA	AA	AG	AA	AA	AG	AA	GG	AA	AA	GG	AA	AG	AG	AA	AG	AA	AG	AG	GG	AA	AG	AG	AA	AG	AA	AA	AA	AA	AG	AA	AA	AG
DU205124_325.1	0	0	--	TC	TT	TC	TC	TC	TC	CC	TT	TC	CC	CC	TC	TT	TC	TC	CC	CC	TC	CC	CC	CC	TC	TC	TC	TT	TC	TC	TC	TT	TT	CC	TC	TC	TC	TT	TC	TT	CC	TT	TT	TC	TC	TC	TC	TC	TT
DU209581_415.1	0	0	--	CC	CC	CG	CG	CG	CG	CG	CG	CG	CG	CG	GG	CC	CC	GG	CG	GG	CG	CG	CC	CG	CC	CG	CG	CG	CG	CG	CG	CG	CG	CG	CC	CC	CC	CG	CC	GG	GG	CG	CG	CC	CC	CC	GG	CC	CG
DU223894_556.1	0	0	--	TT	TC	TT	TC	CC	TC	TT	TC	TT	TC	TC	TT	TT	TT	TT	TT	TC	CC	TC	TC	TT	TT	TC	TT	CC	CC	TC	TT	TC	TT	TC	TT	TT	TC	TC	TT	TC	CC	TC	TT	TT	TT	TT	TT	TC	TC
DU229952_214.1	0	0	--	TT	TA	TA	--	--	--	--	TA	--	--	TA	--	TA	TA	--	TT	--	--	TA	AA	--	--	--	--	--	--	--	--	TA	--	--	TT	TA	--	--	--	TA	--	AA	TA	--	TT	TT	TT	AA	--
DU231335_636.1	0	0	--	TT	TC	TC	TT	TC	TT	TC	TC	TT	CC	TT	TC	TT	TT	CC	TT	CC	TC	TT	TT	TT	TT	TT	TT	TC	TC	TC	TC	TT	TT	TC	TT	TT	TC	TT	TC	TT	CC	TC	TC	TC	TT	TT	TT	TT	TT
DU232159_227.1	0	0	--	CC	TT	TT	TT	TT	TT	TC	TT	TC	TT	TC	CC	TT	CC	TT	TT	TT	TT	TC	TT	TC	TT	TT	TT	TT	TT	TT	TT	TC	CC	TT	TT	CC	TT	TT	CC	TT	TT	TC	TT	TC	CC	TT	TT	TT	CC
DU258149_149.1	0	0	--	CC	CC	CC	CC	CC	GC	CC	CC	CC	CC	GC	CC	GC	CC	CC	GC	CC	GC	CC	GC	GC	GC	CC	GC	GC	CC	GC	GC	GC	CC	CC	CC	GG	GC	GC	GC	GC	CC	CC	CC	GC	GC	GC	GC	GC	CC
DU259120_464.1	0	0	--	TC	TT	TT	TC	CC	TC	TC	TT	TT	CC	TC	CC	TC	TT	CC	TT	CC	TC	TC	TC	TC	TC	TC	CC	TC	CC	CC	TC	TC	TC	TT	TC	TC	TC	TT	TC	TC	CC	TC	TC	TC	TC	TC	TC	CC	TC
DU266789_444.1	0	0	--	AG	AA	AA	AA	AA	AA	AA	AA	AG	AA	AG	AA	AA	AA	AA	AA	AA	AA	AA	AG	AA	AA	AA	AA	AA	AA	AA	AA	AA	AA	AA	AG	AA	AA	AG	AA	AA	AA	AA	AG	AA	AA	AA	AA	AA	AA
DU269694_582.1	0	0	--	TT	TT	TT	CC	CC	TC	TC	TC	TC	CC	TT	CC	TT	TT	TC	TT	TC	TC	TC	TC	TT	TC	TC	TT	TT	CC	TC	TC	TT	TT	TC	TT	TT	TC	TC	CC	TC	CC	TC	TT	TC	TC	TT	TC	CC	CC
DU275428_276.1	0	0	--	AG	AA	AG	GG	GG	AG	AG	AG	AG	AG	AG	AG	AG	AA	AG	AG	AG	AG	AG	AG	GG	GG	AA	AA	AG	AG	AA	AG	AG	AA	AG	AA	GG	AG	GG	GG	AG	AG	AA	AA	AA	AG	AG	GG	AG	GG
DU281551_498.1	0	0	--	AG	AA	AA	AG	GG	AA	AG	AG	AG	AG	AA	AG	AG	AG	AG	AA	AA	AG	AG	AA	AG	AG	AA	AG	AA	GG	GG	AG	AG	AG	AG	AA	AG	AA	AA	AA	AG	GG	AA	AA	GG	AG	AA	AG	AA	AG
DU284015_276.1	0	0	--	TC	TC	TC	TC	TC	TT	CC	TC	TC	TC	TC	CC	TT	TC	CC	TC	TC	TT	TC	TC	CC	CC	TC	TC	TT	TC	TC	CC	TC	TC	CC	TT	TC	TC	TC	TT	TC	TC	TC	TC	TC	CC	TT	CC	TC	TC
DU296694_531.1	0	0	--	AT	TT	AT	AT	TT	AT	TT	TT	TT	TT	AA	AT	AT	TT	TT	AT	AT	TT	TT	AT	AA	AT	AT	TT	TT	TT	TT	TT	AT	TT	AT	AT	AA	AA	AT	AT	TT	AT	TT	TT	TT	TT	AT	TT	TT	TT
DU298050_456.1	0	0	--	GG	GG	GG	AG	AG	AA	AG	GG	AG	AG	AG	GG	AG	AG	GG	GG	AG	GG	AA	GG	GG	AG	AA	AG	AG	AG	AG	GG	AG	AG	GG	AG	AG	AG	AG	AG	AG	GG	AG	GG	AG	AG	GG	AG	AA	AG
DU298844_335.1	0	0	--	AG	AG	AG	AG	AG	AA	GG	AG	AG	AG	AG	AG	AA	GG	GG	AA	AG	AA	GG	AG	AG	AA	AG	AA	AG	AA	AA	GG	AG	GG	AG	AA	AA	AA	AG	AG	AG	AA	AG	AA	AG	GG	AA	AG	AA	AG
DU306244_235.1	0	0	--	AG	AG	AG	AG	GG	AA	AA	AA	AA	AG	AG	AG	AA	AA	GG	AA	AA	AA	AG	AA	AA	AG	AG	AG	AA	AG	AA	AA	AG	AA	AG	AA	AA	AG	AA	AA	GG	AA	AG	AG	AG	AA	AA	AG	AA	AA
DU310703_497.1	0	0	--	TT	TC	TT	CC	TC	TC	TC	CC	CC	TC	TC	TT	TC	CC	TC	TT	TT	CC	CC	CC	TC	TT	TC	CC	TT	TC	TT	CC	TT	CC	TC	TC	TT	TC	TC	TC	TC	TC	TC	TC	TC	CC	TC	TC	TC	TT
DU311220_385.1	0	0	--	TT	TT	TT	TT	TT	TT	TT	TT	TT	TT	TT	TT	TT	TT	TT	TT	TT	TT	TT	TT	TC	--	TT	--	TT	TT	TT	TT	--	--	--	TT	TT	TT	TT	TC	--	TT	TT	TT	TT	TT	TT	TT	TT	TT
DU325267_788.1	0	0	--	TT	AT	AT	AT	AA	TT	TT	AT	TT	AT	TT	AA	TT	AT	TT	TT	TT	AT	AT	TT	AT	AT	AT	TT	AT	AT	AA	AT	AA	AT	AA	TT	AT	AT	TT	AT	TT	AT	AA	AT	AA	TT	TT	TT	TT	AT
DU329154_467.1	0	0	--	AG	GG	GG	AG	GG	AG	AG	AG	GG	GG	AA	GG	AG	GG	GG	AG	GG	GG	AG	GG	AG	AG	GG	AA	AG	GG	GG	GG	GG	AG	GG	GG	AA	AG	AG	AG	AA	GG	AG	GG	AG	GG	GG	AG	AG	AG
DU372397_441.1	0	0	--	TC	TC	TC	TT	--	TT	TT	TT	TT	TT	CC	TC	TT	TT	TT	CC	TT	TT	TT	TT	TC	TC	TT	TT	TC	TT	TC	TC	CC	TC	TT	CC	TC	TT	TT	--	TT	TT	TC	TT	TT	TT	CC	TC	TT	TT
DU377445_470.1	0	0	--	GG	GG	AA	GG	GG	GG	AA	AG	AG	AG	AG	AG	AG	AG	AG	AA	AA	GG	AA	GG	AA	AA	GG	GG	GG	GG	AG	GG	AG	GG	GG	AA	AA	AG	GG	GG	GG	AG	GG	AG	AA	AG	AA	AA	GG	GG
DU382510_248.1	0	0	--	TC	TC	TT	TT	TT	TT	TT	TT	TC	TT	TT	TC	TC	TC	TT	TT	TT	TC	TC	TT	TT	TT	TT	TT	TT	TT	TT	TC	CC	CC	TC	TT	TC	TT	TC	TT	CC	TT	TT	CC	TC	TC	TT	TT	TC	TT
DU383209_637.1	0	0	--	AG	GG	AG	GG	AA	AG	AG	AG	AG	AA	AG	AA	AA	GG	AG	GG	AA	AG	AG	AG	AG	AG	AA	GG	AG	AG	AA	GG	AG	AG	AG	GG	AG	AG	AG	AG	AA	AG	GG	GG	AG	AG	GG	GG	AA	AA
DU388321_396.1	0	0	--	AG	AA	GG	AG	AA	AG	AA	AA	AA	AA	AG	AG	AA	AA	AA	GG	AA	AA	AG	AG	AG	AG	AG	AA	AA	AA	AG	AA	AA	AA	AA	AG	AG	AG	AG	GG	AG	AA	AA	AA	AA	AA	AG	GG	AA	AG
DU398082_567.1	0	0	--	TT	TT	TT	TT	TT	TT	TC	TT	TC	TC	TT	CC	TT	TC	TT	TT	CC	TC	TC	TC	TT	TC	TT	TT	TT	TC	TT	TC	TT	TT	TT	TT	TT	TT	TT	TT	TT	TC	TC	TT	TC	TT	TT	TT	TT	TT
DU400474_555.1	0	0	--	AA	GG	AA	AA	AA	AA	AG	AG	AA	AA	AA	GG	AG	AA	AA	AA	AA	AA	AG	AA	AA	AA	AA	GG	GG	AA	AA	AG	GG	AA	AA	AA	AA	AA	GG	GG	GG	AA	AG	AG	AA	AA	AA	GG	AG	AA
DU416019_285.1	0	0	--	TT	TT	TT	CC	CC	CC	TC	TT	TT	TT	TT	TT	TC	TT	TT	TT	TT	CC	TC	TT	TT	TT	TC	TT	TT	TC	TT	TC	TT	TT	CC	TT	TT	CC	TT	TT	TT	CC	TC	TT	TT	TT	TT	TT	TC	CC
DU446051_252.1	0	0	--	TT	TT	TA	TA	TA	TA	TT	TT	TT	TA	TT	TA	TT	TT	TA	TT	TA	TT	TT	TT	TT	TT	TT	TA	TA	TA	TA	TA	TT	TT	TT	TT	TT	TA	TT	TA	TT	AA	TA	TT	TA	TT	TT	TT	TA	TT
DU459528_301.1	0	0	--	TA	TA	TT	AA	AA	TA	AA	TT	TA	AA	TT	TA	TT	TA	TA	TT	AA	TA	AA	TT	TT	TA	TA	TA	TT	TA	AA	AA	AA	TT	AA	TT	TA	TT	TA	AA	TA	AA	TA	TA	AA	AA	TT	TA	TA	TA
DU467879_183.1	0	0	--	AA	AA	AA	AG	AA	AA	AG	AA	AA	AG	AA	AG	AA	AA	AA	AA	AA	AA	AA	AG	AA	AA	AA	AA	AA	AG	AG	AG	AA	AA	AA	AA	AG	AA	AA	AA	AA	AG	AA	AA	AA	AA	AA	AA	AA	AA
DU469761_335.1	0	0	--	--	--	--	--	--	--	--	--	--	--	--	--	--	--	--	--	--	--	--	--	--	--	--	--	--	--	--	--	--	--	--	--	--	--	--	--	--	--	--	--	--	--	--	--	--	--
DU492501_194.1	0	0	--	TG	TG	TG	TG	TG	TG	TT	TT	TT	TT	TT	TT	TG	TG	TG	TG	TT	TT	TG	TG	GG	TT	TG	GG	GG	TT	TG	TG	TG	GG	TT	TG	TT	TG	TT	TG	TT	TG	TG	TG	TG	TG	TG	TT	TG	TT
DU492516_411.1	0	0	--	TA	AA	TA	AA	TA	AA	TA	AA	TA	TT	TT	TA	AA	TA	TA	TA	TA	AA	TA	AA	TT	TA	TA	AA	AA	TT	TA	TA	TA	TT	TT	TA	TT	AA	TA	AA	AA	TT	TA	AA	TT	TA	TT	TT	TA	AA
OARUn.1162_15670.1	0	0	--	--	--	--	--	--	--	--	--	--	--	--	--	--	--	--	--	--	--	--	--	--	--	--	--	--	--	--	--	--	--	--	--	--	--	--	--	--	--	--	--	--	--	--	--	--	--
OARUn.1354_50653.1	0	0	--	AA	AA	AT	AA	AA	AA	AA	AA	AA	AA	AA	AT	AA	AA	AA	AT	AA	AA	AA	AA	AA	AA	AA	AA	AA	AA	AA	AA	AT	AT	AA	AT	AT	AA	AT	AA	TT	AA	AA	AA	AA	AA	TT	AT	AA	AA
OARUn.1373_47284.1	0	0	--	AG	AG	AG	AG	AG	AG	AG	AA	GG	GG	AG	GG	AA	AG	AG	GG	GG	AG	AG	GG	AG	AG	AG	AA	AA	AG	AG	AG	AG	AA	AG	AG	AG	GG	GG	AG	AG	GG	AG	AG	GG	AG	AG	GG	AA	AA
OARUn.1452_18691.1	0	0	--	CC	CC	TT	TT	CC	TT	TC	TC	TC	CC	TC	TT	TC	CC	CC	TT	CC	TT	CC	TT	TC	TT	TT	TT	CC	CC	TC	CC	CC	CC	TT	TT	CC	TT	CC	CC	CC	CC	CC	CC	TC	CC	TT	TT	TC	TT
OARUn.1680_40101.1	0	0	--	TT	TC	TT	TC	TC	TC	TC	TC	TC	TT	TT	TT	TT	TC	TT	TT	TC	CC	TT	TT	TC	TC	TT	TC	TC	TT	TT	CC	TC	TT	TC	TT	TT	TT	TT	TT	TC	TC	TC	TT	TC	TC	TT	TC	TC	CC
OARUn.1865_48133.1	0	0	--	TT	TC	TT	TC	TC	CC	TC	TC	TT	TC	TT	TC	TC	TT	TT	TT	TC	TC	TT	TC	TT	TT	TC	CC	CC	TT	TT	TT	TC	TT	TC	TT	TT	TC	TC	TC	TT	TT	CC	TC	TT	TT	TT	TC	TC	TC
OARUn.1971_16042.1	0	0	--	GG	GG	AG	GG	GG	GG	GG	AG	GG	GG	GG	AG	GG	GG	AG	AG	GG	GG	AG	GG	GG	AG	AG	GG	GG	GG	GG	GG	GG	AG	GG	GG	GG	GG	GG	GG	GG	GG	GG	GG	GG	GG	AG	GG	AG	GG
OARUn.2108_15435.1	0	0	--	AA	AA	AA	AA	GG	AA	AG	AA	AG	GG	AA	GG	AA	AG	GG	AA	GG	AG	AG	AA	AG	AA	AA	AA	AG	GG	GG	AG	AA	AG	AG	AA	AA	AA	AA	AA	AA	GG	AA	AA	GG	AG	AA	AA	AA	AG
OARUn.2301_38443.1	0	0	--	TC	CC	TC	TT	TT	TC	TC	CC	TC	TC	TC	TT	CC	CC	CC	CC	TC	TC	CC	TC	CC	TC	TC	TC	TC	TT	TC	TC	CC	TC	TC	CC	CC	TC	TC	TC	TT	TC	TC	CC	TC	CC	CC	TC	TC	TC
OARUn.284_128597.1	0	0	--	GG	GG	AG	GG	AG	GG	GG	GG	GG	AG	GG	AG	AG	GG	GG	AG	AG	GG	GG	GG	AG	AG	GG	GG	GG	AG	GG	GG	AG	GG	GG	GG	AG	AG	GG	GG	AG	AG	GG	GG	GG	GG	GG	AG	GG	GG
OARUn.284_305425.1	0	0	--	TC	TC	TT	TC	TC	TT	CC	TC	TC	TC	TC	TC	TT	TC	CC	TT	TC	TT	TC	TC	TC	TC	TC	TC	TT	TC	TC	CC	TC	TC	CC	TT	TT	TT	TC	TT	TT	TC	TC	TC	TC	CC	TT	TC	TC	TC
OARUn.2871_492.1	0	0	--	GG	AG	AG	AG	AG	AG	AA	AG	AG	AG	AG	AA	AG	AG	AA	AG	GG	AG	GG	AG	AA	AG	AG	AA	AA	AG	AG	AG	AG	AA	AG	AA	AA	AG	GG	AG	AG	AG	GG	AG	GG	AG	AG	GG	AA	AG
OARUn.319_260028.1	0	0	--	--	--	--	--	--	--	--	--	--	--	--	--	--	--	--	--	--	--	--	--	--	--	--	--	--	--	--	--	--	--	--	--	--	--	--	--	--	--	--	--	--	--	--	--	--	--
OARUn.351_165092.1	0	0	--	CC	CC	CC	CC	CC	CC	CC	CC	CC	CC	CC	CC	CC	CC	CC	CC	CC	CC	CC	CC	CC	CC	CC	CC	CC	CC	CC	CC	CC	CC	CC	CC	CC	CC	CC	CC	CC	CC	CC	CC	CC	CC	CC	CC	CC	CC
OARUn.432_64170.1	0	0	--	CC	CC	CC	CC	CC	CC	CC	CC	CC	CC	CC	CC	CC	CC	CC	CC	AA	CC	CC	AA	CC	CC	CC	CC	CC	CC	CC	CC	AC	CC	CC	CC	CC	CC	AA	AA	AA	CC	CC	CC	CC	CC	AC	CC	CC	AA
OARUn.54_510669.1	0	0	--	AA	AA	AG	AA	AA	AA	AA	AA	AA	AA	AA	AG	AA	AA	AA	AA	AA	AA	AA	AA	AA	AA	AA	AA	AA	AA	AA	AA	AA	AA	AA	AA	AA	AA	AA	AA	AG	AA	AA	AA	AA	AG	AA	AA	AA	AA
OARUn.992_104641.1	0	0	--	TT	TT	TG	GG	TT	TG	TG	TG	TG	TT	TT	TG	TT	TG	TG	TG	TT	TT	TG	TT	TG	TG	TT	GG	TG	TT	TT	TG	TG	TG	TG	GG	TG	GG	TG	GG	TG	TT	TG	TT	TG	GG	TG	TT	TG	TT
OARUn.992_13571.1	0	0	--	CC	CC	TC	TT	CC	TC	TT	TC	--	TC	--	TT	CC	--	--	TC	CC	CC	TC	CC	TC	TC	CC	TT	TC	TC	TC	TC	TC	CC	--	TT	TC	TT	CC	TC	TC	TC	CC	CC	--	--	TC	TC	TC	CC
mt_12362.1	0	0	--	AA	AA	AA	AA	AA	AA	AA	AA	AA	AA	AA	AA	AA	AA	AA	AA	AA	AA	AA	AA	AA	AA	AA	AA	AA	AA	AA	AA	AA	AA	AA	AA	AA	AA	AA	AA	AA	AA	AA	AA	AA	AA	AA	AA	AA	AA
mt_5800.1	0	0	--	CC	CC	CC	CC	CC	CC	CC	CC	CC	CC	CC	CC	CC	CC	CC	CC	CC	CC	CC	CC	CC	CC	CC	CC	CC	CC	CC	CC	CC	CC	CC	CC	CC	CC	CC	CC	CC	CC	CC	CC	CC	CC	CC	CC	CC	CC
mt_7729.1	0	0	--	CC	TT	TT	TT	TT	TT	TT	TT	TT	TT	--	TT	TT	TT	CC	TT	TT	CC	TT	TT	TT	TT	CC	CC	TT	CC	TT	CC	TT	CC	CC	TT	TT	TT	CC	CC	TT	TT	CC	TT	TT	CC	TT	CC	CC	TT
s00081.1	0	0	--	AG	AG	GG	AG	AG	AG	AA	AG	GG	AA	GG	AA	AG	GG	AA	GG	AG	AG	AG	GG	GG	GG	AA	AG	AG	AA	AG	AA	GG	GG	AG	GG	GG	AA	GG	AG	AG	AA	AG	GG	AG	GG	GG	AG	AG	AA
s00430.1	0	0	--	TC	TT	TC	TT	TC	TT	CC	TT	TC	TC	TT	TT	TT	TC	TT	TC	TC	TT	TT	TT	TC	TC	TT	TT	TT	TT	CC	TT	TC	TC	TC	TC	TC	TC	TC	TT	TT	TC	TT	TT	TC	TC	CC	TC	TT	TT
s00454.1	0	0	--	AG	GG	AA	AG	AG	AG	AG	AG	AG	AG	AA	AG	AA	GG	AG	AA	AA	GG	AG	AG	AA	AG	AG	AG	AG	AG	GG	GG	AG	AG	AG	AG	AA	AA	GG	AA	AG	AG	AG	AG	AG	GG	AA	AG	GG	AG
s01248.1	0	0	--	AA	AA	AA	AA	AA	AA	AA	AA	AA	AA	AA	AA	AA	AA	AA	AA	AA	AA	AA	AA	AA	AA	AA	AA	AA	AA	AA	AA	AA	AA	AA	AA	AA	AA	AA	AA	AA	AA	AA	AA	AA	AA	AA	AA	AA	AA
s01727.1	0	0	--	CC	CC	TC	CC	TC	CC	CC	CC	CC	CC	CC	TC	CC	CC	CC	CC	CC	CC	CC	CC	CC	CC	CC	CC	CC	CC	TC	CC	CC	TC	TC	CC	TC	TC	CC	CC	CC	TC	CC	CC	CC	CC	CC	CC	CC	CC
s01739.1	0	0	--	CC	CC	CG	CG	CC	CC	CC	CC	CC	CC	CC	CG	CG	CC	CC	CC	CC	CC	CG	CC	CC	CC	CG	CC	CC	CC	CC	CC	CC	CG	CC	CC	CC	CG	CC	CC	CG	CC	CC	CC	CC	CC	CC	CC	CC	CC
s04523.1	0	0	--	TT	TT	TT	TC	TC	TC	TT	TC	TT	TC	TT	TC	TC	TT	TC	TT	TC	TT	TT	TT	TT	TT	CC	TT	TC	CC	TC	TT	TC	TC	TC	TC	TT	TT	TC	TT	TT	TC	TC	TT	TT	TC	TT	TT	TT	CC
s04622.1	0	0	--	CC	GG	GG	GG	GG	GG	GG	GG	GG	GG	CG	GG	GG	GG	CC	CC	GG	GG	CG	GG	CC	CC	CG	GG	GG	GG	GG	GG	GG	GG	GG	CG	GG	GG	CC	GG	GG	GG	GG	GG	GG	GG	CG	GG	GG	GG
s05397.1	0	0	--	CC	CC	TC	CC	CC	CC	CC	CC	CC	CC	CC	CC	CC	CC	CC	TC	CC	CC	CC	CC	TC	CC	CC	TC	CC	CC	CC	CC	CC	CC	CC	CC	CC	TC	CC	CC	TC	CC	CC	CC	CC	TC	CC	TC	TC	CC
s05401.1	0	0	--	TT	TT	TG	TT	TT	TT	TT	TT	TT	TT	TT	TT	TT	TT	TT	TG	TT	TT	TT	TT	TG	TT	TT	TT	TT	TT	TG	TT	TT	TT	TT	TT	TG	TT	TT	TT	TT	TT	TT	TT	TT	TT	TG	GG	TT	TT
s05424.1	0	0	--	AA	AG	AA	AA	AA	AA	AG	AG	AG	AG	AA	AG	AG	AA	GG	AA	AG	GG	AA	AA	AA	AA	AA	AA	AG	AG	AG	AG	AG	AA	AA	AA	AG	AG	AA	AA	AA	AG	AA	AG	AG	AA	AG	AA	AA	AA
s05862.1	0	0	--	AG	GG	AG	GG	AG	GG	GG	GG	GG	AG	AG	AG	AG	GG	GG	AA	AG	GG	AG	GG	AG	AG	GG	GG	GG	AA	AA	GG	GG	GG	GG	AG	AG	GG	GG	GG	AG	GG	AG	AG	GG	GG	AA	AG	GG	GG
s05987.1	0	0	--	AG	AG	AG	GG	GG	AG	AA	AG	AA	AG	AG	AG	AG	AA	AG	AG	AG	GG	AG	AG	AA	GG	AG	AA	AG	AG	GG	AG	AG	AA	AA	AG	GG	AG	AA	GG	AA	AA	AA	GG	AA	AG	AG	AA	AG	AG
s06188.1	0	0	--	TT	TT	TT	TT	TG	TT	TG	TG	TT	TT	TT	TT	TT	TT	TT	TT	TT	TT	TT	TT	TT	TT	TG	TT	TT	TT	TT	TT	TG	TT	TT	TG	TT	TT	TT	TT	TT	TT	TT	TT	TT	TT	TT	TT	TT	TT
s06528.1	0	0	--	AA	AA	AA	AA	AA	AA	AA	AA	AA	AA	AA	AA	AA	AA	AA	AA	AA	AA	AA	AA	AA	AA	AA	AA	AA	AA	AA	AA	AG	AA	AA	AA	AG	AA	AA	AA	AA	AA	AA	AA	AA	AA	AA	AA	AA	AA
s06847.1	0	0	--	TC	TC	TC	CC	TC	TC	TC	TT	CC	CC	TT	TC	TT	TC	TC	TT	CC	CC	CC	TC	TC	TT	TT	CC	CC	TC	TC	TC	TC	TC	TC	TC	TC	TT	TT	TC	TT	TC	CC	TC	CC	CC	TC	TC	TC	TT
s07460.1	0	0	--	AA	AA	AG	AG	AA	AG	AA	AA	AA	AA	AA	AA	AA	AA	AA	AG	AA	AA	AA	AA	AG	AA	AA	GG	AA	AA	AA	AA	AA	AA	AA	AA	AG	AA	AG	AG	AA	AA	AA	AA	AA	AA	AA	AG	AA	AG
s07581.1	0	0	--	AA	AA	AA	AA	AA	AA	AC	AA	AC	AC	AC	AC	AA	AC	AA	AA	AA	AA	AC	AA	AC	AA	AC	AA	AA	AC	AC	AA	AC	AA	AC	AA	AC	AA	AC	AA	AA	CC	AA	AA	AC	AC	AA	AA	AA	AA
s07816.1	0	0	--	TT	TT	TT	TT	TT	TT	TT	TT	TT	TT	TT	TT	TT	TT	TT	TT	TT	TT	TT	TT	TT	TT	TT	TT	TT	TT	TT	TT	TT	TT	TT	TT	TT	TT	TT	TT	TT	TT	TT	TT	TT	TT	TT	TT	TT	TT
s07879.1	0	0	--	--	AA	GG	GG	--	AG	AG	AG	AG	AG	--	AA	AA	AA	AG	AG	GG	AG	AG	AA	AG	AG	AG	AA	AA	GG	AG	AG	AA	AG	--	AA	AA	AG	AA	AA	AA	AG	AA	AA	AG	--	AG	AG	AA	AG
s08442.1	0	0	--	GG	AA	AA	AA	AA	GG	AA	AA	AA	AA	AG	AA	AG	AA	AA	GG	AA	AA	AA	AA	AG	GG	AG	AA	AA	AA	AA	AA	AA	AA	AA	AG	GG	AA	AA	AA	AA	AA	AA	AA	AA	AA	AG	AA	GG	AA
s08512.1	0	0	--	TC	TC	TC	TC	TT	CC	TT	TC	TT	TT	TT	TC	TC	TT	TT	TC	TT	TC	TT	TT	TT	TC	TC	CC	TC	TT	TT	TC	TT	TC	TT	CC	TC	TC	TC	TC	TT	TT	TT	TC	TT	TT	TC	TT	CC	TC
s08970.1	0	0	--	GG	AG	AG	AG	AG	AA	GG	AG	GG	GG	GG	GG	AG	AG	GG	GG	GG	AG	AA	AA	GG	GG	AG	AG	AG	GG	GG	AG	GG	AA	AG	GG	GG	AG	AA	AA	GG	GG	GG	AG	AG	GG	GG	GG	AG	AG
s09090.1	0	0	--	GG	GG	GG	GG	GG	GG	AG	GG	AG	AA	GG	GG	GG	AA	GG	GG	AA	GG	AG	GG	AG	GG	GG	GG	GG	AG	AG	AG	GG	GG	GG	GG	GG	GG	GG	GG	GG	GG	GG	GG	AG	AA	GG	GG	GG	GG
s09139.1	0	0	--	AG	AG	GG	AA	AG	AG	AG	GG	AG	AA	GG	AA	GG	AA	AA	GG	AA	AA	AG	AG	AG	AG	AG	AA	GG	AA	AG	AG	AG	AA	AA	AG	AG	AG	GG	AA	AG	AA	AG	AA	AG	AA	GG	AG	AG	AG
s09435.1	0	0	--	CC	CC	GC	CC	CC	CC	CC	CC	CC	CC	CC	CC	CC	CC	CC	CC	GC	CC	CC	CC	CC	CC	CC	CC	CC	CC	CC	CC	CC	CC	CC	CC	CC	CC	CC	CC	CC	CC	CC	CC	CC	CC	CC	CC	CC	CC
s09766.1	0	0	--	CC	GC	GC	GC	GC	GC	GC	GC	CC	GC	CC	CC	GC	CC	GC	GC	GC	GC	CC	CC	GG	CC	CC	GC	CC	GC	GG	CC	CC	CC	CC	CC	CC	GC	CC	GC	CC	GG	GC	GC	GC	GC	CC	GC	CC	GC
s10026.1	0	0	--	AA	AA	AG	AG	AA	GG	AA	AG	AG	AA	AA	AA	GG	AG	AG	AA	AA	AA	AG	AA	AA	AA	AG	AG	AG	AG	AG	AA	AG	GG	AA	AG	AA	GG	AG	GG	AA	AA	AA	AA	AA	AG	AG	AG	AG	AG
s10477.1	0	0	--	GG	GG	GG	AG	AG	AG	AA	AG	AG	AG	GG	GG	GG	GG	AG	GG	AG	GG	GG	GG	GG	GG	AA	AG	AG	GG	AG	AG	AG	GG	GG	AG	GG	AA	GG	AG	GG	AG	GG	GG	AG	GG	GG	GG	AG	GG
s10775.1	0	0	--	AA	AA	AA	AA	AA	AA	AG	AA	AG	AG	AG	AA	AG	AA	AA	AG	AA	AA	AA	AA	AG	AA	AG	AA	AA	AG	AG	AA	AA	AA	AA	AG	AG	AG	AA	AA	AG	AG	AA	AG	AA	AA	AG	AG	AG	AA
s11213.1	0	0	--	TT	TC	TT	TC	TT	TC	TC	TC	TT	TC	TT	CC	TT	TC	TT	TT	TC	TT	TC	CC	TC	TC	TC	TC	TC	TC	TC	TC	CC	TC	CC	TT	TC	TC	TC	TC	TT	CC	TC	TC	TC	CC	TT	TT	TC	TC
s11269.1	0	0	--	CC	CG	CG	CG	GG	CC	CG	CG	CG	CG	CC	CC	CC	GG	CG	CC	GG	GG	CG	GG	CC	CC	CG	CC	CG	CC	CC	GG	CC	CG	CG	CC	CC	CG	CC	CG	CG	CC	GG	CC	CG	GG	CG	CG	CG	CG
s11672.1	0	0	--	AG	AG	AG	AG	GG	GG	GG	GG	GG	GG	GG	GG	GG	GG	GG	GG	AG	AG	AG	AG	GG	GG	GG	GG	AG	GG	GG	GG	AG	AG	AG	AG	GG	AG	GG	AG	AG	GG	AA	GG	GG	GG	GG	GG	GG	GG
s11676.1	0	0	--	AG	AA	AA	AA	AA	AA	AA	AA	AA	AA	AG	AA	AA	AA	AG	AA	AA	AA	AA	AA	AA	AA	AA	AG	AA	AG	AA	AA	AA	AA	AA	AA	AA	AA	AG	AA	GG	AA	AA	AA	AA	AG	AA	AA	AA	AA
s11741.1	0	0	--	CC	CC	CG	CG	CC	GG	CC	CG	CG	CC	CC	CC	GG	CG	CG	CC	CC	CC	CG	CC	CC	CC	CG	CG	CG	CG	CG	CC	CG	GG	CC	CG	CC	GG	CG	GG	CC	CC	CC	CC	CC	CG	CG	CG	CG	CG
s12734.1	0	0	--	TC	TT	TC	TT	TC	TT	TC	TC	TC	TC	TC	TC	TC	TC	TC	TT	TT	TT	CC	TT	TT	TT	TT	TT	TT	TT	TC	TT	TC	TC	TT	TT	TT	TT	TC	TT	CC	TC	TT	TT	TC	TT	TC	TT	TT	TT
s12754.1	0	0	--	GG	AA	AA	AA	AA	GG	AA	AG	AA	AA	AG	AA	AG	AA	AA	GG	AA	AA	AA	AA	GG	GG	AG	AA	AA	AA	AA	AA	AA	AA	AA	AG	GG	AA	AA	AA	GG	AA	AA	AA	AA	AA	AG	GG	GG	GG
s12851.1	0	0	--	CC	CC	CC	CC	TC	CC	TC	CC	CC	TC	CC	TC	CC	CC	CC	CC	CC	CC	CC	CC	CC	CC	CC	CC	CC	CC	TT	CC	TC	CC	CC	CC	CC	CC	CC	CC	CC	TC	CC	CC	CC	CC	CC	CC	CC	CC
s12866.1	0	0	--	GG	GG	GG	GG	AG	GG	GG	GG	GG	GG	AG	GG	GG	GG	GG	AG	GG	AG	GG	AG	AG	AG	GG	GG	GG	GG	GG	GG	GG	GG	GG	AG	GG	GG	GG	GG	GG	GG	GG	GG	GG	GG	AG	AG	AG	GG
s12987.1	0	0	--	AC	CC	AC	AC	AA	CC	AC	CC	AC	AC	AC	AC	AC	AC	AC	CC	AA	AC	AC	AA	AC	AC	CC	CC	AC	CC	AC	AC	AC	AA	AC	CC	AC	AC	CC	CC	CC	AC	AC	CC	CC	AA	CC	CC	AC	AC
s13467.1	0	0	--	TT	TT	TC	TC	TC	CC	TC	TT	TT	TT	TT	TT	TC	TT	TT	TT	TT	TT	TT	TT	TT	TT	TC	CC	TC	TT	TT	TT	TT	TT	TT	TT	TT	TC	CC	TC	TT	TT	TC	TT	TT	TT	TT	TT	TC	TC
s13792.1	0	0	--	AG	AG	GG	AG	AG	AA	GG	AG	GG	GG	AG	GG	AG	AG	GG	AG	GG	AG	AG	GG	AG	GG	AG	AA	AG	GG	GG	AA	AG	AG	AA	AG	GG	AG	AG	AG	AA	AG	AG	AG	GG	AG	AG	GG	AG	AG
s13797.1	0	0	--	CC	CC	CC	CC	CC	CC	CC	CC	CC	CC	CC	CC	CC	CC	CC	CC	CC	CC	CC	CC	CC	CC	CC	CC	CC	CC	CC	CC	CC	CC	CC	CC	CC	CC	CC	CC	CC	CC	CC	CC	CC	CC	CC	CC	CC	CC
s14441.1	0	0	--	CC	CC	CC	TC	TC	TC	CC	CC	TT	CC	CC	CC	CC	TC	CC	CC	CC	CC	CC	CC	CC	TC	TT	TC	TC	CC	CC	TC	CC	TC	TC	CC	TC	TC	TC	TC	TT	CC	TC	TC	TC	TC	CC	CC	TC	TC
s15698.1	0	0	--	GC	GG	GC	GG	GG	GG	GC	GG	GG	GG	GG	GG	GG	GG	GC	GG	GG	GG	GG	GC	GG	GC	GG	GG	GC	GG	GG	GC	GC	GG	GG	GG	GC	GC	GC	GG	GC	GG	GC	GG	GG	GG	GC	GG	GG	GG
s15970.1	0	0	--	AA	AA	AA	AG	AG	AG	GG	AA	AA	AG	AG	AG	GG	AA	GG	AG	AG	AA	AG	AA	AG	AA	AA	AG	AG	AG	AG	AA	AG	AA	AA	AG	AA	AG	GG	AA	AA	GG	AA	AA	AG	AG	AG	GG	AG	AG
s16859.1	0	0	--	CC	CC	CC	CC	CC	CC	CC	CC	CC	CC	CC	CC	CC	CC	CC	CC	CC	CC	CC	CC	CC	CC	CC	CC	CC	CC	CC	CC	CC	CC	CC	CC	CC	CC	CC	CC	CC	CC	CC	CC	CC	CC	CC	CC	CC	CC
s16868.1	0	0	--	AG	AA	GG	AG	GG	AG	AG	AG	GG	AG	AG	AG	AG	AG	AG	AG	AG	AG	AG	AG	AG	GG	AG	AG	GG	AG	AG	AG	AG	AG	GG	GG	AA	AG	GG	GG	GG	AG	AG	AA	AG	GG	GG	AG	AG	AG
s17211.1	0	0	--	CC	CC	TC	CC	CC	CC	CC	CC	CC	CC	CC	TC	TC	CC	TC	CC	CC	CC	CC	TC	TC	CC	CC	CC	TC	CC	CC	CC	CC	CC	CC	CC	CC	CC	TC	TC	TT	CC	CC	CC	TC	TC	CC	CC	CC	CC
s17697.1	0	0	--	CC	CC	CC	CC	CC	CC	CC	CC	CC	CC	CC	CC	CC	CC	CC	CC	CC	CC	CC	CC	CC	CC	CC	CC	CC	CC	CC	CC	CC	CC	CC	CC	CC	CC	CC	CC	CC	CC	CC	CC	CC	CC	CC	CC	CC	CC
s17727.1	0	0	--	AG	GG	AG	AG	AA	GG	AG	GG	AA	AG	AG	AG	AG	AG	AA	GG	AA	AG	AG	AA	AG	AG	AG	GG	GG	GG	AG	AG	AG	AG	AG	GG	AG	AG	GG	GG	GG	AG	AG	AG	GG	AA	GG	GG	GG	AG
s17838.1	0	0	--	CC	AC	AA	CC	AC	AC	AC	AA	AC	AC	AC	AC	AC	AC	AC	AC	CC	CC	AC	AC	CC	AC	AC	CC	AA	AA	CC	AC	AC	AC	AC	CC	CC	AA	CC	CC	CC	AC	AC	AA	AC	AA	CC	CC	CC	AC
s18024.1	0	0	--	CC	CC	CC	CC	CC	CC	CC	CC	CC	CC	CC	CC	CC	CC	CC	CC	CC	CC	CC	CC	CC	CC	CC	CC	CC	CC	CC	CC	CC	CC	CC	CC	CC	CC	CC	CC	CC	CC	CC	CC	CC	CC	CC	TC	CC	CC
s18026.1	0	0	--	AA	AG	AA	AA	AA	AA	AG	AG	AG	AG	AG	AA	AA	AA	AG	AG	AA	AG	AA	AG	AG	AA	AG	AG	AG	AG	AG	AA	AG	AA	AA	AG	GG	AA	AA	AA	GG	AG	AG	AG	AA	AA	AG	AG	AG	AA
s18421.1	0	0	--	TT	CC	CC	CC	TT	CC	TT	CC	TC	TT	TC	TT	CC	TT	TT	CC	TT	CC	TT	CC	TC	CC	CC	CC	CC	TT	TC	TC	TC	CC	TT	CC	TT	CC	CC	CC	CC	TT	TC	CC	TC	TT	CC	CC	CC	CC
s18466.1	0	0	--	CC	CC	CC	CC	CC	CC	CC	CC	CC	CC	CC	CC	CC	CC	CC	CC	CC	CC	CC	CC	CC	CC	CC	CC	CC	CC	CC	CC	CC	CC	CC	CC	CC	CC	CC	CC	CC	CC	CC	CC	CC	CC	CC	CC	CC	CC
s18638.1	0	0	--	GG	AG	AA	GG	GG	GG	GG	AG	AG	GG	GG	GG	AG	AG	GG	AG	GG	GG	AA	AG	AG	GG	GG	GG	AG	GG	AG	GG	AG	GG	GG	GG	GG	AG	GG	AG	AG	GG	AG	AA	GG	AG	GG	GG	GG	GG
s18866.1	0	0	--	CC	CC	CC	CC	TC	CC	CC	CC	CC	CC	TC	CC	CC	CC	CC	TC	CC	CC	CC	CC	CC	CC	CC	CC	CC	TC	CC	CC	CC	CC	CC	CC	TC	CC	CC	CC	TC	CC	TC	CC	TC	CC	TC	TT	CC	TC
s18955.1	0	0	--	AG	AA	AG	AA	AA	AA	AA	AG	AA	AA	GG	AA	AG	AA	AA	GG	AA	AA	AA	AG	AG	AG	AG	AA	AA	AG	AG	AA	AA	AA	AA	AG	AG	AA	AA	AA	AA	AA	AA	AA	AA	AA	AG	GG	AA	AA
s19035.1	0	0	--	TC	TC	TC	CC	CC	CC	TT	CC	TC	TC	TC	CC	CC	TC	TC	TC	CC	CC	CC	TT	TT	CC	TC	CC	TC	CC	TT	TC	TC	TT	TC	TC	TT	TC	TC	CC	CC	CC	CC	TT	TC	TC	CC	TC	CC	TC
s19641.1	0	0	--	TC	TC	TT	TC	TT	TC	TT	TT	TT	TT	TT	TC	TC	TT	TC	TT	TT	TT	TT	TT	TT	TT	TC	CC	TC	TC	TT	TC	CC	TT	TT	TC	TT	TC	TC	TT	TC	TT	CC	TT	TT	TT	TC	TT	TC	TC
s19991.1	0	0	--	AA	GG	GG	AA	GG	AA	AG	GG	GG	GG	AA	GG	AG	GG	GG	AA	GG	GG	GG	AA	AG	AA	AG	GG	GG	GG	GG	GG	GG	GG	GG	AG	GG	GG	GG	AA	GG	GG	GG	GG	GG	GG	AG	GG	AA	GG
s20217.1	0	0	--	GG	GG	AG	AG	AG	AA	GG	GG	GG	GG	GG	GG	AG	GG	GG	GG	GG	GG	GG	GG	GG	GG	AG	AA	AG	GG	GG	GG	GG	GG	GG	GG	GG	AG	AA	AG	AA	GG	AG	GG	GG	GG	GG	GG	AG	AG
s20278.1	0	0	--	GG	GG	AG	AG	AG	AG	GG	AG	AG	AG	GG	AG	GG	GG	GG	GG	AA	AG	GG	AG	GG	AG	GG	AG	AA	AG	GG	AG	GG	GG	GG	AG	GG	AG	AG	AG	AG	AA	GG	GG	AG	GG	AG	GG	GG	AG
s20384.1	0	0	--	CC	CC	TC	TC	CC	CC	CC	CC	CC	CC	CC	CC	CC	CC	TC	TC	CC	CC	CC	CC	TT	CC	CC	TC	CC	CC	CC	CC	TC	CC	CC	TC	TC	TC	CC	CC	CC	TC	TC	CC	CC	CC	CC	CC	TC	CC
s20838.1	0	0	--	TT	TC	TC	CC	CC	CC	CC	TC	TC	CC	TC	CC	CC	CC	CC	CC	TC	CC	CC	TC	CC	CC	TC	TC	CC	CC	TC	TC	TT	TC	TC	TC	TC	TC	CC	TC	TC	CC	CC	TT	CC	CC	TC	CC	CC	CC
s21200.1	0	0	--	TT	TT	TT	TC	TC	TC	TC	TT	TT	CC	TT	TC	TT	TT	TC	TT	TC	TT	TT	TT	TC	TT	TT	TT	TC	TC	TC	TT	TT	TT	TT	TT	TT	TT	TC	TT	TT	CC	TT	TT	TT	TT	TC	TC	TC	CC
s21269.1	0	0	--	AG	GG	GG	GG	AG	GG	GG	GG	GG	AG	GG	GG	GG	GG	GG	GG	AG	GG	GG	GG	GG	GG	GG	GG	GG	GG	AG	GG	GG	AG	AG	GG	GG	GG	GG	GG	GG	AG	GG	GG	GG	GG	GG	GG	GG	GG
s21332.1	0	0	--	GG	GG	GG	GG	AG	GG	GG	GG	GG	GG	GG	GG	AG	GG	GG	GG	GG	GG	GG	GG	GG	GG	GG	GG	AG	GG	AG	GG	GG	GG	GG	AG	AG	AG	GG	GG	AA	GG	GG	GG	GG	GG	GG	GG	AG	GG
s21409.1	0	0	--	CC	CC	CC	CC	CC	CC	CC	CC	CC	CC	CC	CC	TC	CC	CC	CC	CC	CC	CC	CC	CC	CC	CC	CC	CC	CC	TC	CC	CC	CC	CC	CC	CC	CC	CC	CC	CC	CC	CC	CC	CC	CC	CC	CC	CC	CC
s21684.1	0	0	--	CC	CC	TC	CC	CC	CC	TT	CC	TC	TC	TC	TT	CC	TC	TC	TT	TC	CC	TC	CC	TT	TT	TC	TC	TC	TC	TC	TC	TC	TC	CC	TT	TT	CC	TC	TC	TT	TC	CC	TC	TT	TC	TT	TC	TC	CC
s21945.1	0	0	--	AA	AA	AA	AA	AA	AA	AG	AG	AG	AG	AA	GG	AA	AA	AG	AA	AG	AG	AA	AG	AA	AG	AA	AA	AA	AA	AA	AA	AA	AA	AG	AA	AG	AA	AA	AA	AA	AA	AA	AG	AA	AA	AA	AA	AA	AA
s22491.1	0	0	--	AG	AG	GG	GG	GG	GG	AG	AG	GG	AG	AG	GG	GG	GG	GG	GG	GG	GG	GG	GG	GG	AG	GG	GG	GG	GG	AG	AA	GG	GG	GG	GG	AG	AG	AG	GG	GG	AA	AG	GG	GG	AG	GG	GG	GG	GG
s22641.1	0	0	--	TC	CC	TC	TT	TT	TT	TT	CC	TC	TT	TT	TT	TT	TC	TT	TT	TT	TC	TC	TT	TT	TC	TT	TC	TT	TT	TT	TC	TC	TC	TC	TT	TT	TT	TC	TT	TC	TT	TC	CC	TC	TC	TT	TT	TT	TC
s23056.1	0	0	--	GG	GG	TG	GG	GG	GG	GG	GG	GG	GG	GG	GG	GG	GG	GG	GG	GG	GG	GG	GG	GG	GG	GG	GG	GG	GG	GG	GG	GG	GG	GG	GG	GG	GG	GG	GG	GG	GG	GG	GG	GG	GG	GG	GG	GG	GG
s23344.1	0	0	--	GG	GG	TG	TG	GG	GG	TG	TG	GG	GG	GG	GG	GG	GG	TG	GG	GG	GG	GG	TG	TG	GG	TG	GG	GG	GG	TG	GG	GG	GG	GG	GG	GG	GG	GG	GG	GG	GG	GG	GG	GG	GG	GG	TG	GG	GG
s23436.1	0	0	--	AA	AA	AA	GG	GG	GG	AG	AG	AG	AG	AG	AG	AG	AG	GG	AA	GG	AG	GG	AA	AG	AG	AG	AG	AG	AG	AG	AG	AA	AA	AG	AA	AG	GG	AG	AG	AA	GG	AA	AA	GG	AG	AA	AG	AG	AG
s23491.1	0	0	--	AA	TA	AA	AA	AA	AA	TA	TA	TA	AA	AA	AA	AA	TA	AA	AA	AA	TA	AA	AA	AA	TA	AA	AA	AA	AA	TA	TA	TA	AA	AA	AA	TA	AA	AA	AA	AA	AA	TA	TA	TA	AA	AA	AA	AA	TA
s23582.1	0	0	--	TG	TG	TT	TT	TG	TT	TG	TG	TT	GG	TG	TG	TT	TT	TG	TT	GG	TT	TG	TT	TT	TG	TG	TT	TT	GG	TG	GG	TG	TG	TG	TT	TG	TG	TG	TT	TG	GG	TG	TT	TG	TG	TT	TT	TT	TT
s23798.1	0	0	--	AG	GG	GG	AG	AG	GG	GG	AG	GG	AG	AG	GG	GG	GG	AG	AG	AG	AG	GG	GG	GG	AA	GG	GG	GG	GG	GG	AG	GG	AG	GG	GG	AG	GG	GG	AG	GG	GG	AG	GG	GG	AG	AG	AA	GG	GG
s23999.1	0	0	--	GG	GG	AG	GG	AG	GG	AA	GG	GG	AG	GG	AG	GG	GG	GG	GG	AG	GG	GG	GG	AG	GG	AG	GG	GG	AG	AA	GG	GG	AG	AG	GG	AG	AG	GG	GG	GG	AA	GG	GG	AG	AG	GG	GG	AG	AG
s24503.1	0	0	--	GG	AG	GG	GG	GG	GG	GG	AG	GG	GG	GG	GG	GG	AG	AG	GG	GG	GG	AG	GG	GG	GG	GG	GG	AG	GG	GG	AG	GG	AG	AG	GG	GG	AG	GG	GG	GG	GG	GG	AG	AG	GG	GG	GG	GG	GG
s24716.1	0	0	--	TT	TT	TT	TC	TT	TC	TC	TT	TC	TT	TT	TT	TT	TC	TT	TT	TT	TC	TC	TC	TC	TC	CC	TC	TC	TC	TT	TT	TT	TT	TT	TT	TT	TC	TT	TT	TT	TT	TC	TT	TC	CC	TT	TT	TT	TC
s25536.1	0	0	--	AA	AA	AA	AA	AA	AA	AA	AA	AA	AA	AA	AA	AA	AA	AA	AA	AA	AA	AA	AA	AA	AA	AA	AA	AA	AA	AA	AA	AA	AA	AA	AA	AA	AA	AA	AA	AA	AA	AA	AA	AA	AA	AA	AA	AA	AA
s25906.1	0	0	--	CC	CC	CC	CC	TC	CC	CC	CC	CC	CC	CC	CC	CC	CC	CC	CC	CC	TC	CC	CC	CC	CC	CC	CC	CC	TC	CC	CC	TC	CC	CC	CC	CC	CC	CC	CC	CC	CC	TC	CC	CC	CC	CC	CC	TC	TC
s26220.1	0	0	--	AG	AG	AG	GG	GG	AG	GG	AG	GG	GG	GG	AG	AG	AG	AG	AG	GG	GG	AG	GG	GG	AG	GG	GG	AG	AG	GG	AG	GG	GG	AG	GG	GG	GG	AG	GG	AG	GG	AG	AG	AA	GG	AG	AG	AG	AG
s26386.1	0	0	--	CC	CC	TC	TC	TC	TC	TC	CC	TC	CC	CC	CC	TC	TC	TC	TC	TC	TC	CC	TC	CC	TC	TT	CC	TC	TC	CC	TC	TC	TC	CC	TC	TT	TC	CC	CC	TC	CC	TC	CC	TC	TT	TT	CC	TC	TC
s26614.1	0	0	--	TT	TT	TT	TT	TT	TT	TT	TT	TT	TT	TT	TT	TT	TT	TC	TT	TT	TT	TT	TT	TT	TT	TT	TT	TT	TT	TT	TT	TT	TT	TT	TT	TT	TT	TT	TT	TT	TT	TT	TT	TT	TT	TT	TT	TT	TT
s26903.1	0	0	--	CC	CC	CC	CC	CC	CC	CC	CC	CC	CC	CC	CC	CC	CC	CC	CC	CC	CC	CC	CC	CC	CC	CC	CC	CC	CC	CC	CC	CC	CC	CC	CC	CC	CC	CC	CC	CC	CC	CC	CC	CC	CC	CC	CC	CC	CC
s27388.1	0	0	--	CC	CC	CC	CC	CC	CC	TC	CC	TC	TT	CC	CC	CC	TT	CC	CC	TT	CC	TC	CC	TC	CC	CC	CC	CC	TC	TC	TC	CC	CC	CC	CC	CC	CC	CC	CC	CC	CC	CC	CC	TC	TT	CC	CC	CC	CC
s27532.1	0	0	--	GG	AG	GG	GG	GG	GG	GG	AG	GG	GG	GG	GG	GG	GG	GG	GG	GG	AG	GG	AG	GG	GG	GG	AG	GG	GG	GG	GG	AG	GG	GG	GG	GG	GG	GG	GG	GG	GG	AG	GG	GG	GG	GG	GG	GG	GG
s27658.1	0	0	--	AA	AG	AG	AA	AA	AG	AA	AG	AG	AA	AG	AG	AG	AA	AA	GG	AA	AA	AA	AG	AG	AG	AG	AA	GG	AA	AA	AG	AG	AA	AA	AG	AG	AG	AG	AA	AA	AA	AG	AA	AA	AA	AG	AG	AG	AG
s27671.1	0	0	--	TT	TC	TC	TC	TC	TC	TC	TC	CC	CC	TC	CC	TC	TC	CC	CC	CC	TC	TC	TC	CC	TC	CC	TT	CC	CC	TC	CC	CC	CC	TT	TC	CC	TC	TC	TC	TC	CC	TC	TT	TT	TC	TC	CC	TC	TC
s27814.1	0	0	--	CC	CC	CC	CC	CC	CC	CC	CC	CC	CC	CC	CC	CC	CC	CC	CC	CC	CC	CC	CC	CC	CC	CC	CC	CC	CC	CC	CC	CC	CC	CC	CC	CC	CC	CC	CC	CC	CC	CC	CC	CC	CC	CC	CC	CC	CC
s27919.1	0	0	--	GG	GG	CG	GG	GG	GG	GG	GG	GG	GG	GG	GG	GG	GG	GG	GG	GG	GG	GG	GG	GG	GG	GG	GG	CG	GG	GG	GG	GG	GG	GG	CG	GG	CG	GG	CG	GG	GG	CG	GG	GG	GG	CG	GG	GG	GG
s28113.1	0	0	--	TT	TT	TT	TT	TT	TT	TT	TT	TT	TT	TT	TT	TT	TT	TT	TT	TT	TT	TT	TT	TT	TT	TT	TT	TT	TT	TT	TT	TT	TT	TT	TT	TT	TT	TT	TT	TT	TT	TT	TT	TT	TT	TT	TT	TT	TT
s28337.1	0	0	--	AA	AA	AA	AA	AA	AA	AA	AA	AA	AA	AA	AA	AA	AA	AA	AA	AA	AA	AA	AA	AG	AA	AA	AA	AA	AA	AA	AA	AA	AA	AA	AA	AA	AA	AA	AA	AA	AA	AA	AA	AA	AA	AA	AA	AA	AA
s28644.1	0	0	--	CC	CC	CC	CC	CC	CC	TC	CC	CC	CC	CC	CC	CC	CC	CC	CC	CC	CC	CC	CC	CC	CC	CC	CC	CC	CC	CC	CC	CC	CC	CC	CC	CC	CC	CC	CC	TC	CC	CC	CC	CC	CC	CC	CC	CC	CC
s29686.1	0	0	--	TT	CC	TT	CC	TT	CC	TC	CC	CC	CC	TT	TT	CC	CC	TT	TT	CC	TT	TC	CC	TC	TT	TC	TT	CC	TC	TC	CC	CC	CC	TT	TT	TT	TT	TT	CC	TT	TT	TC	CC	CC	CC	TC	CC	TC	TT
s30073.1	0	0	--	CC	CC	CC	AC	AC	AC	AC	CC	AC	AC	AC	AC	AC	AC	AC	AC	AC	AC	CC	CC	AC	CC	AC	CC	CC	AA	CC	AC	CC	AC	AC	CC	AC	CC	AC	AA	AC	CC	AC	CC	AC	AA	AC	AC	CC	AC
s30140.1	0	0	--	TC	TC	CC	CC	TT	TC	TC	TC	TC	TT	TT	TT	TC	TC	TC	TC	TT	TC	TT	TC	CC	TT	CC	TC	TT	TT	TC	TT	TT	TC	TC	CC	TT	TC	CC	TT	CC	TT	TC	TC	TT	TT	CC	TT	TT	TT
s30564.1	0	0	--	CG	CG	CC	CC	CC	CG	CC	CG	CG	CC	CG	CC	CG	CG	CC	CG	CC	CG	CC	CC	CC	CC	CC	CG	GG	CC	CC	CC	CC	CG	CC	CC	CC	CC	CC	CG	CC	CC	CG	CG	CC	CG	GG	CC	GG	CG
s31433.1	0	0	--	GG	GG	GG	TG	TG	TT	TG	GG	TG	TG	TG	GG	TG	TG	GG	GG	TG	GG	TT	GG	GG	TG	TT	TG	TG	TG	TG	GG	TG	TG	GG	TG	TG	TG	TG	TG	TG	GG	TG	GG	TG	TG	GG	TG	TT	TG
s32855.1	0	0	--	GG	GG	GG	GG	GG	GG	GG	GG	GG	GG	GG	GG	GG	GG	GG	GG	GG	GG	GG	GG	GG	GG	GG	GG	GG	GG	GG	GG	GG	GG	GG	GG	GG	GG	GG	GG	GG	GG	GG	GG	GG	GG	GG	GG	GG	GG
s32994.1	0	0	--	AA	AA	AA	AA	AG	AG	AA	AG	AA	AG	AA	AG	GG	AA	GG	AA	AG	AA	AA	AA	AG	AA	GG	AA	AG	GG	AA	AA	AA	AA	AG	AG	AA	AA	GG	AA	GG	AA	AG	AA	AA	AA	AA	AA	AA	GG
s33059.1	0	0	--	AA	AA	AA	AA	AA	AA	AA	AA	AA	AA	AA	AA	AA	AA	AA	AA	AA	AA	AA	AA	AA	AA	AA	AA	AA	AA	AA	AA	AA	AA	AA	AA	AA	AA	AA	AA	AA	AA	AA	AA	AA	AA	AA	AA	AA	AA
s33270.1	0	0	--	CG	CG	CG	CG	CC	CC	CG	CG	CG	CG	CG	CG	CG	CG	CC	CC	CC	CG	GG	CG	CC	CC	CG	CC	CC	GG	CG	CG	CG	GG	CG	CC	CG	CC	CG	CC	CG	CC	GG	CC	CC	CG	CC	CG	CG	CC
s33423.1	0	0	--	GG	GG	GG	GG	GG	GG	GG	AG	GG	GG	GG	GG	GG	GG	GG	GG	GG	GG	GG	GG	GG	GG	GG	GG	GG	GG	GG	GG	GG	GG	GG	GG	GG	GG	GG	GG	GG	GG	GG	GG	GG	GG	AG	AG	GG	GG
s33765.1	0	0	--	GG	GG	GG	GG	GG	GG	GG	GG	GG	GG	GG	GG	GG	GG	GG	GG	GG	GG	GG	GG	GG	GG	GG	GG	GG	GG	GG	GG	GG	GG	GG	GG	GG	GG	GG	GG	AA	GG	GG	GG	GG	GG	GG	GG	GG	GG
s33974.1	0	0	--	TC	TC	TC	CC	CC	CC	CC	TC	CC	CC	TC	CC	TC	CC	TC	TC	CC	CC	CC	CC	CC	TC	CC	CC	CC	CC	TC	TC	TC	TC	CC	TC	TC	CC	CC	CC	CC	CC	TC	TC	CC	CC	TC	TC	TC	CC
s34575.1	0	0	--	GG	AG	GG	AA	AG	AA	AG	AG	AG	AG	GG	AA	AG	AG	AG	GG	AA	AG	AG	AA	AG	AG	AG	AG	AA	AG	AA	GG	AG	AA	GG	GG	AG	AG	AG	AA	AG	AA	GG	AG	GG	AG	GG	GG	AA	AG
s34580.1	0	0	--	TC	TT	TC	TC	--	CC	CC	TT	CC	TC	CC	TC	TC	TC	TC	CC	TT	TC	TC	TT	TC	TC	CC	TC	TC	TC	TT	TT	TC	TT	TC	CC	TC	CC	CC	CC	TC	TC	TT	TC	TC	TC	TC	TC	TC	TC
s34722.1	0	0	--	CC	TC	CC	TC	TT	TC	TC	TC	TC	TC	CC	TT	TC	CC	CC	CC	CC	TT	CC	TC	CC	TC	CC	TC	TC	TC	CC	TT	TC	CC	TC	CC	CC	TT	CC	CC	TT	TC	TC	TC	CC	TC	CC	CC	TC	TT
s34805.1	0	0	--	AA	AA	AA	AA	AA	AA	AA	AA	AA	AA	AA	AA	AA	AA	AA	AA	AA	AA	AA	AA	AA	AA	AA	AA	AA	AA	AA	AA	AA	AA	AA	AA	AA	AA	AA	AA	AA	AA	AA	AA	AA	AA	AA	AA	AA	AA
s35755.1	0	0	--	CG	CG	GG	GG	GG	GG	GG	CG	GG	GG	GG	GG	GG	GG	CG	GG	GG	GG	GG	GG	GG	CG	GG	CG	GG	CG	GG	GG	CC	CG	GG	GG	CG	GG	GG	CG	CG	GG	GG	CG	GG	GG	GG	GG	GG	GG
s36182.1	0	0	--	TC	TC	TT	TT	TT	TT	TC	TT	TC	TC	CC	TT	TT	TT	TT	TC	TC	TT	TT	TC	TC	TC	TT	TT	TT	TT	TT	TC	TC	TT	TT	TC	TT	TT	TC	TT	TC	TC	TT	TT	TT	TT	TT	TC	TT	TT
s36390.1	0	0	--	TT	TT	TT	TT	TT	TT	TT	TT	TT	TT	TT	TT	TT	TT	TT	TT	TT	TT	TT	TT	TT	TT	TT	TT	TT	TT	TT	TT	TT	TT	TT	TT	TT	TT	TT	TT	TT	TT	TC	TT	TT	TT	TT	TT	TT	TT
s36992.1	0	0	--	TC	TT	TC	CC	TC	CC	CC	TC	TC	CC	TC	TC	TC	TC	CC	TC	CC	TC	TC	CC	CC	TC	CC	TC	TC	TC	TC	TC	TC	TC	TC	TC	TC	TC	CC	CC	CC	CC	TC	TT	CC	TC	TT	CC	CC	TC
s37581.1	0	0	--	AG	GG	GG	AG	AG	AG	AG	AG	AG	AA	GG	AA	AG	AG	AG	GG	AA	AG	AG	AA	AG	GG	AG	AG	AG	AG	AG	GG	GG	GG	AG	GG	AG	AG	AA	GG	AG	AA	GG	GG	AG	AG	GG	AG	AG	AA
s37920.1	0	0	--	TC	CC	TC	TC	TT	CC	TC	CC	TC	TC	CC	TC	CC	TC	TC	TC	CC	TC	TC	CC	TT	TC	CC	TC	CC	TC	TT	TC	CC	TC	TC	CC	CC	TC	CC	CC	TC	TT	CC	CC	TT	TC	CC	TT	CC	TC
s37945.1	0	0	--	AA	AA	AA	AA	AA	AA	AA	AA	AA	AA	AA	AA	AA	AA	AA	AA	AA	AA	AA	AA	AA	AA	AA	AA	AA	AA	AA	AA	AA	AA	AA	AA	AA	AA	AA	AA	AG	AA	AA	AA	AA	AA	AA	AA	AA	AA
s37960.1	0	0	--	GG	AG	AG	AG	AG	AA	GG	AA	AG	AG	AG	GG	AG	AA	GG	GG	AG	AA	AG	AA	GG	GG	AG	AG	AA	GG	AG	GG	AG	AG	AG	GG	GG	AG	AG	AA	AA	AG	AG	GG	AG	AG	GG	GG	AG	AG
s37991.1	0	0	--	AA	AA	AA	AG	AA	AG	AA	AA	AA	AA	AA	AA	AA	AA	AA	AA	AA	AA	AA	AA	AA	AA	AG	AG	AG	AA	AA	AA	AA	AA	AA	AA	AA	AG	AG	GG	AA	AA	AA	AA	AA	AA	AA	AA	AG	AA
s38032.1	0	0	--	AG	GG	AG	AG	GG	GG	AG	AG	AG	AG	AA	AG	AG	GG	GG	AA	GG	GG	GG	GG	AG	AG	GG	AG	AG	AG	AG	AG	GG	AG	AG	AA	AA	AG	GG	AG	AG	AG	AG	GG	GG	GG	AA	AA	AG	GG
s38283.1	0	0	--	TT	TT	TC	TT	CC	TT	TC	TT	CC	CC	TT	CC	TT	TC	TC	TT	CC	TT	TC	TT	TT	TT	TC	TT	TC	CC	CC	TC	TT	TT	TC	TT	TT	TT	TT	TC	TC	TC	TT	TT	CC	TC	TC	TT	TT	TC
s38683.1	0	0	--	TC	TC	CC	CC	TC	CC	TC	TC	TC	TC	TC	CC	CC	TC	CC	TC	CC	CC	CC	CC	TC	CC	CC	TC	CC	CC	TC	TC	CC	TC	TT	CC	CC	CC	TC	CC	CC	CC	TC	CC	CC	TC	TC	TC	CC	CC
s38880.1	0	0	--	GG	GG	GG	GG	GG	GG	GG	GG	GG	GG	GG	GG	GG	GG	GG	GG	GG	GG	GG	GG	GG	GG	GG	GG	GG	GG	GG	GG	GG	GG	GG	GG	GG	GG	GG	GG	GG	GG	GG	GG	GG	GG	GG	GG	GG	GG
s38884.1	0	0	--	GG	AG	GG	AG	AA	AA	GG	AA	GG	AG	GG	AG	AG	AG	AA	GG	AG	AG	AA	AG	GG	GG	AA	AA	AA	GG	GG	GG	AA	AG	AG	AG	AG	AA	AG	AA	AA	AG	GG	AG	AA	AA	AG	GG	AA	AG
s38997.1	0	0	--	GG	TT	TT	TT	GG	TT	TT	TT	TT	TT	TG	TT	TT	TT	TT	TT	TT	TT	TG	TT	TT	TG	TT	TT	TT	TT	TT	TT	TT	TT	TT	TT	GG	TT	GG	TT	TT	GG	TT	TT	TT	TT	TG	TT	TG	TT
s39022.1	0	0	--	CC	CC	CC	CC	GC	GC	CC	GC	CC	GC	GC	GC	GC	CC	GC	CC	GC	CC	CC	CC	CC	CC	GC	CC	CC	GC	GC	CC	CC	CC	GC	CC	CC	GC	CC	CC	CC	GG	CC	CC	GC	CC	CC	CC	CC	CC
s40172.1	0	0	--	AG	AA	AA	AG	AA	AG	AA	AA	AA	AA	AA	AA	AA	AA	AA	AA	AA	AA	AA	AA	AA	AA	AA	AA	AG	AA	AG	AA	AA	AG	AG	AA	AA	AA	AG	AG	AA	AA	AG	AA	AA	AA	AG	AA	AA	AG
s40241.1	0	0	--	AG	AG	AG	AG	AA	GG	AG	AG	AA	AG	AG	AG	AG	AG	AG	GG	AA	AA	AG	AG	AG	AG	AG	AG	AG	GG	AG	AG	AA	AG	AG	GG	GG	AG	GG	GG	GG	AG	GG	AG	GG	AA	GG	GG	AG	AG
s40564.1	0	0	--	AG	AA	AG	AA	AG	AG	AG	AA	AA	GG	AG	GG	GG	AA	GG	AG	AG	AA	AA	AG	AG	AA	GG	AG	AA	GG	AG	AA	AA	AA	AA	GG	AG	AG	AG	AG	GG	AG	AA	AA	AG	AG	AG	AA	AG	AG
s40582.1	0	0	--	GG	AG	AG	AA	AG	AG	AG	AA	GG	AA	GG	AG	AG	AG	AA	AG	AA	AG	AA	AA	AG	AG	AG	AA	AA	AG	AA	GG	AG	AG	GG	AG	AG	AG	GG	AG	AG	AG	GG	GG	GG	AG	GG	AG	AG	GG
s40604.1	0	0	--	CC	CC	CC	CC	CC	CC	CC	CC	CC	CC	CC	TC	CC	CC	CC	CC	CC	CC	CC	CC	CC	CC	CC	CC	CC	CC	CC	CC	CC	CC	CC	CC	CC	CC	CC	CC	CC	CC	CC	CC	CC	CC	CC	CC	CC	CC
s40832.1	0	0	--	AG	GG	AG	AG	AG	GG	AA	AG	AG	AA	GG	AG	AG	AG	AG	GG	AA	GG	AG	GG	GG	AG	AG	GG	AG	AG	AA	GG	GG	AG	AG	AG	GG	GG	GG	GG	AA	AG	GG	GG	AA	GG	AG	AG	AG	GG
s40983.1	0	0	--	GG	GG	GG	CG	GG	GG	GG	GG	GG	GG	GG	GG	GG	GG	GG	GG	GG	GG	GG	GG	GG	GG	GG	GG	GG	GG	GG	GG	CG	GG	GG	GG	GG	GG	GG	GG	GG	CG	GG	GG	GG	CG	GG	GG	GG	GG
s41127.1	0	0	--	AA	AA	AC	AC	CC	AA	AC	AA	AC	AC	AA	AC	AA	AC	AC	AC	AA	AC	AC	AA	CC	AC	AA	AC	AA	AC	CC	AC	AA	AC	AA	AA	AA	AC	AA	AA	AC	CC	AA	AA	CC	AC	AA	CC	AA	AC
s41600.1	0	0	--	GG	GG	GG	GG	GG	GG	GG	GG	GG	GG	GG	GG	AG	GG	GG	GG	GG	GG	GG	GG	GG	GG	GG	GG	GG	GG	AG	GG	AG	GG	GG	GG	GG	GG	GG	GG	AG	GG	GG	GG	GG	GG	GG	GG	AG	GG
s41842.1	0	0	--	CC	CC	TC	TC	CC	TC	TC	CC	CC	TC	CC	TC	CC	CC	TC	TC	CC	TC	CC	CC	CC	TT	CC	CC	CC	TC	CC	CC	TC	CC	CC	CC	TC	CC	CC	CC	TC	TC	CC	CC	TC	CC	CC	CC	TC	CC
s41924.1	0	0	--	GG	GG	GG	GG	GG	GG	GG	GG	GG	GG	GG	GG	GG	GG	GG	GG	GG	GG	GG	GG	GG	GG	GG	GG	GG	GG	GG	GG	GG	GG	GG	GG	GG	GG	GG	GG	GG	GG	GG	GG	GG	GG	GG	GG	GG	GG
s41936.1	0	0	--	AA	AT	AA	AA	AA	AA	AA	AT	AT	AA	AA	AT	AA	AA	AA	AA	AA	AA	AT	AA	AT	AA	AA	AT	AA	AA	AA	AA	AT	AA	AA	AA	AA	AA	AA	AA	AT	AA	AT	AT	AA	AT	AA	AA	AA	AA
s42021.1	0	0	--	TT	TC	TT	TT	TT	TT	TC	TC	TC	TC	TC	TT	TC	TT	TC	TC	TT	TC	TT	TC	TC	TT	TC	TC	TT	TC	TC	TT	TC	TT	TT	TC	CC	TC	TT	TT	TC	TC	TC	TC	TT	TT	TC	TC	TC	TT
s42111.1	0	0	--	GG	GG	CC	CC	GG	GG	CG	GG	GG	GG	GG	GG	GG	GG	CC	GG	GG	GG	GG	GG	GG	GG	GG	GG	GG	CG	CG	GG	GG	GG	GG	GG	GG	CC	GG	CC	GG	GG	CG	GG	GG	GG	GG	GG	GG	GG
s42230.1	0	0	--	TC	CC	TT	TC	TT	TT	CC	TC	TT	TC	CC	TC	TT	TC	TC	TC	TC	TC	CC	CC	CC	TT	TT	TC	TC	TC	TC	TC	CC	TT	CC	TT	TT	TC	TT	TT	TC	TC	CC	CC	CC	TT	TT	TC	TC	TT
s42361.1	0	0	--	CC	CC	CC	CC	GG	CG	CC	CC	CC	CG	CG	CC	CG	CC	GG	CG	CC	CG	CG	CG	CG	GG	CC	CG	CC	CG	CG	CG	CC	CC	CC	CG	CC	CC	CC	CC	CG	CG	CC	CC	CC	CG	CG	CG	GG	CG
s42402.1	0	0	--	TT	TT	TT	TC	TC	TC	TT	TT	TC	TT	TT	TT	TT	TT	TT	TT	TC	TT	TT	TT	TT	TT	TC	TC	TC	TT	TT	TT	TT	TT	TC	TC	TT	TT	TC	TC	TT	TT	TT	TT	TT	TC	TC	TC	TT	TT
s42964.1	0	0	--	CC	CC	CC	CC	CC	CC	TC	CC	CC	CC	TC	CC	CC	CC	TC	CC	TC	CC	CC	CC	TC	CC	CC	CC	TC	CC	CC	CC	TC	CC	CC	CC	CC	CC	CC	CC	TT	CC	CC	TC	CC	TC	CC	TC	TC	CC
s44128.1	0	0	--	AG	AG	AA	AG	GG	AA	GG	AG	AG	GG	GG	GG	AA	GG	AG	AG	GG	GG	AG	GG	AA	GG	AG	AA	AG	GG	AG	GG	AG	AG	GG	GG	AA	AA	AG	AG	GG	GG	AG	AG	GG	GG	GG	AG	AA	AG
s44227.1	0	0	--	AA	AA	AA	AA	AA	AA	CC	AA	AC	CC	AA	CC	AA	CC	CC	AA	CC	AA	AC	AA	AC	AA	AA	AA	AA	CC	AC	AC	AA	CC	AA	AA	AA	AA	AA	AA	AA	AA	AC	AA	AC	CC	AA	AA	AA	AA
s44639.1	0	0	--	AG	AA	AG	AA	AG	AG	AG	AA	AA	GG	GG	GG	GG	AA	GG	GG	AG	AA	AA	AG	GG	AG	GG	AG	AA	GG	AG	AA	AA	AA	AA	GG	GG	AG	AG	AG	AA	GG	AA	AA	AG	AG	GG	AG	AG	AG
s44857.1	0	0	--	TT	TT	TC	TT	TT	TT	TT	TT	TT	TT	TT	TC	TT	TT	TT	TT	TT	TT	TT	TT	TT	TT	TT	TT	TT	TT	TT	TT	TT	TT	TT	TT	TT	TT	TT	TT	TC	TT	TT	TT	TT	TC	TT	TT	TT	TT
s44902.1	0	0	--	AG	AG	GG	AA	AA	AG	AG	AA	AG	AG	AG	AG	AG	AA	AG	AG	GG	AG	AA	AG	AG	AA	GG	GG	AG	AA	AG	AA	GG	AA	AA	AA	AA	GG	AA	AG	AG	AA	AA	AA	AA	AG	AA	AG	GG	AA
s45053.1	0	0	--	GG	GG	AG	GG	GG	GG	GG	GG	GG	GG	GG	AG	GG	GG	GG	GG	GG	GG	GG	GG	GG	GG	GG	GG	GG	GG	GG	GG	GG	GG	GG	GG	GG	GG	GG	GG	AG	GG	GG	GG	GG	AG	GG	GG	GG	GG
s45411.1	0	0	--	AG	GG	AA	AA	AG	AG	AG	AG	AG	AG	AG	AG	GG	GG	AG	AG	AA	AG	AG	GG	AG	AG	AG	GG	GG	AA	AG	AG	AG	AG	AG	AG	AG	AG	GG	GG	GG	AG	GG	GG	AG	AG	AA	AG	AG	AG
s45612.1	0	0	--	TT	TT	TT	TT	TT	TT	TC	TT	TT	TT	TT	TT	TT	TT	TT	TT	TT	TT	TT	TT	TT	TT	TT	TT	TT	TT	TT	TT	TT	TT	TT	TT	TT	TT	TT	TT	TT	TT	TT	TT	TT	TT	TT	TT	TT	TT
s45811.1	0	0	--	GG	GG	GG	GG	GG	GG	GG	GG	GG	GG	GG	GG	GG	GG	GG	GG	GG	GG	GG	GG	GG	GG	GG	GG	GG	GG	GG	GG	GG	GG	GG	GG	GG	GG	GG	GG	GG	GG	GG	GG	GG	GG	GG	GG	GG	GG
s46107.1	0	0	--	GG	GG	GG	GG	GG	GG	GG	GG	GG	GG	GG	GG	GG	GG	GG	GG	GG	GG	GG	GG	GG	GG	GG	GG	GG	GG	GG	GG	GG	GG	GG	GG	GG	GG	GG	GG	GG	GG	GG	GG	GG	GG	GG	GG	GG	GG
s46153.1	0	0	--	GG	GG	GG	GG	GG	GG	GG	GG	GG	GG	GG	GG	GG	GG	GG	GG	GG	AG	GG	GG	GG	GG	GG	GG	GG	AG	GG	AG	AG	GG	GG	AG	AG	GG	GG	GG	GG	AG	AG	GG	GG	GG	AG	GG	AG	GG
s46179.1	0	0	--	AC	CC	AC	AC	CC	AC	AA	AC	AC	AC	AC	AC	AA	AC	AC	AC	AA	AC	AC	AC	AC	AC	AC	CC	AC	AC	AA	AC	CC	CC	AC	AC	CC	AC	CC	AC	AA	AC	AC	CC	AA	AC	CC	AA	AC	CC
s47159.1	0	0	--	TC	TC	TC	TT	TT	TT	TT	TC	TC	TT	TC	TT	TC	TC	TC	TC	TT	TT	CC	CC	TT	TT	TT	TT	TT	TC	TT	TT	TT	TT	TT	CC	CC	TT	TT	TT	TT	TT	CC	TC	TT	TC	TC	TT	TT	TT
s47412.1	0	0	--	TC	TC	CC	TC	CC	CC	CC	TC	TC	CC	TC	CC	CC	TC	CC	TC	CC	CC	CC	TC	TC	TC	TC	TC	CC	CC	TC	CC	TC	TC	CC	TC	CC	CC	CC	CC	CC	CC	CC	TC	TC	TC	CC	TC	CC	CC
s47761.1	0	0	--	AC	CC	AC	AC	AA	CC	AA	CC	AC	AA	AA	AC	AC	AC	AC	AC	AA	AC	AC	AA	AA	AC	CC	CC	CC	AC	AA	AC	AC	AA	AC	AA	AA	AC	CC	CC	AA	AA	AC	CC	CC	AA	AC	AC	AC	AC
s47962.1	0	0	--	GG	GG	GG	GG	GG	GG	GG	GG	GG	GG	GG	GC	GG	GG	GG	GG	GG	GG	GG	GG	GG	GG	GG	GG	GG	GG	GG	GG	GG	GG	GG	GG	GG	GG	GG	GG	GG	GG	GG	GG	GG	GG	GG	GG	GG	GG
s48162.1	0	0	--	AA	CC	CC	CC	AA	CC	CC	CC	CC	CC	AC	CC	CC	CC	CC	CC	CC	CC	CC	CC	CC	CC	CC	CC	CC	CC	CC	CC	CC	CC	CC	CC	AA	CC	CC	CC	AA	AA	CC	CC	CC	CC	CC	CC	CC	AA
s48168.1	0	0	--	GG	GG	GG	GG	GG	GG	GG	GG	GG	GG	GG	GG	GG	GG	GG	GG	GG	GG	GG	GG	GG	GG	GG	GG	GG	GG	GG	GG	GG	GG	GG	GG	GG	GG	GG	GG	GG	GG	GG	GG	GG	GG	GG	GG	GG	GG
s48619.1	0	0	--	GG	GG	AG	GG	AG	AG	AG	AG	GG	AG	GG	AA	AA	GG	AA	GG	AG	GG	GG	AG	AG	GG	AA	GG	AA	AA	GG	GG	GG	GG	AG	AG	GG	AG	AA	AG	AA	GG	AG	GG	AG	GG	AG	GG	AG	AA
s48804.1	0	0	--	CC	CC	CC	CC	CC	CC	CC	CC	CC	CC	CC	CC	CC	CC	TC	CC	CC	CC	CC	CC	CC	CC	CC	CC	CC	CC	CC	CC	CC	CC	CC	CC	CC	CC	CC	CC	CC	CC	CC	CC	CC	CC	CC	CC	CC	CC
s49055.1	0	0	--	TC	CC	CC	CC	TC	CC	CC	CC	TC	CC	TC	CC	CC	TC	CC	CC	TC	TC	TC	TC	TC	CC	CC	CC	CC	CC	CC	CC	CC	TT	CC	CC	TC	CC	TC	CC	TC	TC	CC	CC	CC	CC	CC	CC	CC	CC
s49193.1	0	0	--	AA	AA	AA	AA	AA	AA	AA	AA	AA	AA	AA	AA	AA	AA	AA	AA	AA	AA	AA	AA	AA	AA	AA	AA	AA	AA	AA	AA	AA	AA	AA	AA	AA	AA	AA	AA	AA	AA	AA	AA	AA	AA	AA	AA	AA	AA
s49325.1	0	0	--	CC	CC	CC	CC	TC	CC	CC	CC	TT	CC	CC	CC	CC	TC	CC	CC	CC	CC	CC	CC	CC	TC	CC	CC	CC	CC	CC	TC	CC	CC	TC	CC	TC	CC	CC	TC	CC	CC	TC	TC	TC	TC	CC	CC	CC	TC
s49567.1	0	0	--	AG	AG	GG	GG	AG	AG	AG	AA	AG	GG	GG	AG	AA	AG	GG	GG	AG	GG	GG	AA	AG	AG	GG	GG	GG	GG	AG	AG	GG	AA	AA	GG	AG	GG	AA	GG	AA	GG	GG	AG	AG	AA	GG	AG	AG	AG
s49605.1	0	0	--	AC	AC	AA	AA	CC	AA	AC	CC	AA	CC	CC	AC	AC	AC	AC	AC	CC	AA	CC	AC	AC	AA	AC	AC	AA	CC	AC	AC	AC	CC	AC	AC	AA	AA	AC	AA	CC	CC	AA	AC	CC	CC	AA	AC	AC	AC
s50399.1	0	0	--	TT	TT	--	--	TT	--	--	--	--	--	TT	TT	TT	TT	--	--	--	--	--	TT	--	--	--	TT	TT	--	--	--	TT	--	TT	TT	TT	--	--	TT	--	--	TT	TT	--	TT	--	--	TC	--
s50994.1	0	0	--	TT	TC	TC	CC	CC	CC	CC	CC	TC	CC	TC	CC	TC	TC	CC	CC	CC	CC	TT	TC	CC	CC	TC	CC	CC	TC	CC	CC	TC	TC	TC	CC	CC	CC	TC	CC	CC	CC	TC	TT	CC	CC	CC	TC	TC	CC
s51002.1	0	0	--	TC	TT	TT	TC	TC	TC	TC	TC	TC	CC	TT	CC	TC	TC	TC	TT	CC	TC	TC	CC	TC	TT	TC	TC	TC	TC	TC	TT	TT	TT	TC	TT	TC	TC	CC	TT	TC	CC	TT	TT	TC	TC	TT	TC	TC	CC
s51013.1	0	0	--	GG	GG	GG	GG	GG	GG	GG	GG	GG	GG	GG	GG	GG	GG	GG	GG	GG	GG	GG	GG	GG	GG	GG	GG	GG	GG	GG	GG	GG	GG	GG	GG	GG	GG	GG	GG	GG	GG	GG	GG	GG	GG	GG	GG	GG	GG
s51062.1	0	0	--	AA	AA	AG	AA	AG	AA	AA	AA	AA	AG	AA	AA	AA	AA	AG	AG	AG	AA	AA	AA	AA	AA	AA	AA	AA	AA	AG	AA	AA	AA	AG	GG	AA	AA	AA	AA	AG	AG	AG	AA	AG	AA	AG	AG	AA	AA
s51315.1	0	0	--	AC	AA	CC	CC	CC	AC	AC	AC	AC	AC	AC	AC	AC	AC	AC	AC	CC	AC	CC	AC	AC	CC	AC	AC	AC	AC	AA	AC	AC	AC	AC	CC	AA	CC	AA	AC	AC	AC	AC	AA	AC	CC	CC	AC	AC	AC
s51630.1	0	0	--	GG	GG	GG	GG	GG	GG	GG	GG	GG	GG	GG	GG	GG	GG	AG	GG	GG	GG	GG	GG	GG	GG	GG	GG	GG	GG	GG	GG	GG	GG	GG	GG	GG	GG	AG	GG	GG	GG	GG	GG	GG	GG	GG	GG	GG	GG
s52117.1	0	0	--	AG	GG	GG	GG	GG	GG	GG	GG	GG	GG	AG	GG	GG	GG	AG	GG	GG	GG	AG	AG	AG	GG	GG	GG	GG	GG	GG	GG	GG	GG	AG	GG	AG	GG	AG	GG	GG	GG	AG	GG	GG	GG	GG	GG	AG	GG
s52425.1	0	0	--	CC	CC	TC	CC	CC	CC	CC	CC	CC	CC	CC	TC	CC	CC	CC	CC	CC	CC	CC	CC	CC	TC	CC	CC	CC	CC	CC	CC	TC	CC	CC	CC	CC	CC	CC	TC	TT	CC	TC	CC	CC	CC	CC	TC	TC	CC
s52780.1	0	0	--	TC	TC	TC	TT	TT	TT	CC	TC	TT	TC	TC	TC	TC	TT	TC	TT	TT	TT	TT	TC	TC	TC	TT	TT	TC	TT	TC	CC	TT	TT	TT	TT	TC	TC	TC	TC	CC	TC	TC	TT	TC	TT	TC	TT	TC	TT
s52876.1	0	0	--	AA	AA	AA	AA	AA	AA	AA	AG	AA	AA	AA	AA	AA	AA	AG	AA	AA	AA	AA	AA	AA	AG	AA	AA	AA	AA	AA	AA	AG	AA	AA	AG	AG	AA	AA	AA	AG	AA	AA	AA	AA	AA	AG	AA	AA	AA
s53546.1	0	0	--	TT	TT	TC	TC	TC	CC	TT	TT	TC	TT	TC	TC	TC	TC	TC	TC	TT	TC	CC	TT	TC	TT	TC	TC	TC	TC	TT	TT	TT	TC	TC	TC	TC	TC	TC	TC	TT	TT	TT	TT	TT	TC	TC	TC	CC	CC
s53671.1	0	0	--	TT	GG	TT	TT	TT	TT	TT	TG	TT	TT	TT	TT	TG	TT	TT	TT	TT	GG	TT	TT	TT	TT	TG	TT	GG	TT	TT	TG	TG	TT	GG	TT	TT	TT	TT	GG	GG	TT	TG	GG	TT	TT	TT	TT	TG	TT
s54245.1	0	0	--	CC	GC	GC	CC	CC	GC	CC	GG	CC	CC	CC	CC	GG	GC	GC	CC	CC	GC	CC	GC	CC	CC	CC	CC	GG	CC	GC	CC	GC	GG	GC	CC	CC	GC	GC	GC	GC	CC	GC	CC	GC	GC	CC	CC	GC	CC
s54311.1	0	0	--	AC	AC	AC	AA	AC	AC	AC	AC	AC	AC	AC	AC	CC	AC	AC	CC	AC	AC	AC	AC	AC	AC	CC	AC	CC	CC	AA	AA	AC	AA	AC	CC	AC	AA	AC	AC	CC	AA	AC	CC	AC	CC	AC	AC	AA	CC
s54424.1	0	0	--	CC	CC	CC	CC	CC	CC	CC	CC	CC	CC	CC	TC	CC	CC	CC	CC	CC	CC	CC	TC	CC	CC	CC	CC	CC	CC	CC	CC	CC	CC	CC	CC	CC	CC	CC	TC	CC	CC	CC	CC	CC	CC	CC	CC	CC	CC
s54484.1	0	0	--	TC	TT	TC	TC	CC	TT	CC	TT	CC	CC	CC	TC	TT	TC	CC	TC	CC	TC	TC	CC	CC	TC	TC	TT	TT	TC	CC	TC	TC	TC	TC	CC	CC	TT	TT	TT	CC	CC	TC	TC	TT	CC	TC	TC	TT	TC
s55231.1	0	0	--	AA	AA	--	GG	AA	AG	AG	AA	AG	AG	AG	AA	AA	AA	GG	GG	AG	AG	AA	AA	--	--	GG	GG	GG	AG	AG	AG	--	AA	AA	GG	AG	GG	AA	GG	AA	AG	AG	AA	AG	AA	--	AG	AG	AA
s55863.1	0	0	--	TT	TT	TC	TC	TC	TC	TT	TT	TT	TT	TT	TC	TT	TT	TT	TT	TT	TT	TT	TT	TT	TT	TT	TT	TC	TT	TC	TT	TT	TT	TC	TT	TT	TT	TT	TT	TC	TT	TT	TT	TT	TC	TT	TT	TC	TC
s56471.1	0	0	--	AA	AA	AA	AT	AA	AT	AA	AA	AT	AA	AA	AA	AA	AA	AA	AA	AA	AA	AA	AA	AA	AA	TT	AT	TT	AA	AA	AA	AA	AA	AA	AA	AA	AT	AT	TT	AA	AA	AA	AT	AA	AA	AA	AA	TT	AA
s56568.1	0	0	--	GG	GG	GG	AG	AG	GG	AG	AG	AA	AG	AG	AG	AG	AG	AA	AG	AG	AG	AG	AG	AG	AG	AG	GG	GG	GG	GG	AG	AG	AG	GG	GG	AG	GG	GG	GG	GG	AG	GG	GG	GG	AA	AG	AG	GG	GG
s57101.1	0	0	--	GG	GG	AA	AA	AG	AG	GG	GG	GG	AG	GG	GG	AG	GG	AG	AG	AG	AG	AG	GG	AA	GG	AG	GG	AG	AA	AG	GG	GG	GG	AG	AA	GG	AA	AG	AG	GG	AG	AG	GG	GG	AG	AG	AG	AA	AA
s57636.1	0	0	--	CC	CC	CC	CC	CC	CC	CC	TC	CC	CC	CC	CC	CC	CC	CC	CC	CC	CC	CC	CC	CC	CC	CC	CC	CC	CC	CC	CC	CC	CC	CC	CC	CC	CC	CC	CC	CC	CC	CC	CC	CC	CC	CC	CC	CC	CC
s57983.1	0	0	--	AG	AG	AA	AG	AA	AG	GG	AG	AA	AG	AG	GG	AG	AA	AG	AG	AA	GG	AA	AA	AA	AG	AG	AA	AA	GG	AA	AA	AG	AA	AA	AA	AG	GG	GG	AG	GG	AG	GG	AA	AA	AA	AG	GG	AA	AA
s58326.1	0	0	--	CC	CC	CC	CC	CC	CC	CC	CC	CC	CC	CC	CC	CC	CC	CC	CC	CC	CC	CC	CC	CC	CC	CC	CC	CC	CC	CC	CC	CC	CC	CC	CC	CC	CC	CC	CC	CC	CC	CC	CC	CC	CC	CC	CC	CC	CC
s58826.1	0	0	--	CC	AC	CC	CC	CC	CC	AC	AC	AC	CC	CC	CC	CC	AA	AC	CC	CC	AA	AC	AC	CC	CC	CC	CC	AC	AC	CC	AC	CC	AC	AC	CC	CC	CC	AC	CC	AC	CC	AC	CC	AC	AA	CC	CC	AC	CC
s58879.1	0	0	--	GG	GG	GG	GG	GG	GG	GG	GG	GG	GG	GG	GG	GG	GG	GG	GG	GG	GG	GG	GG	GG	GG	GG	GG	GG	GG	GG	GG	GG	GG	GG	GG	AG	GG	GG	GG	GG	GG	GG	GG	GG	GG	GG	GG	GG	GG
s59511.1	0	0	--	CC	CC	CC	CC	CC	CC	CC	CC	CC	CC	CC	CC	CC	CC	CC	CC	CC	CC	CC	CC	CC	CC	CC	CC	CC	CC	CC	CC	CC	CC	CC	CC	CC	CC	CC	CC	CC	CC	CC	CC	CC	CC	CC	CC	CC	CC
s59566.1	0	0	--	AG	GG	AG	AG	AG	GG	AA	AG	AA	AA	AA	AA	AG	AG	AA	AA	AA	GG	GG	GG	AA	AA	AG	AG	GG	AA	AA	GG	AG	GG	GG	AA	AA	GG	GG	GG	AA	AA	AG	GG	AG	AG	AA	AA	AG	AG
s59968.1	0	0	--	CC	CC	CC	CC	CC	CC	CC	CC	CC	CC	GC	CC	CC	CC	CC	GC	CC	CC	CC	CC	CC	GC	CC	CC	CC	CC	CC	CC	CC	CC	CC	CC	GC	CC	CC	CC	CC	CC	CC	CC	CC	CC	CC	GC	CC	CC
s60196.1	0	0	--	TT	TT	TC	TC	TT	TC	TT	TT	TT	TT	TT	TT	TT	TT	TC	TT	TT	TT	TT	TC	TT	TC	TC	TC	CC	TC	TT	TT	TC	TT	TT	TT	TT	TC	TT	TT	TT	TT	TT	TT	TT	TT	TT	TT	TT	TT
s60426.1	0	0	--	TC	TC	TT	TC	TC	TC	CC	TC	TT	CC	TC	CC	TC	TT	CC	TC	CC	TT	TT	TC	CC	CC	TT	CC	CC	TC	TC	TT	TC	TC	TT	TT	CC	TT	TC	TC	CC	CC	TT	TC	TC	TT	TT	TC	TC	TT
s60735.1	0	0	--	AG	GG	AG	AG	AA	AG	GG	GG	AG	AG	AG	AG	AG	GG	AG	AG	AG	AG	GG	GG	AA	AA	GG	AG	GG	GG	AG	GG	GG	GG	AG	GG	GG	AG	AA	AG	GG	AG	GG	GG	GG	GG	AG	AG	AG	AG
s60795.1	0	0	--	GG	GG	GG	GG	GG	GG	GG	GG	GG	GG	GG	GG	GG	GG	GG	GG	GG	GG	GG	GG	GG	GG	GG	GG	GG	GG	GG	GG	GG	GG	GG	GG	GG	GG	GG	GG	GG	GG	GG	GG	GG	GG	GG	GG	GG	GG
s60989.1	0	0	--	GG	GG	GG	GG	GG	GG	GG	GG	GG	GG	GG	GG	GG	GG	GG	GG	GG	GG	GG	GG	GG	GG	GG	GG	GG	GG	GG	GG	GG	GG	GG	GG	GG	GG	GG	GG	GG	GG	GG	GG	GG	GG	GG	GG	GG	GG
s61259.1	0	0	--	AA	AA	AG	GG	AA	AG	AG	AG	AG	AA	AG	AG	AA	AG	AG	AG	AA	AA	AG	AA	AA	AG	AA	GG	AG	AA	AA	AG	AA	GG	AG	GG	AG	GG	AG	AG	AG	AA	AG	AA	AG	GG	AG	AA	AG	AA
s61686.1	0	0	--	CC	TC	TC	CC	TC	TC	TC	TC	CC	CC	TC	TC	TC	TC	CC	TC	CC	TC	TC	CC	CC	TC	CC	TC	TC	TC	CC	CC	TT	TC	CC	TC	CC	TC	TC	TC	TC	TC	CC	TC	TC	CC	TC	TT	TT	CC
s61697.1	0	0	--	TT	TT	TT	TT	TT	TT	TT	TT	TT	TT	TT	GG	TT	TT	TT	TT	TT	TT	TT	TT	TT	TT	TT	TT	TT	TT	TT	TT	TT	TT	TT	TT	TT	TT	TT	TT	TT	TT	TT	TT	TT	TT	TT	TT	TT	TT
s62068.1	0	0	--	GC	GC	GC	GC	CC	GG	CC	GC	GC	CC	CC	GC	GC	GC	GC	GC	CC	CC	GC	CC	CC	GC	GG	GC	GG	GC	CC	GC	CC	CC	GC	CC	CC	GC	GG	GG	GC	CC	GC	GG	GG	CC	GC	GC	GG	GC
s62206.1	0	0	--	AG	AG	AG	AG	AA	AA	AA	AA	AA	AA	AG	AG	AA	AG	AA	AA	AA	AA	AA	GG	AA	AA	AA	AA	AG	AA	AA	AG	GG	GG	AA	AA	AG	AA	AA	AA	AA	AA	GG	GG	AA	AA	AG	AA	AG	AG
s62577.1	0	0	--	TC	CC	TC	TT	TT	TC	TC	TC	CC	TT	TC	TC	CC	CC	TC	TC	TT	CC	TC	TC	CC	TC	TC	TC	TT	TT	TC	TC	TC	TC	CC	TC	TT	TC	TC	TC	TT	TT	TC	CC	TC	TC	TT	TT	TC	TC
s62798.1	0	0	--	AG	AA	AA	AA	AG	AA	AA	AA	AA	AA	AG	AG	AA	AA	AA	AA	AA	AA	AA	AA	AA	AA	AA	AA	AA	AA	AA	AA	AG	AA	AG	AG	AG	AA	AG	AA	AG	AA	AA	AA	AA	AG	AG	AA	AG	AA
s62988.1	0	0	--	GG	GG	GG	GG	GG	GG	GG	GG	GG	GG	GG	GG	GG	GG	GG	GG	GG	GG	GG	GG	GG	GG	GG	GG	GG	GG	GG	GG	GG	GG	GG	GG	GG	GG	GG	GG	GG	GG	GG	GG	GG	GG	GG	GG	GG	GG
s63164.1	0	0	--	AG	GG	AG	AG	AA	GG	AG	GG	AG	AG	AG	AG	GG	AG	AG	GG	AA	AG	AG	AA	AG	AG	GG	GG	GG	GG	AG	AG	AG	AA	AG	GG	GG	GG	GG	GG	GG	AG	AG	GG	GG	AA	GG	GG	GG	AG
s63485.1	0	0	--	TC	TC	CC	TC	CC	CC	TC	CC	CC	TC	CC	CC	CC	TC	TT	CC	TT	TT	CC	TC	CC	TC	TC	TC	CC	TT	TC	TC	CC	CC	TT	TC	CC	CC	CC	TC	CC	TC	TC	TT	TC	TT	CC	CC	CC	CC
s63492.1	0	0	--	GG	GG	GG	GG	GG	GG	GG	GG	GG	GG	GG	GG	GG	GG	GG	GG	GG	GG	GG	GG	GG	GG	GG	GG	GG	GG	GG	GG	GG	GG	GG	GG	GG	GG	GG	GG	GG	GG	GG	GG	GG	GG	GG	GG	GG	GG
s63884.1	0	0	--	AA	AG	GG	AA	AA	AA	AA	AG	AG	AA	AA	AA	AG	AG	AA	AG	AA	AA	GG	AG	AA	AA	AA	AA	AG	AA	AG	AA	AG	AA	AA	AA	AA	AG	AA	AG	AG	AA	AG	GG	AA	AG	AA	AA	AA	AA
s64077.1	0	0	--	AC	AC	AC	AC	AC	CC	AC	AA	AC	AC	CC	AA	AC	AA	CC	AC	AC	AA	AA	AA	AC	CC	CC	AC	AC	AA	AC	AC	AC	AA	AC	CC	AA	AC	CC	AC	AA	AC	CC	AC	AA	AC	AC	AC	CC	CC
s64119.1	0	0	--	GG	GG	GG	GG	GG	GG	GG	GG	GG	GG	GG	GG	GG	GG	GG	GG	GG	GG	GG	GG	GG	GG	GG	GG	GG	GG	GG	GG	GG	GG	GG	GG	GG	GG	GG	GG	GG	GG	GG	GG	GG	GG	GG	GG	GG	GG
s64556.1	0	0	--	TC	TC	TT	TT	TT	TT	CC	TC	CC	TC	TC	CC	TC	TC	CC	TT	TC	CC	TT	TT	TT	TT	TC	TC	TC	TC	TC	CC	TC	CC	TC	TT	TC	TT	TC	TC	TT	TC	TT	TC	CC	TC	TT	TT	TT	TT
s64890.1	0	0	--	GG	GG	GG	GG	GG	GG	GG	GG	GG	GG	GG	GG	GG	GG	GG	GG	GG	GG	GG	GG	AG	GG	GG	GG	GG	GG	GG	GG	GG	GG	GG	GG	GG	GG	GG	AG	GG	GG	GG	GG	GG	GG	GG	GG	GG	GG
s64949.1	0	0	--	AC	AA	AA	AC	AC	CC	AC	AA	AC	CC	AC	CC	AC	AA	AC	AA	CC	AA	AC	AA	AA	AC	CC	AC	CC	CC	AC	AC	AC	AA	AC	AC	AA	AC	AC	CC	AC	AC	AC	AA	AC	AA	AC	AA	CC	CC
s66133.1	0	0	--	AG	AA	AA	AA	AG	AA	AA	AA	AA	AA	AG	AA	AA	AA	AA	AA	AA	AA	AA	AA	AA	AA	AA	AA	AA	AA	AA	AA	AA	AA	AG	AA	AA	AA	AA	AA	AA	AG	AA	AG	AA	AG	AA	AA	AA	AA
s66651.1	0	0	--	AG	AG	GG	AA	AA	AG	GG	GG	AG	AG	GG	AA	AG	AG	AA	GG	AG	AA	AG	GG	AG	AG	AG	AA	GG	AG	GG	AG	GG	AA	AA	AG	GG	AG	AG	AG	AG	AG	GG	GG	AA	AG	AG	AG	AA	AG
s68573.1	0	0	--	CC	CC	CC	CC	CC	CC	TC	CC	CC	TC	TC	CC	TC	CC	CC	TC	CC	CC	CC	CC	TC	CC	CC	CC	CC	TC	TC	CC	CC	CC	CC	TT	TT	TC	CC	CC	TT	TC	CC	CC	CC	CC	TC	TC	CC	CC
s69475.1	0	0	--	TC	CC	CC	TC	CC	TT	TC	TC	TC	CC	TT	TC	TT	CC	TC	TC	CC	CC	CC	TC	CC	TC	TC	TC	TC	CC	CC	CC	TC	CC	TC	TC	CC	TC	TC	TT	TC	TC	CC	CC	CC	TC	TT	TC	TT	TC
s69582.1	0	0	--	AG	AA	GG	AG	AG	GG	GG	AG	GG	GG	AG	AG	AG	AG	AG	GG	GG	AG	AG	AG	GG	AG	AG	AG	AG	AG	GG	AA	AG	GG	AG	AG	AG	GG	GG	AG	AG	GG	AA	AA	GG	AG	AG	GG	GG	AG
s70436.1	0	0	--	CC	CC	CC	CC	CC	CC	CC	CC	CC	CC	CC	CC	CC	CC	CC	CC	CC	CC	CC	CC	CC	CC	CC	CC	CC	CC	CC	CC	CC	CC	CC	CC	CC	CC	CC	CC	CC	CC	CC	CC	CC	CC	CC	CC	CC	CC
s71594.1	0	0	--	TC	TC	TC	TT	TT	TT	TT	TC	TC	TT	TC	TT	TC	TC	TC	TC	TT	TT	CC	CC	TT	TT	TT	TT	TT	TC	TT	TT	TT	TT	TT	CC	CC	TT	TT	TT	TT	TT	CC	TC	TT	TC	TC	TT	TT	TT
s71697.1	0	0	--	CC	CC	CC	TC	TC	TC	CC	CC	TT	CC	CC	CC	CC	TC	CC	CC	CC	CC	CC	CC	CC	TC	TT	TC	TC	CC	CC	TC	CC	TC	TC	CC	TC	TC	TC	TC	TT	CC	TC	TC	TC	TC	CC	CC	TC	TC
s72331.1	0	0	--	AC	AA	CC	AA	AA	AA	AC	AC	AC	AA	AC	AC	AC	AA	AA	CC	AA	AA	AC	AC	AC	AC	AC	AA	AA	AA	AA	AA	AA	AC	AA	AC	CC	AC	AC	AA	AA	AA	AC	AC	AC	AA	AC	CC	AC	AA
s72744.1	0	0	--	AA	AA	AA	AA	AA	AA	AA	AA	AA	AA	AA	AA	AA	AA	AA	AA	AA	AA	AA	AA	AA	AA	AA	AA	AA	AA	AA	AA	AA	AA	AA	AA	AA	AA	AA	AA	AA	AA	AA	AA	AA	AA	AA	AA	AA	AA
s73218.1	0	0	--	AG	AG	AG	AG	GG	GG	GG	AG	AG	GG	GG	AG	GG	AG	GG	AG	GG	GG	GG	AG	AA	GG	GG	AG	AG	GG	AG	AG	GG	GG	AG	AG	AG	AG	GG	AG	AG	GG	AG	AG	AG	AG	AG	GG	GG	GG
s73227.1	0	0	--	AA	AA	AA	AG	GG	AA	AG	AA	AG	GG	AA	GG	AA	AG	GG	AA	GG	AG	AG	AA	AG	AA	AG	AA	AA	GG	AG	AG	AG	GG	AA	AA	AG	AA	AA	AG	AG	GG	AA	AA	AA	AG	AA	AG	AA	AA
s73415.1	0	0	--	TT	TT	TC	TC	TC	TC	TC	TC	TC	TC	TT	TC	TT	TC	TC	TC	TC	TC	CC	TC	TT	CC	TC	TT	TT	TC	TC	TC	TT	TC	TT	TC	TC	TC	TT	TT	TC	TC	TT	TT	CC	TC	TT	TT	TC	TC
s74640.1	0	0	--	TC	TC	CC	TC	TC	TC	TT	TC	TC	TT	TC	TT	TC	CC	TT	CC	TC	CC	CC	TC	TC	TC	TC	TT	TC	TC	TC	CC	TT	CC	TC	TC	TC	TC	TC	TC	TT	TT	TC	TC	TC	TC	TC	TC	TT	TT
s74824.1	0	0	--	CC	CC	CC	TC	CC	CC	CC	CC	CC	CC	CC	CC	TC	CC	CC	CC	CC	CC	CC	CC	TC	CC	CC	CC	CC	TC	CC	CC	CC	TC	CC	CC	CC	CC	CC	TC	CC	CC	CC	CC	CC	CC	TC	TC	TC	CC
s74830.1	0	0	--	CC	CC	CC	CC	CC	CC	TC	CC	CC	CC	TC	CC	TC	CC	CC	TC	CC	CC	CC	CC	TC	CC	CC	CC	TC	CC	CC	CC	CC	TC	CC	TC	TC	CC	TC	TC	CC	CC	CC	CC	CC	CC	TC	TC	CC	CC
s74845.1	0	0	--	AG	AA	AG	AG	AG	AA	AG	AG	AA	AA	AG	AG	AA	AA	AA	AA	AA	AA	AA	AG	AG	AA	AA	AG	AG	AA	AG	AG	AG	AG	AG	AA	AG	AG	AA	AA	GG	AA	AA	AA	AA	AG	AA	AA	AG	AG
s75267.1	0	0	--	AG	GG	AG	AG	GG	GG	GG	GG	GG	GG	AG	AG	GG	GG	GG	GG	GG	GG	GG	AG	AG	GG	GG	GG	AG	GG	AG	GG	AG	AG	GG	GG	AG	GG	GG	AG	GG	AG	GG	GG	AG	AG	GG	GG	GG	GG
s75509.1	0	0	--	GG	GG	TG	GG	TG	TG	TG	GG	TG	TT	GG	TG	TG	GG	TG	GG	TG	GG	GG	TG	TG	GG	TG	GG	GG	TG	TG	GG	GG	TG	GG	GG	GG	GG	TG	GG	TT	TT	GG	TG	GG	GG	GG	TG	TG	TG
250506CS3900283200001_442.1	1	203289635	--	AC	CC	AC	AC	AC	AC	AC	CC	CC	AC	AC	AA	AA	CC	AC	AC	AC	CC	AC	CC	AC	CC	CC	CC	AC	AC	AC	CC	CC	CC	AC	AC	CC	AC	CC	CC	CC	AC	AC	CC	AC	CC	CC	AA	AC	AC
250506CS3900414400001_1178.1	1	111100644	--	TC	TC	TC	TT	CC	TC	TT	TT	TC	TC	TC	TC	TC	TC	TT	TC	TC	TC	TT	TC	TT	CC	TC	TT	TC	TC	TT	CC	TC	TT	CC	TC	TC	CC	TT	TT	CC	TC	TT	TC	TC	TT	CC	TT	TC	CC
250506CS3900464100001_519.1	1	91075445	--	TC	TC	TC	CC	TC	CC	CC	CC	CC	CC	TC	TC	CC	TC	TC	TC	CC	TC	TC	CC	TC	CC	TC	CC	TC	CC	CC	TC	TC	TC	TT	TC	TT	TC	TC	CC	CC	CC	CC	TC	TC	CC	CC	CC	CC	TC
DU179070_177.1	1	120875937	--	AG	GG	AG	AG	GG	AG	AG	GG	AG	AG	AG	GG	AG	GG	AG	AG	GG	GG	GG	GG	AG	AG	GG	GG	GG	AA	AA	GG	GG	GG	GG	AG	AA	AA	GG	GG	AG	GG	AG	GG	AG	AG	AA	GG	GG	AG
DU179455_389.1	1	127483265	--	TG	GG	TG	GG	GG	GG	TG	TG	TG	TG	TT	GG	GG	TG	TG	TG	TG	GG	TT	GG	TT	GG	GG	GG	GG	TG	TG	GG	TG	TG	TG	TG	TT	GG	GG	GG	GG	TG	GG	GG	TG	GG	TG	TG	GG	GG
DU191809_420.1	1	201717121	--	AG	AG	GG	AG	AG	GG	GG	GG	GG	GG	GG	AG	GG	GG	AG	GG	GG	GG	GG	GG	GG	AG	GG	AG	GG	AG	GG	GG	AA	AG	AG	GG	AG	GG	GG	AG	AA	GG	GG	AG	GG	GG	GG	AG	GG	AG
DU222648_670.1	1	155773221	--	AC	CC	CC	AC	CC	AC	CC	CC	CC	CC	AA	CC	AC	CC	AC	AC	CC	CC	CC	CC	AC	AC	AC	AC	AC	CC	CC	CC	CC	CC	CC	CC	AC	CC	AA	CC	AC	CC	CC	CC	AC	CC	CC	AA	AC	CC
DU223430_259.1	1	203911002	--	TT	AT	AT	TT	AT	TT	TT	AT	AT	TT	AT	AT	AT	AT	TT	AT	TT	AT	AT	TT	TT	AT	TT	TT	AT	TT	AT	AT	TT	AT	TT	AT	AT	AT	TT	TT	AT	TT	AT	AT	TT	AT	AA	TT	TT	AT
DU232924_365.1	1	102163400	--	AA	AA	AG	AG	GG	AA	AG	AA	AG	AG	AA	AG	AA	AA	AA	AG	AG	AG	AA	AA	AA	GG	AG	AA	AA	AA	AA	AG	AA	AG	AA	AG	GG	AA	AA	AA	GG	AG	AA	AA	AA	AA	AG	AA	AG	AG
DU236737_223.1	1	297873842	--	CC	CC	CC	CC	CC	CC	CC	CC	CC	CC	CC	CC	CC	CC	CC	CC	CC	CC	CC	CC	CC	CC	TC	CC	CC	CC	CC	CC	CC	CC	CC	CC	CC	CC	CC	TC	CC	CC	TC	CC	CC	CC	CC	CC	CC	CC
DU239593_216.1	1	129262074	--	TC	TC	TC	CC	CC	TC	TC	TC	CC	TC	TC	CC	TC	CC	TC	TC	TT	TC	CC	CC	TC	TC	CC	CC	TC	TT	TT	TC	TC	TC	CC	TC	TC	TT	CC	CC	CC	TC	CC	TC	TC	CC	--	CC	CC	TC
DU245892_323.1	1	254165213	--	AG	AG	AA	AA	AA	AA	AG	AG	AG	AG	AG	AG	AG	AG	AG	AG	AA	AG	AA	AG	AA	AA	AA	AA	AG	AG	AG	AA	AA	GG	AG	AG	AG	AA	AA	AG	AA	AG	GG	AG	AG	AG	AG	AG	AA	AA
DU251390_382.1	1	162097180	--	AA	AG	AG	AG	AA	AG	AA	AG	AA	AA	AG	AG	AG	AA	AG	AG	AA	AG	AA	AG	AG	AG	AG	AG	GG	AA	AG	AG	AA	AA	AA	AG	AG	AG	AG	AA	AG	AA	AG	AG	AG	AA	AG	AG	AG	AG
DU264431_420.1	1	235991971	--	TC	TC	CC	TC	CC	CC	CC	CC	CC	CC	CC	CC	TC	CC	TC	CC	CC	CC	TC	CC	CC	TC	TC	TC	CC	CC	CC	TC	TC	CC	TC	CC	CC	CC	TC	CC	CC	CC	CC	TC	CC	CC	CC	TC	TC	CC
DU271929_382.1	1	104117694	--	AC	AA	CC	AC	AC	CC	AA	AC	CC	AA	AA	AC	CC	AC	AC	AC	AA	AC	AA	AA	AC	CC	AC	AC	AC	AC	AC	AC	AC	AC	AA	CC	AC	AC	CC	CC	AC	AA	AA	AA	AA	CC	CC	AC	AC	CC
DU276869_95.1	1	119822541	--	TC	TT	TT	CC	TT	CC	TC	TT	TC	TC	TC	TT	TC	TT	CC	TT	TT	TT	TT	TT	TT	TT	CC	TC	TC	CC	TC	TT	TT	TT	TT	TT	TT	CC	TC	CC	TC	TT	TT	TT	TC	TC	TC	TC	TC	TC
DU277123_162.1	1	177454496	--	CC	CC	TC	TC	CC	TC	TC	CC	TC	CC	CC	CC	CC	TC	CC	TC	TC	TC	CC	CC	TC	CC	TC	CC	CC	CC	TC	CC	CC	CC	TC	TC	CC	CC	TC	CC	CC	CC	CC	CC	TC	TC	TC	CC	TC	TC
DU278552_592.1	1	290230247	--	TT	TT	TT	TT	TT	TT	TT	TT	TT	TT	TT	TT	TT	TT	TT	TT	TT	TT	TT	TT	TT	TT	TT	TT	TT	TT	TT	TT	TT	TT	TT	TT	TT	TT	TT	TT	TT	TT	TT	TT	TT	TT	TT	TT	TT	TT
DU284713_146.1	1	247731314	--	AA	AA	AC	CC	CC	CC	AA	AC	AA	AC	AA	AC	AC	AA	AA	AA	AC	AA	AC	AC	AC	AA	CC	CC	AC	AC	CC	AA	AC	AC	AA	AA	AC	CC	AC	AC	AC	AA	AA	AA	AC	AA	AA	AC	AC	CC
DU287626_225.1	1	201071391	--	TT	TT	TT	TC	TT	TT	TT	TC	TT	TT	TT	TT	TT	TT	TT	TT	TT	TT	TT	TT	TT	TC	TT	TT	TT	TT	TT	TT	TT	TT	TT	TT	TT	TT	TT	TT	CC	TT	TT	TT	TT	TT	TT	TC	TT	TT
DU290101_408.1	1	7708576	--	CC	TC	CC	TC	CC	CC	TC	TT	CC	CC	TC	CC	TC	TC	CC	TC	CC	CC	TC	TC	CC	TT	TC	CC	CC	TC	CC	TT	CC	CC	CC	TT	TT	CC	TC	CC	CC	TC	TC	TT	CC	CC	TC	TC	TC	CC
DU295978_729.1	1	106558510	--	TT	TT	TT	TC	TT	CC	TT	TT	TT	TT	TT	TT	TC	TT	TC	TT	TT	TT	TT	TT	TT	TT	TC	TC	TC	TC	TT	TT	TT	TT	TT	TT	TT	TC	TC	CC	TC	TT	TT	TT	TT	TC	TT	TC	TC	TC
DU299578_392.1	1	3865186	--	CC	TC	TC	TC	TT	TC	TC	TC	TC	TT	TC	TC	CC	TT	TT	TT	TC	TC	TT	TC	TT	TT	TC	TC	TC	TC	TT	TC	TC	TC	TC	TT	TC	TC	TC	TC	TC	TC	TC	TT	TT	TT	TT	TC	CC	TT
DU311321_620.1	1	180911307	--	GC	GG	GC	GC	GC	GG	GG	GG	GG	GC	GC	CC	GG	GG	GC	GC	GG	GG	GC	GG	CC	GC	GG	GG	GG	GG	GC	GG	GC	GC	GC	GC	GG	GC	GC	GC	GG	GG	GG	GG	GG	GG	GC	GC	GG	GC
DU316524_436.1	1	201990276	--	AG	AG	GG	GG	AG	GG	GG	AG	GG	GG	GG	AG	GG	GG	AG	GG	GG	GG	GG	GG	GG	GG	GG	AG	GG	AG	GG	GG	AA	AG	AG	GG	AG	GG	GG	AG	AG	GG	GG	AG	GG	GG	GG	GG	GG	AG
DU317751_332.1	1	109101058	--	TC	TT	TC	TC	TT	TC	TT	TC	TC	TT	TT	TT	TC	TC	TC	TT	TT	TT	TC	TC	TC	TT	CC	TC	TC	TT	TC	TT	TC	CC	TT	TC	TC	TT	CC	CC	TC	TT	TT	TT	TT	TC	TC	TC	TC	TT
DU332460_334.1	1	90445032	--	CG	CG	CC	CC	CC	CC	CC	CC	CC	CC	CG	CC	CC	CG	CC	CC	CC	CG	CG	CC	CG	CC	CC	CC	CG	CC	CC	CG	CG	CC	GG	CC	CC	CC	CC	CC	CC	CC	CC	CG	CG	CC	CC	CC	CC	CC
DU342117_350.1	1	296260626	--	CC	CC	CC	TC	TT	TT	TC	CC	TC	TT	CC	TC	TC	TC	TT	CC	TC	TC	TC	TC	TC	TC	TC	TC	TT	TC	TC	TC	CC	TC	CC	CC	CC	TC	TC	TC	CC	TT	CC	CC	TC	TT	CC	CC	TC	TT
DU344050_171.1	1	103289546	--	AA	AA	AA	AG	AA	AG	GG	AA	AA	AG	AA	AG	AG	AA	AG	AA	AA	AA	AA	AA	AG	AA	AA	AA	AA	GG	AG	AA	AG	AG	AA	AA	AG	AG	AA	AA	AA	AA	AG	AA	AG	AG	AA	AA	AG	AG
DU348827_210.1	1	284497862	--	CC	CC	TT	TC	TT	TT	CC	TC	TT	TC	CC	CC	TT	TC	TC	TC	TC	TC	TT	CC	TC	TT	TT	TC	TC	CC	TC	CC	TC	TC	CC	TC	CC	TT	TC	TT	CC	TT	CC	TC	TC	CC	CC	TC	TC	TT
DU351298_316.1	1	74357198	--	AC	AC	AC	AC	AC	AC	CC	AC	AC	AC	CC	AC	CC	AC	AC	CC	AA	AA	AC	AA	AC	AC	AC	CC	AC	CC	AC	CC	CC	AC	AC	CC	AC	AC	CC	AC	CC	CC	AC	AC	CC	AC	CC	CC	CC	CC
DU354639_611.1	1	139547596	--	AA	AG	AA	AG	AA	AG	AA	AG	AA	AA	AA	AA	AG	AA	AG	AA	AA	AG	AA	AA	AA	AA	GG	GG	GG	AA	AA	AG	AG	AA	AA	AA	AA	AG	AG	AG	AG	AA	AG	AG	AA	AA	AA	AG	AG	AA
DU373830_532.1	1	283712026	--	AA	AG	AA	AA	AA	AA	AG	AG	AA	AG	AA	AG	AA	AG	AG	AA	AG	AG	AA	AG	AA	AA	AA	AA	AG	AG	AA	AA	AG	AG	AG	AA	AA	AA	AA	AG	AA	AA	AG	AA	AG	AG	AA	AA	AA	AA
DU378652_409.1	1	275314034	--	TG	TT	TT	TT	TT	TT	TG	TT	TG	TT	GG	TT	TT	TT	TT	TG	TT	TT	TT	TG	TT	TG	TT	TT	TT	TT	TT	TG	TG	TT	TG	TT	TG	TT	TG	TG	TG	TG	TT	TG	TT	TG	TT	TG	TG	TT
DU379505_529.1	1	24043692	--	GG	TG	TT	TG	TG	TG	TT	TT	GG	TG	TG	TG	TG	TG	TT	TT	GG	TG	TG	TT	TT	TT	GG	TT	TG	TT	TG	TG	TG	TT	GG	TT	TT	TG	TT	GG	TG	TT	TT	GG	TT	GG	TT	TG	TG	TT
DU390992_212.1	1	108405452	--	TT	TC	TC	CC	TT	CC	TC	TC	TT	TT	TC	TT	TC	TT	TC	CC	TC	TC	TC	TT	CC	TC	CC	CC	TC	TC	TT	TT	TC	TC	TT	TC	CC	TC	TC	CC	CC	TC	TC	TC	TT	TC	TC	CC	TC	TC
DU393582_347.1	1	4975708	--	TT	TT	TT	TC	TT	TT	CC	TC	TT	TC	TT	TT	TC	TT	TT	TT	TC	TT	TT	TT	TC	TC	TT	TT	TT	CC	TC	TC	TT	TT	TT	TT	TC	TT	TC	TT	TC	CC	TT	TT	TT	TC	TT	TC	TC	TT
DU395740_415.1	1	57628403	--	TG	TT	TT	TT	TG	TT	TG	TT	TT	TT	TG	TT	TG	TT	TT	TT	TT	TT	TG	TT	TT	TT	TG	TG	TT	TG	TT	TT	TG	TT	TG	TT	TG	TT	TT	TG	TG	TT	TG	TT	TT	TT	TT	TT	TG	TT
DU400167_253.1	1	13238765	--	TT	TG	TT	TT	TT	TT	TT	TG	TT	TT	TG	TT	TT	TG	TG	TG	TT	TG	TT	GG	TT	TG	TG	TT	TG	TT	TG	TG	TG	TT	TT	GG	TT	TT	TT	TG	TG	TT	TG	TG	TT	TT	GG	TG	TT	TT
DU412523_531.1	1	125095248	--	AA	AA	AA	AA	AA	AA	AG	AA	AA	AG	AA	AA	AA	AA	AG	AA	AG	AA	AA	AA	AA	AA	AA	AA	AA	AG	AG	AA	AA	AA	AA	AA	AA	AA	AA	AA	AA	AA	AA	AA	AG	AA	AA	AA	AA	AA
DU427993_302.1	1	105996719	--	TC	TC	TC	TT	TT	TC	TT	CC	TC	TT	TC	TT	CC	TC	TT	TC	TC	TC	TC	TC	TC	TT	TT	TC	TT	TC	TC	TT	TT	TC	TT	TC	TT	TC	TC	TT	TT	TC	TC	TC	TT	CC	TC	TC	TT	TC
DU435204_267.1	1	284190986	--	TT	TT	TC	TT	TC	TC	TT	TT	TT	TT	TT	TT	TC	TT	TT	TC	TT	TT	TC	TT	TC	TC	TC	TC	TC	TC	TC	TT	TC	TC	TT	TC	TT	TC	TC	TC	TT	TC	TC	TT	TC	TT	TT	TC	TC	TC
DU441304_232.1	1	2316066	--	CC	TC	CC	CC	CC	CC	CC	TT	CC	CC	TC	CC	TC	TC	CC	TC	CC	CC	TC	TC	CC	TC	TC	CC	TC	TC	TC	TC	CC	CC	TC	TT	TT	CC	CC	CC	TC	CC	TC	TT	CC	TC	TT	CC	TC	CC
DU453866_552.1	1	5803319	--	AG	GG	AG	AG	AA	AG	AG	AG	AG	AA	GG	AA	AG	AG	AA	AG	AA	AG	AG	AG	AG	GG	GG	AG	AG	AA	AA	GG	AG	AG	AA	GG	AG	GG	AG	AA	AG	AA	GG	GG	AA	AG	AG	AG	AG	AA
DU461176_154.1	1	107204501	--	AA	AG	AA	AA	AA	AA	AG	AG	AA	AG	AG	AG	AA	AA	AG	AG	AG	AG	AG	AA	GG	AA	AA	AG	AA	AG	AG	AA	AA	AA	AA	AA	AA	AA	AA	AA	AA	AG	GG	AG	AG	AA	AA	AG	AA	AA
DU461361_483.1	1	277490911	--	CC	TC	CC	TT	TC	TC	TT	TC	TC	TT	TC	TC	CC	TT	TC	CC	TT	TT	TC	TT	TC	CC	TC	CC	TC	TC	TT	TC	TC	TC	TT	CC	TC	TC	CC	TC	TC	TT	TT	CC	TC	TT	CC	CC	CC	TC
DU463771_520.1	1	188836905	--	TT	TC	TC	TC	TT	TT	TC	TC	TC	TT	TC	TT	TC	TC	TC	TC	TT	TC	CC	TT	TC	TC	TC	TT	TT	TT	TT	TC	TT	CC	TT	TC	CC	TC	TT	TT	TC	TT	TC	TC	TT	TC	TC	CC	TC	TT
DU464218_590.1	1	198135731	--	TT	TT	TT	TT	TT	TT	TT	TT	TT	TT	TT	TT	TT	TT	TT	TT	TT	TT	TT	TT	TT	TC	TT	TT	TT	TT	TT	TT	TT	TT	TT	TT	TT	TT	TT	TT	TC	TT	TT	TT	TT	TT	TT	TT	TT	TT
DU468143_519.1	1	187201654	--	CC	TC	TC	TC	TC	CC	TC	TC	TC	TT	TC	TC	TC	TC	TT	TC	TC	TC	TC	TT	TC	TC	CC	CC	CC	TC	TC	TC	TC	TT	TC	TC	TT	TC	CC	CC	CC	TC	TC	TC	CC	CC	TC	TC	TC	TC
DU487949_410.1	1	228702676	--	--	--	--	--	AA	AA	--	--	--	--	--	--	--	--	--	--	AA	--	--	--	--	--	--	--	--	--	AA	--	--	--	--	--	--	--	--	--	AA	--	--	--	--	--	--	--	--	--
DU491085_444.1	1	298404470	--	TT	TT	TT	TC	TC	TC	TC	TT	TT	CC	TT	CC	TT	TT	TC	TT	CC	TT	TC	TT	TT	TC	CC	TT	TC	CC	TC	TC	TT	TT	TT	TT	TT	TT	TT	TC	TC	TC	TC	TT	TC	TT	TT	TT	TC	TC
DU494996_198.1	1	292743711	--	TC	TC	TC	TT	TC	TT	TC	TC	TT	TT	TT	TT	TC	TT	TT	TT	TC	TT	TC	TT	TT	TT	TT	TC	--	TT	TT	CC	CC	TT	TT	TC	TT	TT	TT	TT	TC	TC	TT	TC	TC	TT	TC	TC	TT	TC
DU495642_562.1	1	292787036	--	AA	AC	AC	CC	CC	CC	AA	AC	AC	AC	AA	AC	CC	CC	AC	AC	AC	CC	CC	CC	AC	CC	CC	AC	CC	AC	CC	AA	AC	CC	AC	AA	AA	CC	CC	CC	AA	CC	CC	AA	AC	CC	AA	AA	AC	CC
DU499024_430.1	1	153973394	--	AT	TT	TT	AT	AT	AT	AT	TT	TT	AA	AA	AA	TT	TT	AA	AT	AT	AT	TT	AT	AA	AT	AT	AT	AT	AT	AT	TT	TT	TT	AT	TT	AA	AT	AA	TT	AT	AT	TT	TT	AT	AT	AT	AA	AT	TT
DU500509_131.1	1	192255976	--	GG	AG	AG	AA	AG	AG	AG	AG	AA	GG	AG	GG	AG	AA	AG	AG	AG	AA	AA	AA	AG	AA	AA	GG	GG	GG	GG	AG	AG	AA	AG	AG	AA	AG	AG	GG	AA	AG	AG	AG	AG	AA	AG	AA	AA	AG
DU507059_332.1	1	183221964	--	TT	TT	TC	TT	TC	TT	TC	TT	TT	CC	TC	CC	TC	TT	TC	CC	TC	TT	TC	TT	CC	CC	TC	TT	TT	TC	CC	TT	TC	TT	TC	TC	TC	TC	TT	TC	TC	TC	TT	TT	TT	TT	TC	CC	TC	TC
DU518561_359.1	1	14167286	--	AA	AA	AA	AA	AA	AA	AA	AA	AA	AA	AA	AA	AA	AA	AA	AA	AA	AA	AA	AA	AA	AA	AA	AA	AA	AA	AA	AA	AA	AA	AA	AA	AG	AA	AA	AA	AA	AA	AA	AA	AA	AA	AA	AA	AA	AA
DU521806_135.1	1	66253062	--	CC	CC	CC	TC	TC	TC	CC	CC	CC	TC	TC	TC	CC	CC	TC	TC	TC	TC	CC	TC	TT	TC	TC	CC	CC	CC	CC	CC	CC	CC	TC	TC	CC	TC	CC	TC	CC	CC	CC	CC	CC	CC	TC	TC	CC	CC
OAR1_100197637.1	1	100197637	--	AA	AG	GG	GG	GG	AG	GG	AG	AG	GG	AG	GG	AA	AA	GG	GG	GG	AG	AG	AG	AG	GG	GG	GG	AG	AG	GG	AG	AG	AA	AA	AG	AG	AG	AG	GG	AG	GG	GG	AG	AG	AA	AG	GG	AG	AG
OAR1_100326881.1	1	100326881	--	CC	CC	TC	TC	TT	CC	TC	CC	TC	TC	CC	TC	CC	CC	CC	TC	TC	TC	CC	CC	TC	TT	TC	CC	CC	CC	CC	TC	TC	CC	CC	TC	TC	TC	CC	CC	TC	TC	CC	CC	CC	CC	TC	CC	CC	TC
OAR1_100380276.1	1	100380276	--	TT	TT	TT	TC	TC	TT	CC	TT	TT	TC	TT	CC	TT	TT	TC	TT	TT	TT	TT	TT	TC	TT	TT	TC	TT	TC	TC	TT	TC	TT	TT	TT	TT	TC	TT	TC	TC	TT	TC	TT	TC	TT	TT	TT	TC	TC
OAR1_100440876.1	1	100440876	--	TT	TC	TC	TT	CC	TT	TT	TC	TC	TC	TC	TC	TT	TT	TT	TC	CC	TC	TC	TC	TC	TC	TC	TT	TT	TT	TC	TC	TC	TT	TT	TT	TT	TT	TT	TT	TC	CC	TC	TC	TT	TT	TT	TC	TT	TC
OAR1_100462526.1	1	100462526	--	AA	AA	AG	AG	AG	AG	AG	AA	AA	AG	AA	GG	AA	AA	GG	AG	AA	AA	AA	AA	AG	AG	AG	GG	AG	AG	AG	AA	AG	AG	AA	AG	GG	AA	AG	GG	AG	AA	AG	AA	AG	AG	AG	AG	AG	AG
OAR1_100577509.1	1	100577509	--	CC	CC	CC	AC	AA	CC	AC	CC	AC	AC	CC	AC	CC	CC	CC	CC	AC	AC	CC	CC	CC	AC	AC	CC	CC	CC	CC	AC	CC	AC	CC	CC	AC	AC	CC	CC	AA	AC	CC	CC	CC	AC	CC	CC	CC	AC
OAR1_100635234.1	1	100635234	--	GG	--	--	AA	--	AG	AA	--	--	--	--	AG	GG	GG	AA	--	--	--	--	--	--	--	--	--	AG	AG	--	--	--	GG	GG	AG	AG	AG	AA	AA	AG	--	--	--	AG	GG	AG	--	AG	GG
OAR1_100651420.1	1	100651420	--	AG	AA	AG	GG	AA	AG	GG	AG	AG	AG	AA	AG	AG	AG	GG	AG	AA	AA	AA	AG	AG	AG	AG	AG	AG	AG	AG	AA	AG	AG	AA	GG	AG	AG	GG	GG	AG	AA	AG	AA	AG	AG	GG	AG	AG	AA
OAR1_100659997.1	1	100659997	--	AG	AG	AA	AA	AG	AG	AA	AA	AA	AA	AG	AG	AG	AG	AA	AA	AA	AG	AG	AA	AA	AA	AA	AA	AG	AG	AA	AG	AA	AG	GG	AA	AG	AG	AG	AA	GG	AA	AA	AG	AG	AG	AA	AA	AG	GG
OAR1_100718698.1	1	100718698	--	TC	CC	TT	TT	TT	TC	TC	TC	TT	TC	CC	TC	TC	TC	TC	TC	TC	TC	CC	TC	CC	TT	TT	TC	TC	CC	TC	TC	CC	TT	CC	TT	TT	TC	TT	TC	TT	TC	CC	CC	CC	TT	TT	TC	CC	TC
OAR1_100765315.1	1	100765315	--	TC	CC	TC	TC	TT	CC	TC	TC	TT	TC	CC	TC	TC	TC	CC	CC	TC	TC	CC	TC	TC	TC	TC	CC	CC	CC	TC	TC	TC	TT	CC	TC	TC	TC	TC	CC	TT	TC	CC	CC	CC	TT	TC	CC	CC	TC
OAR1_100874172.1	1	100874172	--	AA	AG	AA	AG	AA	AA	GG	AG	AA	AG	AG	AG	AA	AA	AG	AG	AG	AA	AG	AG	AG	AA	AA	AG	AA	AG	AG	AA	AG	AG	AA	AA	AG	AG	AA	AG	AA	AG	GG	AG	AG	AA	AA	AG	AG	AA
OAR1_100902447.1	1	100902447	--	CC	CC	TC	CC	CC	TC	CC	CC	CC	CC	CC	CC	TC	CC	CC	TC	CC	CC	CC	CC	TC	TC	CC	CC	CC	TC	CC	CC	TC	CC	CC	TC	TC	TC	CC	CC	CC	CC	CC	CC	CC	CC	TC	CC	TC	TC
OAR1_100921673.1	1	100921673	--	AG	GG	AG	AG	AG	AG	GG	AG	AG	GG	GG	AG	AG	AG	AG	GG	GG	GG	GG	AG	GG	GG	AG	AG	AG	GG	AG	GG	GG	AG	GG	AG	GG	GG	AA	AG	AG	GG	GG	GG	GG	AG	AG	AG	GG	AG
OAR1_100932094.1	1	100932094	--	--	--	GG	AG	--	GG	AG	GG	--	--	--	GG	GG	--	GG	GG	--	--	--	GG	GG	--	--	GG	--	GG	GG	--	GG	AG	--	GG	AG	AG	GG	GG	AG	--	GG	--	--	AG	GG	GG	GG	GG
OAR1_10097556.1	1	10097556	--	AA	AA	AA	AA	AA	AA	AG	AA	AA	AA	AA	AA	AA	AA	AA	AA	AA	AA	AA	AA	AA	AA	AA	AA	AA	AA	AA	AA	AA	AA	AA	AA	AA	AA	AA	AA	AA	AA	AA	AA	AA	AG	AA	AA	AG	AA
OAR1_101357689.1	1	101357689	--	AG	AA	AG	GG	AG	AG	AG	AG	AG	AA	AA	AG	AG	AG	AG	AA	AA	AA	AA	AG	AA	AA	AG	AG	AG	AA	AG	AA	AA	GG	AA	AG	AG	AG	GG	AG	GG	AA	AA	AA	AA	GG	AG	AG	AA	AG
OAR1_101371162.1	1	101371162	--	TT	TC	TT	TC	TC	TC	TC	TC	TC	CC	TC	TC	TT	TT	CC	TC	CC	CC	TC	TC	CC	TC	CC	CC	TC	TC	TC	TC	CC	TT	TT	TT	TT	TT	TC	CC	TT	CC	CC	TC	TC	TT	TT	CC	TT	TT
OAR1_101551222.1	1	101551222	--	TC	TC	TT	TC	TC	TC	TT	TT	TC	TC	TC	TT	TT	TC	TC	TT	TC	TC	TC	TC	TT	TC	CC	TC	CC	TT	TT	CC	TT	TT	CC	TT	TT	TT	TC	TC	TT	TC	TT	TC	TC	TT	TT	TC	TT	TT
OAR1_101615899_X.1	1	101615899	--	AG	AG	GG	AG	AG	GG	AG	GG	GG	GG	AG	GG	GG	AG	GG	GG	GG	GG	AG	AG	GG	GG	GG	GG	AG	GG	GG	AG	GG	AG	AA	GG	AG	AG	GG	GG	AA	GG	GG	AG	AG	GG	GG	GG	AG	AG
OAR1_101648887.1	1	101648887	--	TC	TC	TC	TC	TT	TC	TC	TT	TT	TT	TC	TC	TC	TC	TT	TC	TT	TT	TC	TC	TT	TC	TT	TT	TC	TC	TT	TC	TT	TC	CC	TC	CC	CC	TT	TT	TC	TT	TT	TC	TC	TC	TC	TT	CC	TC
OAR1_101678016.1	1	101678016	--	--	TC	--	TC	--	--	TC	--	--	CC	TC	TC	--	--	CC	TC	--	CC	TC	TC	--	TC	CC	CC	TC	--	--	TC	--	--	TT	--	TC	--	--	CC	--	CC	CC	TC	TC	--	--	CC	--	--
OAR1_101890858.1	1	101890858	--	AG	AG	AG	AG	GG	AA	AG	AA	AG	AG	AG	AG	AA	AG	AA	AG	AG	AG	AG	AG	AA	GG	AG	AA	AG	AA	AA	GG	AA	AG	GG	AG	GG	AA	AA	AA	GG	AG	AA	AG	AG	AA	AG	AA	AG	AG
OAR1_101903895.1	1	101903895	--	AG	AG	AA	GG	GG	GG	AG	AA	AG	AG	AG	AA	AG	AG	AG	AA	AG	AG	AG	AG	AA	AG	GG	AG	GG	AG	AA	GG	AA	AG	GG	AA	AG	GG	AG	GG	GG	AG	AA	AG	AG	AG	AA	AG	GG	GG
OAR1_102019027.1	1	102019027	--	CC	TC	TC	TC	TC	TC	TC	TC	TC	TC	TC	TT	CC	CC	TT	TT	TC	TT	TC	TC	TC	TT	TC	TT	TC	TC	TC	TC	TC	CC	CC	TC	TC	TC	TC	TT	CC	TC	TT	TC	TC	TC	TC	TT	CC	TC
OAR1_102034346.1	1	102034346	--	GG	AG	GG	AG	GG	AG	AG	AG	GG	AG	AG	AG	GG	GG	AA	AG	AG	AG	AG	AG	AG	GG	AG	AA	AG	AG	AG	GG	AG	AG	GG	GG	AG	GG	AG	AA	AA	AG	AA	AG	AG	AG	GG	AA	AG	GG
OAR1_102071635.1	1	102071635	--	CG	CC	CG	CG	CG	CC	CG	CG	CG	CG	CC	CC	CG	CG	CC	CC	CG	CC	CC	CC	CC	CC	CG	CC	CC	CC	CG	CC	CC	CG	CC	CG	CC	CC	CG	CC	CC	CG	CC	CC	CC	GG	CG	CC	CC	CC
OAR1_102129382.1	1	102129382	--	CC	CC	TC	CC	TC	CC	CC	CC	TC	CC	CC	TC	CC	CC	CC	TC	CC	TC	CC	CC	TC	TT	CC	CC	CC	CC	CC	TC	TC	CC	CC	TC	TC	CC	CC	CC	CC	CC	CC	CC	CC	TC	TC	CC	CC	TC
OAR1_102225758.1	1	102225758	--	CC	CC	CC	CC	CC	CC	CC	CC	CC	CC	CC	CC	CC	CC	CC	CC	CC	CC	CC	CC	CC	CC	CC	CC	CC	CC	CC	CC	CC	TC	CC	CC	TC	TC	CC	CC	TT	CC	CC	CC	CC	CC	CC	CC	TC	CC
OAR1_102255542.1	1	102255542	--	GG	GG	AG	GG	AG	GG	GG	GG	AG	GG	GG	AG	GG	GG	GG	AG	GG	AG	GG	GG	GG	AA	GG	GG	GG	GG	GG	AG	GG	AG	GG	AG	AA	AG	GG	GG	AA	GG	GG	GG	GG	AG	AG	GG	AG	AG
OAR1_102453321.1	1	102453321	--	GG	GG	GG	GG	GG	GG	GG	GG	GG	GG	GG	GG	GG	GG	GG	GG	GG	GG	GG	GG	GG	GG	GG	GG	GG	GG	GG	GG	GG	AG	GG	GG	AG	AG	GG	GG	AA	GG	GG	GG	GG	AG	GG	GG	AG	GG
OAR1_102571136.1	1	102571136	--	GG	AG	AG	AA	AA	AA	AA	AG	AG	AA	AG	AA	AG	GG	AA	AA	AA	AA	AG	AG	AG	AA	AA	AA	AG	AA	AG	AG	GG	AG	GG	AG	AA	AA	AG	AA	AA	AA	AA	AG	AG	GG	AG	AA	AA	AA
OAR1_102657756.1	1	102657756	--	AG	GG	AG	AG	AG	AG	AG	AG	AG	AG	GG	GG	AA	AG	GG	GG	AG	GG	GG	GG	AG	GG	AG	GG	GG	AG	AG	GG	AG	AA	GG	AG	AG	AG	AG	GG	AG	AG	GG	GG	GG	AA	AG	GG	AA	AG
OAR1_102720326.1	1	102720326	--	AA	AA	AG	AA	AG	AA	AA	AA	AG	AA	AA	AG	AA	AA	AA	AG	AA	AG	AA	AA	AA	GG	AA	AA	AA	AA	AA	AG	AA	AG	AA	AG	GG	AG	AA	AA	AG	AA	AA	AA	AA	AA	AG	AA	AG	AG
OAR1_10275031.1	1	10275031	--	CC	CC	CC	CC	CC	CC	CC	CC	CC	CC	CC	CC	CC	CC	TC	CC	CC	CC	CC	TC	CC	CC	CC	CC	CC	CC	CC	CC	TC	CC	CC	CC	CC	CC	CC	CC	CC	CC	CC	CC	CC	CC	CC	CC	TC	CC
OAR1_102765359.1	1	102765359	--	AC	CC	AA	AC	AA	CC	AC	AC	AA	AC	CC	AC	AC	AC	CC	AC	AC	AC	CC	CC	AC	AA	AC	CC	CC	CC	AC	AC	AC	AA	CC	AA	AA	AC	AC	CC	AC	AC	CC	CC	CC	AA	AA	CC	AC	AC
OAR1_102798353.1	1	102798353	--	AA	AA	AC	AC	CC	AA	AC	AA	AC	AC	AA	AC	AA	AA	AA	AC	AC	AC	AA	AA	AA	CC	AC	AA	AA	AA	AA	AC	AA	AC	AA	AC	CC	AA	AA	AA	AC	AC	AA	AA	AA	AC	AC	AA	AC	AC
OAR1_102870109.1	1	102870109	--	TT	TT	TT	TG	TG	TG	GG	TT	TT	GG	TT	TG	TG	TT	TG	TT	TG	TT	TT	TT	TT	TT	TG	TT	TT	GG	TG	TT	TT	TG	TT	TT	TG	GG	TT	TT	TT	TG	TG	TT	TG	TG	TT	TT	TG	TG
OAR1_103051402.1	1	103051402	--	AA	AA	AA	AG	AG	AG	AA	AA	AA	AG	AA	AA	AA	AA	AG	AA	AG	AA	AA	AA	AA	AA	GG	AG	AG	AA	AA	AA	AA	AA	AA	AA	AA	AA	AG	GG	GG	AG	AA	AA	AA	AA	AA	AG	AG	AA
OAR1_103183067.1	1	103183067	--	CC	CC	CC	AC	CC	AC	CC	CC	CC	CC	CC	CC	CC	CC	AC	CC	CC	CC	CC	CC	CC	CC	AC	AC	AC	CC	CC	CC	CC	AC	CC	CC	AC	CC	AC	AA	AA	CC	CC	CC	CC	CC	CC	AC	AC	CC
OAR1_103199431.1	1	103199431	--	GG	GG	GG	AG	GG	AG	AG	GG	GG	GG	GG	GG	AG	GG	GG	GG	GG	GG	GG	GG	AG	GG	GG	GG	GG	AG	GG	GG	AG	AG	GG	GG	AG	AG	GG	GG	AG	GG	GG	GG	GG	AG	GG	GG	AA	AG
OAR1_103343127.1	1	103343127	--	CC	TC	CC	TC	TC	TC	CC	TC	CC	TC	TC	CC	CC	CC	TC	TC	TT	TC	TC	TC	TC	CC	TT	TT	TC	CC	CC	CC	CC	TC	CC	CC	TC	TC	TC	TT	TC	TT	TC	TC	CC	TC	CC	TT	CC	CC
OAR1_103393742.1	1	103393742	--	GG	AG	GG	AA	AG	AA	AG	AG	GG	AG	AG	GG	AG	GG	AG	AG	AA	AG	AG	AG	AA	GG	AA	AA	AG	AG	GG	GG	AG	AG	GG	GG	AG	AA	AG	AA	AA	AA	AG	AG	GG	AG	GG	AA	AA	AG
OAR1_103420822.1	1	103420822	--	TC	TT	CC	TC	TC	TC	TC	TC	CC	TT	TT	TC	CC	TC	TT	TC	TT	TC	TT	TT	TT	CC	TT	TT	TT	TC	TC	TC	TT	TC	TT	CC	TC	TC	TC	TT	TT	TT	TT	TT	TT	CC	CC	TT	TC	CC
OAR1_10344180.1	1	10344180	--	CC	CC	CC	CC	CC	CC	CC	CC	CC	CC	CC	CC	CC	CC	TC	CC	CC	CC	CC	CC	CC	CC	CC	CC	CC	CC	CC	CC	CC	CC	CC	CC	CC	CC	CC	CC	CC	CC	CC	CC	CC	CC	CC	CC	TC	CC
OAR1_103445194.1	1	103445194	--	AG	GG	AA	AG	AG	AG	AG	AG	AA	GG	GG	AG	AA	AG	GG	AG	GG	AG	GG	GG	GG	AA	GG	GG	GG	AG	AG	AG	GG	AG	GG	AA	AG	AG	AG	GG	GG	GG	GG	GG	GG	AA	AA	GG	AG	AA
OAR1_103547224.1	1	103547224	--	AA	AA	AA	AA	AG	AA	AG	AA	AA	GG	AA	AG	AA	AA	AG	AA	AG	AA	AA	AA	AG	AA	AG	AA	AA	AG	AG	AA	AG	AA	AA	AA	AA	AA	AA	AA	AA	AG	AG	AA	AG	AA	AA	AA	AA	AA
OAR1_10362883.1	1	10362883	--	AC	AC	AA	AA	AA	AA	AC	AC	AA	AA	CC	AC	AA	AC	AC	AC	AA	AC	AA	AC	AA	AC	AC	AA	AC	AA	AC	AC	AA	AA	AC	CC	AC	AA	AA	AA	AA	AC	AC	AC	AA	AC	CC	AA	AC	AA
OAR1_103772253.1	1	103772253	--	CC	CC	TC	CC	TC	CC	CC	CC	TC	CC	CC	TC	CC	CC	CC	TC	CC	TC	CC	CC	CC	TT	CC	CC	CC	CC	CC	TC	CC	CC	CC	TC	TC	CC	CC	CC	CC	CC	CC	CC	CC	CC	TC	CC	CC	TC
OAR1_103790218.1	1	103790218	--	CC	CC	GC	CC	GC	CC	CC	CC	GC	CC	CC	GC	CC	CC	CC	GC	CC	GC	CC	CC	CC	GG	CC	CC	CC	CC	CC	GC	CC	CC	CC	GC	GC	CC	CC	CC	CC	CC	CC	CC	CC	CC	GC	CC	CC	GC
OAR1_103842407.1	1	103842407	--	GG	GG	AG	GG	AA	GG	GG	GG	AG	AG	GG	AG	GG	GG	GG	AG	AG	AG	GG	GG	GG	AA	AG	GG	GG	GG	GG	AG	GG	GG	GG	AG	AG	AG	GG	GG	GG	AG	GG	GG	GG	AG	AG	GG	GG	AG
OAR1_103872786.1	1	103872786	--	CC	CC	CC	CC	CC	CC	CC	CC	CC	CC	CC	CC	CC	CC	CC	CC	CC	CC	CC	CC	CC	CC	CC	CC	CC	CC	CC	CC	CC	CC	CC	CC	CC	CC	CC	CC	CC	CC	CC	CC	CC	CC	CC	CC	CC	CC
OAR1_103879560.1	1	103879560	--	AA	AA	AA	AA	AA	AA	AA	AA	AA	AA	AA	AA	AA	AA	AA	AA	AA	AA	AA	AA	AA	AA	AA	AA	AA	AA	AA	AA	AA	--	AA	AA	--	AA	AA	AA	AA	AA	AA	AA	AA	AA	AA	AA	AA	AA
OAR1_104036819.1	1	104036819	--	AA	AA	AA	AG	AG	AG	AA	AA	AA	AG	AA	AA	AA	AA	AG	AA	AG	AA	AA	AA	AA	AA	GG	AG	AG	AA	AA	AA	AA	AG	AA	AA	AG	AG	AG	GG	AG	AG	AA	AA	AA	AA	AA	AG	AA	AA
OAR1_104096524.1	1	104096524	--	GG	AG	AG	GG	AA	GG	AG	AG	AG	AA	AG	AA	GG	GG	AG	AA	AA	AA	AG	AG	AG	AA	AG	AG	GG	AG	AG	AG	GG	AG	GG	AG	AA	AG	GG	GG	GG	AA	AA	AG	AG	GG	AG	AG	GG	AG
OAR1_104272909.1	1	104272909	--	AA	AG	AA	AG	AA	AG	AG	AG	AA	AG	AG	AG	AA	AA	GG	AG	AG	AG	AG	AG	AG	AA	AG	GG	AG	AG	AG	AA	AA	AG	AA	AA	AG	AG	AG	GG	AG	AG	GG	AG	AG	AG	AA	GG	AG	AA
OAR1_104439888.1	1	104439888	--	CC	CC	CC	CC	CC	CC	TC	CC	CC	TC	CC	TC	CC	CC	TC	CC	CC	CC	CC	CC	TC	CC	CC	CC	CC	TC	TC	CC	TC	TC	CC	CC	TC	CC	CC	CC	CC	CC	TC	CC	TC	TC	CC	CC	CC	CC
OAR1_104544639.1	1	104544639	--	TC	CC	TC	TC	CC	TT	TC	TC	TC	TC	CC	TC	TT	TC	TT	CC	CC	CC	CC	CC	CC	CC	TC	TC	TC	TT	TT	CC	CC	TT	CC	TC	TC	TT	TT	TT	TC	CC	TC	CC	TC	TC	TC	TC	TC	TC
OAR1_10454967.1	1	10454967	--	TC	TT	TC	CC	CC	TC	TC	TC	TC	TC	TC	TC	TC	TC	TT	TC	CC	TC	CC	TC	TC	TT	TT	TC	TC	TC	TC	TT	TC	CC	CC	TT	TC	TT	TC	TC	CC	TC	TC	TT	TC	CC	TT	CC	TC	CC
OAR1_104579485.1	1	104579485	--	AG	GG	AA	AG	AG	AA	GG	AG	AA	GG	GG	AG	AA	AG	AG	AG	GG	AG	GG	GG	GG	AA	AG	AG	AG	AG	AG	AG	GG	AG	GG	AA	AG	AG	AA	AA	GG	GG	GG	GG	GG	AA	AA	AG	AG	AA
OAR1_104589897.1	1	104589897	--	TC	TT	TC	TT	TT	TC	TT	TC	TC	TT	TT	TT	CC	TC	TT	TT	TT	TT	TT	TT	TT	TT	TT	TT	TT	TC	TC	TT	TT	TC	TT	TC	TT	CC	TC	TT	TT	TT	TT	TT	TT	CC	TC	TT	TT	TC
OAR1_104682161.1	1	104682161	--	GG	GG	GG	TG	GG	TG	GG	GG	GG	GG	GG	GG	GG	GG	TG	GG	GG	GG	GG	GG	TG	GG	TG	TG	TG	GG	GG	GG	TG	GG	GG	GG	GG	GG	TG	TT	GG	GG	GG	GG	GG	GG	GG	TG	TG	GG
OAR1_104707561.1	1	104707561	--	GG	GG	GG	AG	GG	AG	GG	GG	GG	GG	GG	GG	GG	GG	AG	GG	GG	GG	GG	GG	AG	GG	AG	AG	AG	GG	GG	GG	AG	GG	GG	GG	GG	GG	AG	AA	GG	GG	GG	GG	GG	AG	GG	AG	AG	GG
OAR1_104822875.1	1	104822875	--	TC	TT	TC	TT	TT	TC	TT	TC	TC	TT	TT	TT	CC	TC	TT	TT	TT	TT	TT	TT	TT	TT	TT	TT	TT	TC	TC	TT	TT	CC	TT	TC	TC	TC	TC	TT	TT	TT	TT	TT	TT	TC	TC	TT	TT	TC
OAR1_104879545.1	1	104879545	--	TC	TC	CC	TT	TC	TC	TT	CC	CC	TT	TC	TC	CC	TC	TT	CC	TC	CC	TC	TC	CC	CC	TT	TC	TT	TC	TC	TC	TC	--	TT	CC	--	TC	TC	TT	TT	TC	TC	TC	TT	TC	CC	TC	TT	CC
OAR1_105078097.1	1	105078097	--	TG	GG	TG	GG	GG	TG	TG	TG	TG	TG	GG	TG	TT	TG	TG	GG	GG	GG	GG	GG	GG	GG	GG	GG	GG	TT	TT	GG	GG	TG	GG	TG	GG	TG	TG	GG	GG	GG	TG	GG	TG	TT	TG	GG	GG	TG
OAR1_10554666.1	1	10554666	--	AA	AG	AG	AG	AA	AG	AA	AG	AA	AA	AG	AA	AA	AG	AG	GG	AA	AG	AA	GG	AG	AG	AG	GG	AG	AA	AA	AG	AG	AA	AA	GG	AG	AA	GG	GG	AA	AG	AG	AG	AA	AA	GG	AG	AG	AG
OAR1_10582459.1	1	10582459	--	TC	TC	TT	TC	CC	TT	CC	TC	TC	CC	CC	CC	TT	CC	CC	TC	CC	CC	TC	TC	TT	CC	TC	TT	TC	CC	TC	CC	TT	TC	CC	CC	TT	TT	TC	TC	TC	CC	TC	TC	CC	CC	CC	TC	TC	TC
OAR1_105916901.1	1	105916901	--	TT	TT	TT	TT	TT	TT	TC	TT	TT	TC	TT	TC	TT	TT	TC	TT	TT	TT	TT	TT	TT	TT	TT	TT	TT	TC	TC	TT	TT	TC	TT	TT	TC	TT	TT	TT	TT	TT	TC	TT	TC	TC	TT	TT	TT	TT
OAR1_106079123.1	1	106079123	--	AA	AA	AA	AG	AA	AA	AG	AA	AA	AA	AA	AA	AA	AA	AA	AA	AA	AA	AA	AA	AA	AA	AA	AA	AA	AA	AA	AA	AA	AA	AA	AA	AA	AA	AA	AA	AG	AA	AA	AA	AA	AA	AA	AA	AA	AA
OAR1_106147744.1	1	106147744	--	AA	AC	AA	AA	AA	AA	AA	AC	AA	AA	AC	AA	AA	AA	AA	AC	AC	AC	AC	AC	CC	AA	AA	AC	AA	AA	AA	AA	AC	AA	AA	AA	AA	AA	AA	AA	AC	AC	AC	AC	AA	AA	AA	AC	AA	AA
OAR1_10627827.1	1	10627827	--	TT	TT	TC	TC	TT	TC	TT	TT	TT	TT	TT	TT	TT	TT	TT	TC	TT	TT	TT	TC	TC	TT	TT	CC	--	TT	TC	TT	TC	TT	TT	TT	TC	TT	--	--	TC	--	TT	TT	TT	TT	TT	TC	TT	TC
OAR1_106285844.1	1	106285844	--	AG	AG	GG	AG	AG	AG	AG	GG	GG	AA	AG	AG	GG	AG	AA	GG	AG	GG	AG	AG	GG	GG	AA	AG	AA	AG	AG	AG	AG	AG	AA	GG	AG	AG	AG	AA	GG	AG	AG	AG	AA	GG	GG	AG	AG	GG
OAR1_106359397.1	1	106359397	--	TG	TG	TG	TT	TT	TT	TG	GG	TG	TG	TG	TG	TG	TG	TG	TG	TG	TG	TG	TG	TG	TT	TT	TG	TT	TG	GG	TT	TT	TG	TT	TG	TT	TT	TG	TT	TT	TG	GG	TG	TG	TG	TG	TG	TT	TT
OAR1_106383900_X.1	1	106383900	--	TG	TG	GG	TG	TG	GG	TG	GG	GG	TG	TG	GG	GG	TG	GG	GG	TG	GG	TG	TG	TG	GG	TG	GG	TG	GG	GG	TG	TG	TG	TT	GG	TG	GG	GG	GG	TT	TG	GG	TG	TG	GG	GG	GG	GG	GG
OAR1_106406464.1	1	106406464	--	AG	AG	AG	GG	GG	GG	GG	AA	AG	GG	AG	GG	AG	AG	GG	AG	AG	AG	AG	AG	AG	GG	GG	AG	GG	GG	AG	GG	GG	AG	GG	AG	GG	AG	AG	GG	GG	AG	AG	AG	GG	AG	AG	AG	GG	GG
OAR1_106441886.1	1	106441886	--	AG	AA	GG	AG	AG	AG	AG	AG	GG	AG	AA	GG	AG	AG	GG	AG	AA	AG	AA	AA	AG	GG	AG	AG	AG	AG	GG	AG	AA	GG	AA	GG	GG	AA	GG	GG	AA	AA	AG	AA	AG	AG	GG	AG	GG	AG
OAR1_106674862.1	1	106674862	--	AA	AA	AA	GG	AA	AG	GG	AA	AA	AG	AA	AG	AA	AA	GG	AA	AA	AA	AA	AA	AG	AA	AG	AG	AG	AG	AG	AA	AA	AG	AA	AA	AG	AG	AG	GG	AG	AA	AG	AA	AG	AG	AA	AG	AG	AA
OAR1_106707700.1	1	106707700	--	TG	GG	TT	TG	TG	GG	TT	TG	TT	TG	GG	TT	TG	TG	TG	TG	GG	TG	GG	TG	TG	TT	GG	GG	GG	TG	TT	TG	GG	TG	GG	TT	TG	GG	TG	GG	TG	GG	TG	GG	TG	TG	TT	GG	TG	TG
OAR1_106884058.1	1	106884058	--	AA	AA	AA	AA	AA	AC	AA	AA	AA	AA	AA	AA	AC	AA	AA	AA	AA	AA	AA	AA	AA	AA	AA	AA	AA	AC	AA	AA	AC	AA	AA	AA	AA	AC	AA	AA	AA	AA	AA	AA	AA	AA	AA	AA	AA	AC
OAR1_106895163.1	1	106895163	--	TG	GG	TT	GG	TG	TG	GG	TG	TT	GG	GG	TG	TT	TG	GG	TG	GG	TG	GG	TG	--	TT	GG	GG	GG	TG	TG	TG	TG	TG	GG	TT	TG	--	TG	GG	GG	GG	GG	GG	GG	TG	TT	GG	TG	TT
OAR1_106946819.1	1	106946819	--	TT	TT	TT	TC	TT	TC	CC	TT	TT	TC	TT	TC	TC	TT	TC	TT	TT	TT	TT	TT	TT	TT	TT	TT	TT	CC	TC	TT	TT	TT	TT	TT	TT	CC	TT	TT	CC	TT	TC	TT	TC	TT	TT	TT	TT	TC
OAR1_106967184.1	1	106967184	--	TT	TT	TT	TT	TT	TT	TT	TT	TT	TT	TT	TT	TT	TT	TT	TT	TT	TT	TT	TT	TT	TT	TT	TT	TT	TT	TT	TT	TT	TT	TT	TT	TT	TC	TT	TT	TT	TT	TT	TT	TT	TT	TT	TT	TT	TT
OAR1_107103247.1	1	107103247	--	AA	AA	AA	AG	AA	AG	AG	AA	AA	AA	AA	AA	AG	AA	AA	AA	AA	AA	AA	AA	AG	AA	AA	AA	AA	AG	AA	AA	AA	AA	AA	AA	AA	AG	AA	AA	AG	AA	AA	AA	AA	AA	AA	AA	AA	AG
OAR1_107139545.1	1	107139545	--	CC	CC	CC	TC	CC	CC	TC	CC	CC	CC	CC	CC	CC	CC	CC	CC	CC	CC	CC	CC	CC	CC	CC	CC	CC	CC	CC	CC	CC	TC	CC	CC	TC	CC	CC	CC	TC	CC	CC	CC	CC	CC	CC	CC	CC	CC
OAR1_107239370.1	1	107239370	--	GG	GG	GG	AG	GG	GG	AG	GG	GG	GG	GG	GG	GG	GG	GG	GG	GG	GG	GG	GG	AG	GG	GG	GG	GG	GG	GG	GG	GG	AG	GG	GG	AG	GG	GG	GG	AG	GG	GG	GG	GG	GG	GG	GG	GG	GG
OAR1_107287431.1	1	107287431	--	CC	TC	CC	TC	CC	CC	TT	TC	CC	TC	TC	TC	CC	CC	TC	TC	TC	TC	TC	CC	TT	CC	CC	TC	CC	TC	TC	CC	CC	TC	CC	CC	TC	CC	CC	CC	TC	TC	TT	TC	TC	CC	CC	TC	CC	CC
OAR1_107354355.1	1	107354355	--	CC	CC	CC	TC	CC	CC	TC	CC	CC	CC	CC	CC	CC	CC	CC	CC	CC	CC	CC	CC	CC	CC	CC	CC	CC	CC	CC	CC	CC	CC	CC	CC	CC	CC	CC	CC	TC	CC	CC	CC	CC	CC	CC	CC	CC	CC
OAR1_107415569.1	1	107415569	--	AA	AA	AA	AT	AA	AA	TT	AA	AA	AT	AA	AT	AA	AA	AT	AA	AA	AA	AA	AA	AT	AA	AA	AA	AA	AT	AT	AA	AA	AT	AA	AA	AT	AA	AA	AA	AT	AA	AT	AA	AT	AA	AA	AA	AA	AA
OAR1_107504871.1	1	107504871	--	AA	AG	AA	AG	AA	AG	AG	AG	AA	AA	AG	AA	AG	AA	AA	AG	AG	AG	AG	AA	AG	AA	AA	AG	AA	AG	AA	AA	AA	AG	AA	AA	AG	GG	AA	AA	AG	AG	AG	AG	AA	AG	AA	AG	AA	AG
OAR1_107512651.1	1	107512651	--	AA	AA	AA	AA	AA	AA	AG	AA	AA	AG	AA	AG	AA	AA	AG	AA	AA	AA	AA	AA	AA	AA	AA	AA	AA	AG	AG	AA	AA	AA	AA	AA	AA	AA	AA	AA	AA	AA	AG	AA	AG	AA	AA	AA	AA	AA
OAR1_107574976.1	1	107574976	--	TC	TC	CC	CC	TC	CC	TC	CC	CC	TT	TC	TC	CC	TC	TC	CC	TC	CC	TC	TC	TC	CC	TC	CC	TC	TC	TC	TC	TC	CC	TT	CC	CC	CC	CC	CC	TC	TC	TC	TC	TT	CC	CC	CC	CC	CC
OAR1_107588571.1	1	107588571	--	AG	GG	AA	AA	AG	AA	AG	AG	AA	GG	GG	AG	AA	AG	AG	AG	GG	AG	GG	AG	GG	AA	AG	AG	AG	AG	AG	AG	AG	AG	GG	AA	AG	AA	AA	AA	AG	GG	GG	GG	GG	AA	AA	AG	AA	AA
OAR1_107634967.1	1	107634967	--	AA	AA	AA	GG	AA	GG	AG	AA	AA	AA	AA	AA	AG	AA	AG	AA	AA	AA	AA	AA	AA	AA	AG	AG	AG	AG	AA	AA	AA	AA	AA	AA	AA	GG	AG	GG	AG	AA	AA	AA	AA	AG	AA	AG	AG	AG
OAR1_107666073.1	1	107666073	--	TT	TT	TT	TC	TT	TC	TC	TT	TT	TT	TT	TT	TC	TT	TT	TT	TT	TT	TT	TT	TT	TT	TT	TT	TT	TC	TT	TT	TC	TT	TT	TT	TT	TC	TT	TT	CC	TT	TT	TT	TT	TT	TT	TT	TT	TC
OAR1_107797839.1	1	107797839	--	AC	AC	AC	AA	AA	AA	AA	CC	AC	AA	AC	AA	AC	AC	AA	AC	AC	AC	AC	AC	CC	AA	AA	AC	AA	AA	AC	AA	AA	CC	AA	AC	AC	AA	AC	AA	AA	AC	AC	AC	AA	AC	AC	AC	AA	AA
OAR1_107829996.1	1	107829996	--	AA	AA	AG	AA	GG	AA	AA	AA	AG	AG	AA	AG	AA	AA	AA	AG	AG	AG	AA	AA	AA	GG	AA	AA	AA	AA	AA	AG	AA	AG	AA	AG	GG	AA	AA	AA	AA	AG	AA	AA	AA	AA	AG	AA	AG	AG
OAR1_107977315.1	1	107977315	--	CC	CC	CC	CC	CC	CC	CC	CC	CC	CC	CC	CC	CC	CC	CC	CC	CC	CC	CC	CC	CC	CC	AC	CC	CC	CC	CC	CC	CC	CC	CC	CC	CC	CC	CC	CC	CC	CC	CC	CC	CC	CC	CC	CC	CC	CC
OAR1_108318583.1	1	108318583	--	CC	CC	CC	TC	CC	TC	TC	CC	CC	CC	CC	CC	TC	CC	CC	CC	CC	CC	CC	CC	CC	CC	CC	CC	CC	TC	CC	CC	CC	CC	CC	CC	CC	TC	CC	CC	TT	CC	CC	CC	CC	TC	CC	CC	CC	TC
OAR1_108378504.1	1	108378504	--	TT	TT	TG	TT	TT	TT	TT	TT	TT	TT	TT	TT	TT	TT	TT	TG	TT	TT	TT	TT	TT	TG	TT	TT	TT	TT	TT	TT	TT	TT	TT	TG	TG	TG	TT	TT	TG	TT	TT	TT	TT	TG	TG	TT	TT	TT
OAR1_108602541.1	1	108602541	--	TT	TT	TC	CC	TT	CC	CC	TT	TT	TC	TT	TC	TC	TT	CC	TC	TT	TT	TT	TT	TT	TC	TC	TC	TC	CC	TC	TT	TT	TT	TT	TC	TC	CC	TC	CC	CC	TT	TC	TT	TC	TC	TC	TC	TC	TC
OAR1_108694371.1	1	108694371	--	CC	CC	CC	CC	CC	CC	TC	CC	CC	TC	CC	TC	CC	CC	TC	CC	CC	CC	CC	CC	CC	CC	CC	CC	CC	TC	TC	CC	CC	CC	CC	CC	CC	CC	CC	CC	TC	CC	TC	CC	TC	TC	CC	CC	CC	CC
OAR1_108764473.1	1	108764473	--	CC	CC	TC	TC	CC	TC	TT	CC	CC	TC	CC	TC	TC	CC	TC	TC	CC	CC	CC	CC	CC	TC	CC	CC	CC	TT	TC	CC	CC	TC	CC	TC	TT	TC	CC	CC	TC	CC	TC	CC	TC	CC	TC	CC	CC	TC
OAR1_108774968.1	1	108774968	--	AA	AG	AG	AG	AA	AG	GG	AG	AA	AG	AG	AG	AG	AA	AG	GG	AG	AG	AG	AA	AG	AG	AG	AG	AA	GG	AG	AA	AG	AG	AA	AG	GG	AG	AA	AA	GG	AG	GG	AG	AG	AA	AG	AG	AA	AG
OAR1_108852238.1	1	108852238	--	TT	TT	TT	TT	TT	TT	TT	TT	TT	TT	TT	TT	TT	TT	TT	TT	TT	TT	TT	TT	TT	TT	TT	TT	TT	TT	TT	TT	TT	TT	TT	TT	TT	TC	TT	TT	TC	TT	TT	TT	TT	TT	TT	TT	TT	TT
OAR1_108911481.1	1	108911481	--	TC	TC	TC	TC	CC	TC	CC	TT	TC	CC	TC	CC	TC	TC	TC	TC	TC	TC	TT	TC	TC	CC	TC	TT	TC	CC	TC	CC	CC	TT	CC	TC	TC	CC	TT	TT	TC	TC	TC	TC	CC	TT	TC	TT	TC	CC
OAR1_109053158.1	1	109053158	--	TT	TT	TT	TT	TT	TT	TT	TT	TT	TT	TT	TT	TT	TT	TT	TT	TT	TT	TT	TT	TC	TT	TC	TT	TT	TT	TT	TT	TC	TT	TT	TT	TT	TT	TT	TT	TT	TT	TT	TT	TT	TT	TT	TT	TT	TT
OAR1_109153018.1	1	109153018	--	AG	GG	AA	AG	GG	AA	AG	AG	AG	AG	GG	AG	AA	AG	AA	AG	GG	GG	AG	AG	GG	AG	AG	AG	AG	AA	AA	GG	GG	AA	GG	AA	AA	AA	AA	AA	AA	GG	AG	GG	AG	AG	AA	AG	AG	AG
OAR1_109179099.1	1	109179099	--	AG	GG	AG	AG	GG	AA	AG	AG	AG	AG	GG	AG	AA	AG	AA	GG	GG	GG	AG	AG	AG	GG	AA	AG	AG	AA	AA	GG	AG	AG	GG	AG	GG	AG	AA	AA	AG	GG	AG	GG	AG	AG	AG	AG	AG	AG
OAR1_109238831.1	1	109238831	--	AC	AC	AC	AC	AA	AC	AC	CC	AC	AC	AC	AC	AC	AC	CC	AC	AC	AC	CC	AC	AC	AA	CC	CC	AC	AC	CC	AA	AC	CC	AA	AC	AC	AA	CC	CC	AC	AC	CC	AC	AC	CC	AC	CC	AC	AA
OAR1_109332694.1	1	109332694	--	--	--	--	--	--	--	--	--	--	--	--	--	--	--	--	--	--	--	--	--	--	--	--	--	--	--	--	--	--	--	--	--	--	--	--	--	--	--	--	--	--	--	--	--	--	--
OAR1_10940722_X.1	1	10940722	--	TC	TC	TT	TC	CC	TT	CC	CC	TC	CC	CC	CC	TC	CC	CC	TC	CC	CC	CC	CC	TT	CC	TC	TT	TC	CC	CC	CC	TC	CC	CC	CC	TC	TT	TC	TC	TC	CC	CC	TC	CC	CC	CC	TC	TC	TC
OAR1_109602753.1	1	109602753	--	TG	TT	TG	TT	TT	TG	TT	TG	TG	TT	TT	TT	GG	TG	TT	TT	TT	TT	TG	TG	TG	TT	TT	TT	TT	TG	TG	TT	TT	TG	TT	TG	TT	TG	TG	TT	TT	TT	TT	TT	TT	TG	TG	TT	TT	TG
OAR1_109610813.1	1	109610813	--	TT	TT	TC	TT	TT	TC	TT	TT	TT	TT	TT	TT	TC	TT	TT	TC	TT	TT	TT	TT	TT	TC	TC	TT	TT	TC	TT	TT	TC	TT	TT	TC	TC	TC	TT	TT	TT	TT	TT	TT	TT	TT	TC	TT	TT	TC
OAR1_109705647.1	1	109705647	--	GG	AG	AG	AG	GG	AG	AG	AG	GG	AG	AG	AG	GG	GG	AA	AA	AG	AG	AG	GG	AG	AG	AG	AA	AG	AG	AG	GG	GG	GG	GG	AG	AG	GG	AG	AA	AG	AG	AA	AG	AG	GG	AG	AA	AG	GG
OAR1_109726063.1	1	109726063	--	AC	CC	AC	CC	CC	CC	CC	AC	AC	CC	CC	CC	AC	AC	CC	CC	CC	CC	AC	AC	CC	CC	CC	CC	CC	CC	AC	CC	CC	AC	CC	AC	CC	CC	AC	CC	AC	CC	CC	CC	CC	AC	AC	CC	CC	CC
OAR1_10974811.1	1	10974811	--	CC	TC	CC	CC	CC	CC	TC	TC	CC	TC	TC	TC	CC	TC	TC	TC	CC	TC	TC	TC	CC	TT	TC	CC	TC	TC	TC	TT	CC	CC	CC	TT	CC	CC	TC	CC	CC	TT	TT	TC	TC	CC	TT	CC	TC	CC
OAR1_109764382_X.1	1	109764382	--	CC	CC	CC	TC	CC	CC	TC	CC	CC	CC	CC	CC	CC	CC	CC	CC	CC	CC	CC	CC	CC	CC	CC	CC	CC	CC	CC	CC	CC	TC	CC	CC	TC	CC	CC	CC	CC	CC	CC	CC	CC	CC	CC	CC	CC	CC
OAR1_109879519.1	1	109879519	--	AA	AG	AA	AG	AA	AG	AG	AG	AA	AG	AG	AG	AA	AA	GG	AG	AG	AG	AG	AA	AG	AA	GG	GG	AG	AG	AG	AA	AG	AG	AA	AA	AG	AA	AG	GG	AG	AG	GG	AG	AG	AG	AA	GG	AG	AA
OAR1_109929835.1	1	109929835	--	AA	AA	AA	AA	AA	AG	AG	AA	AA	AG	AA	AG	AG	AA	AG	AA	AA	AA	AA	AA	AA	AA	AG	AA	AA	GG	AG	AA	AG	AA	AA	AA	AA	AG	AA	AA	AA	AA	AG	AA	AG	AA	AA	AA	AA	AG
OAR1_110069126.1	1	110069126	--	CC	CC	--	CC	--	--	--	CC	--	--	CC	--	--	CC	--	--	--	--	CC	CC	--	--	CC	CC	CC	--	--	--	CC	--	CC	--	--	--	CC	CC	CC	--	--	CC	--	CC	--	CC	--	--
OAR1_110093583.1	1	110093583	--	AA	AA	AA	AG	AA	AA	AG	AA	AA	AA	AA	AA	AA	AA	AA	AA	AA	AA	AA	AG	AA	AA	AA	AA	AA	AA	AA	AA	AA	AG	AA	AA	AG	AA	AA	AA	AA	AA	AA	AA	AA	AG	AA	AA	AA	AA
OAR1_110170625.1	1	110170625	--	CC	CC	TC	CC	TT	TC	CC	CC	TC	TC	CC	TC	TC	CC	CC	TC	TC	TC	CC	CC	CC	TT	CC	CC	CC	TC	CC	TC	CC	CC	CC	TC	TC	TT	CC	CC	CC	TC	CC	CC	CC	CC	TC	CC	TC	TT
OAR1_110340048.1	1	110340048	--	TC	TT	CC	TC	CC	TC	CC	TC	CC	CC	TT	CC	CC	TC	TC	TC	TC	TC	TC	TT	TC	CC	TT	TT	TT	CC	CC	TC	TT	CC	TT	CC	CC	CC	TC	TT	TT	TC	TC	TT	TC	TC	CC	TT	TC	CC
OAR1_110429233.1	1	110429233	--	AA	AA	AA	AA	AA	AA	AG	AA	AA	AG	AA	AG	AA	AA	AG	AA	AA	AA	AA	AA	AA	AA	AG	AA	AA	AG	AG	AA	AG	AA	AA	AA	AA	AA	AA	AA	AG	AA	AG	AA	AG	AA	AA	AA	AA	AA
OAR1_110509088.1	1	110509088	--	GG	GG	GG	GG	GG	GG	GG	GG	GG	GG	GG	GG	GG	GG	GG	GG	GG	GG	GG	AG	GG	GG	GG	GG	GG	GG	GG	GG	GG	GG	GG	GG	GG	GG	GG	GG	GG	GG	GG	GG	GG	AG	GG	GG	GG	GG
OAR1_110553996.1	1	110553996	--	CC	CC	CC	CC	CC	CC	CC	CC	CC	CC	CC	CC	CC	CC	CC	CC	CC	CC	CC	TC	CC	CC	TC	CC	CC	CC	CC	CC	TC	CC	CC	CC	CC	CC	CC	CC	TT	CC	CC	CC	CC	TC	CC	CC	CC	CC
OAR1_110626692.1	1	110626692	--	AG	AA	AG	AG	AA	AA	GG	AG	AG	AG	AA	AG	AG	AG	AG	AA	AA	AA	AG	AG	AG	AA	AG	AA	AA	AG	GG	AA	AG	AG	AA	AG	AA	AG	AG	AA	GG	AA	AG	AA	AG	GG	AG	AA	AA	AA
OAR1_110679887.1	1	110679887	--	AG	AA	AG	AA	AA	AA	AA	AG	AG	AA	AA	AA	AG	AG	AA	AA	AA	AA	AG	AG	AG	AA	AG	AA	AA	AA	AG	AA	AG	AG	AA	AG	AA	AG	AG	AA	GG	AA	AA	AA	AA	GG	AG	AA	AA	AA
OAR1_110741899.1	1	110741899	--	TC	TT	TC	TT	TT	TT	TT	TC	TC	TT	TT	TT	TC	TC	TT	TT	TT	TT	TC	TT	TC	TT	TT	TT	TT	TT	TC	TT	TT	TC	TT	TC	TT	TC	TC	TT	TT	TT	TT	TT	TT	TC	TC	TT	TT	TT
OAR1_11087132.1	1	11087132	--	TT	TT	TT	TT	TT	TT	TT	TT	TT	TT	TT	TT	TT	TT	TT	TT	TT	TT	TC	TC	TC	TT	TT	TT	TT	TT	TC	TT	TC	TT	TT	TT	TT	TT	TC	TC	TC	TT	TC	TT	TT	TT	TT	TT	TC	TT
OAR1_110989185.1	1	110989185	--	TT	TT	TT	TT	TT	TT	TT	TT	TT	TT	TT	TT	TT	TT	TT	TT	TT	TT	TT	TT	TC	TT	TT	TT	TT	TT	TT	TT	TT	TT	TT	TT	TT	TT	TT	TT	TT	TT	TT	TT	TT	TT	TT	TT	TT	TT
OAR1_111034114.1	1	111034114	--	TT	TG	TT	TG	TT	TG	TG	TG	TT	TG	TG	TG	TT	TT	GG	TG	TG	TG	TG	TT	TG	TT	TG	GG	TG	TG	TG	TT	TG	TG	TT	TT	TG	TT	TG	GG	TT	TG	GG	TG	TG	TT	TT	GG	TG	TT
OAR1_111159099.1	1	111159099	--	AG	AG	AG	GG	AA	AG	AG	GG	AG	AA	AG	AA	AG	AG	AG	AG	AG	AG	GG	AG	AG	AA	AG	GG	AG	AA	AG	AA	AG	GG	AA	AG	AG	AA	GG	GG	AA	AG	AG	AG	AA	GG	AA	GG	AG	AA
OAR1_111667644.1	1	111667644	--	CC	AC	CC	AA	CC	AC	AC	AC	CC	CC	AC	CC	CC	CC	AC	AC	AC	AC	AC	CC	AC	CC	AC	AA	AC	CC	CC	CC	AC	AC	CC	CC	CC	CC	AC	AA	CC	AC	AC	AC	CC	AC	AC	AA	AC	CC
OAR1_111681099.1	1	111681099	--	AG	AG	AG	AA	GG	AG	AG	AA	AG	GG	AG	GG	AG	AG	AG	AG	AG	AG	AA	AG	AG	GG	AG	AA	AG	GG	AG	GG	AG	AA	GG	AG	GG	GG	AA	AA	GG	AG	AG	AG	GG	AA	AG	AA	AG	GG
OAR1_111897874.1	1	111897874	--	TC	TC	TC	CC	TT	TC	TC	CC	TC	TT	TC	TT	TC	TC	TC	TC	TC	TC	CC	TC	TC	TT	TC	CC	TC	TT	TC	TT	TC	CC	TT	TC	TT	TT	CC	CC	TT	TC	TC	TC	TT	CC	TT	CC	TC	TT
OAR1_111905392.1	1	111905392	--	CC	CC	CC	CC	CC	TC	TC	CC	CC	TC	CC	TC	TC	CC	TC	CC	CC	CC	CC	CC	CC	CC	CC	CC	CC	TT	TC	CC	CC	CC	CC	CC	CC	TT	CC	CC	TC	CC	TC	CC	TC	CC	TC	CC	CC	TC
OAR1_111942228.1	1	111942228	--	TC	TC	TC	TC	CC	TT	CC	TT	TC	CC	TC	CC	TT	TC	TC	TC	TC	TC	TT	CC	TT	CC	TC	TT	TC	TC	TC	CC	TC	TT	CC	TC	TC	TT	TT	TT	TC	TC	TC	TC	CC	TC	CC	TT	TC	TC
OAR1_111982962.1	1	111982962	--	TG	TG	TG	TG	TT	GG	TT	GG	TG	TT	TG	TT	GG	TG	TG	TG	TG	TG	GG	TT	GG	TT	TG	GG	TG	TG	TG	TT	TG	GG	TT	TG	TG	GG	GG	GG	TG	TG	TG	TG	TT	TG	TT	GG	TG	TG
OAR1_112076929.1	1	112076929	--	TT	TT	TT	TT	TT	TT	TT	TT	TT	TT	TT	TT	TT	TT	TT	TT	TT	TT	TT	TC	TT	TT	TT	TT	TT	TT	TT	TT	TT	TT	TT	TT	TT	TT	TT	TT	TT	TT	TT	TT	TT	TT	TT	TT	TT	TT
OAR1_112134807.1	1	112134807	--	GG	GG	GG	GG	GG	GG	AG	GG	GG	AG	GG	AG	GG	GG	AG	GG	GG	GG	GG	GG	GG	GG	GG	GG	GG	AG	AG	GG	GG	GG	GG	GG	GG	GG	GG	GG	GG	GG	AG	GG	AG	GG	GG	GG	GG	GG
OAR1_112239116.1	1	112239116	--	TG	TT	TG	TG	TT	GG	TT	TG	TG	TT	TT	TT	GG	TG	TG	TT	TT	TT	TG	TT	TT	TT	TG	TG	TG	TG	TG	TT	TG	GG	TT	TG	TT	GG	GG	GG	TG	TT	TT	TT	TT	TG	TG	TG	TG	TG
OAR1_112382083.1	1	112382083	--	AA	AA	AA	AA	AA	AA	AA	AA	AA	AA	AA	AA	AA	AA	AA	AA	AA	AA	AA	AA	AA	AA	AA	AA	AA	AA	AA	AA	AA	AA	AA	AA	AA	AA	AA	AA	AA	AA	AA	AA	AA	AA	AA	AA	AA	AA
OAR1_112480565.1	1	112480565	--	TC	TC	TC	TC	CC	TT	TC	TT	TC	TC	TC	TC	TT	TC	TT	TC	TC	TC	TT	CC	TT	CC	TC	TT	TC	TT	TT	CC	TC	TT	CC	TC	TC	TT	TT	TT	TC	TC	TT	TC	TC	TC	TC	TT	TC	TC
OAR1_112524488.1	1	112524488	--	AG	AG	AG	GG	GG	AG	AG	AA	AG	AG	AG	AG	AA	AG	AG	AG	AG	AG	AA	GG	AA	GG	GG	AG	GG	AA	AA	GG	GG	AG	GG	AG	AG	AA	AG	GG	AG	AG	AA	AG	AG	AG	GG	AG	GG	AG
OAR1_112587247.1	1	112587247	--	GG	AG	GG	AG	GG	AA	AG	AG	GG	AG	AG	AG	AG	GG	AA	AG	AG	AG	AG	GG	AG	GG	AG	AA	AA	AA	AG	GG	AG	AG	GG	GG	GG	AA	AG	AA	AG	AG	AA	AG	AG	GG	GG	AA	AG	AG
OAR1_112896959.1	1	112896959	--	AA	AA	AG	AG	AA	GG	AA	AG	AG	AA	AA	AA	GG	AG	AG	AA	AA	AA	AG	AA	AG	AA	AG	AG	AG	AG	AG	AA	AG	GG	AA	AG	AG	GG	AG	GG	AG	AA	AA	AA	AA	AG	AG	AG	AG	AG
OAR1_112914096.1	1	112914096	--	GG	GG	GG	GG	GG	TG	TG	GG	GG	TG	GG	TG	TG	GG	TG	GG	GG	GG	GG	GG	TG	GG	GG	GG	GG	TT	TG	GG	GG	GG	GG	GG	TG	TT	GG	GG	TG	GG	TG	GG	TG	GG	GG	GG	GG	TG
OAR1_112929344.1	1	112929344	--	AA	AA	AG	AG	AA	AG	AA	AG	AG	AA	AA	AA	AG	AG	AG	AA	AA	AA	AG	AA	AA	AA	AG	AG	AG	AA	AG	AA	AG	GG	AA	AG	AA	AA	AG	GG	AG	AA	AA	AA	AA	AG	AA	AG	AG	AA
OAR1_112952978.1	1	112952978	--	TT	TT	TT	TC	TT	CC	TC	TT	TT	TC	TT	TC	TC	TT	CC	TT	TT	TT	TT	TT	TC	TT	TC	TC	TC	CC	TC	TT	TC	TC	TT	TT	TC	CC	TC	CC	TC	TT	TC	TT	TC	TT	TT	TC	TC	TC
OAR1_113358874.1	1	113358874	--	CC	CC	TC	CC	CC	CC	CC	TC	TC	CC	CC	CC	TC	TC	CC	CC	CC	CC	TC	CC	CC	CC	CC	CC	CC	CC	TC	CC	CC	TC	CC	TC	CC	CC	CC	CC	TC	CC	CC	CC	CC	TC	TC	CC	CC	CC
OAR1_113402761.1	1	113402761	--	TT	TT	TG	TT	TT	TT	TT	TG	TG	TT	TT	TT	TG	TG	TT	TT	TT	TT	TG	TT	TT	TT	TT	TT	TT	TT	TG	TT	TT	TG	TT	TG	TT	TT	TT	TT	TG	TT	TT	TT	TT	TG	TG	TT	TT	TT
OAR1_114069491_X.1	1	114069491	--	CC	CC	CC	CC	CC	CC	TC	CC	CC	TC	CC	TC	CC	CC	TC	CC	CC	CC	CC	CC	TC	CC	CC	CC	CC	TC	TC	CC	CC	CC	CC	CC	TC	TC	CC	CC	CC	CC	TC	CC	TC	CC	CC	CC	CC	CC
OAR1_114324818.1	1	114324818	--	GG	GG	AG	AG	GG	AA	GG	AG	AG	GG	GG	GG	AA	AG	AG	GG	GG	GG	AG	GG	GG	GG	AG	AG	AG	AG	AG	GG	AG	AA	GG	AG	GG	AA	AG	AA	AG	GG	GG	GG	GG	AG	AG	AG	AG	AG
OAR1_114388832.1	1	114388832	--	TC	TT	TC	TC	CC	TC	TC	TT	TC	TC	TC	TC	TC	TT	TT	TC	TC	TC	TT	TC	TT	CC	TC	TT	TT	TC	TT	TC	TT	TT	TC	TC	TC	TC	TT	TT	CC	TC	TT	TT	TT	TC	TC	TT	TC	CC
OAR1_114418178.1	1	114418178	--	AG	AA	GG	AG	GG	AG	AG	AG	GG	AG	AG	AG	GG	AG	AA	AG	AG	AG	AG	AG	AA	GG	AG	AA	AA	AG	AG	AG	AA	AG	AG	GG	AG	AG	AA	AA	GG	AG	AA	AA	AA	GG	AG	AA	AG	GG
OAR1_114647847.1	1	114647847	--	TC	CC	TC	TT	TT	TC	TC	CC	TC	TC	TC	TC	CC	CC	TC	TC	TC	TC	CC	TC	TC	TT	TT	TC	TC	CC	CC	TC	TC	TC	TC	TC	TT	CC	TC	TT	TT	TC	CC	CC	CC	TC	TC	TC	TT	TC
OAR1_114668260_X.1	1	114668260	--	AA	AA	AA	AA	AA	AA	AA	AA	AA	AA	AA	AA	AA	AA	AA	AA	AA	AA	AA	AA	AA	AA	AA	AA	AA	AA	AA	AA	AA	AA	AA	AA	AA	AG	AA	AA	AA	AA	AA	AA	AA	AA	AA	AA	AA	AA
OAR1_114706719.1	1	114706719	--	TC	CC	TT	TT	TT	TT	TC	TC	TT	TC	TC	TT	TT	TC	TC	TC	TC	TC	TC	TC	TC	TT	TT	TC	TC	TC	TC	TC	TC	TT	TC	TT	TT	TC	TC	TT	TT	TC	CC	CC	CC	TT	TT	TC	TT	TT
OAR1_114728454.1	1	114728454	--	TG	TT	TG	GG	GG	GG	TG	TT	TG	TG	TG	GG	TG	TT	TG	TG	TG	TG	TT	TG	TG	GG	GG	TG	TG	TG	TT	TG	TG	TG	TG	TG	GG	TG	TG	GG	GG	TG	TT	TT	TT	TG	GG	TG	GG	GG
OAR1_114784862.1	1	114784862	--	TT	TT	TG	TT	TT	TG	TT	TG	TG	TT	TT	TT	GG	TG	TT	TT	TT	TT	TG	TT	TG	TT	TT	TT	TT	TG	TG	TT	TT	TG	TT	TG	TG	GG	TT	TT	TG	TT	TT	TT	TT	TG	TG	TT	TT	TG
OAR1_114806043.1	1	114806043	--	CC	CC	TC	CC	CC	TC	CC	TC	TC	CC	CC	CC	TT	TC	CC	CC	CC	CC	TC	CC	TC	CC	CC	CC	CC	TC	TC	CC	CC	TC	CC	TC	TC	TT	CC	CC	CC	CC	CC	CC	CC	TC	CC	CC	CC	TC
OAR1_114921634.1	1	114921634	--	GG	GG	GG	GG	GG	GG	GG	GG	GG	GG	GG	GG	GG	GG	GG	GG	GG	GG	GG	GG	GG	GG	GG	GG	GG	GG	GG	GG	GG	GG	GG	GG	GG	GG	GG	GG	GG	GG	GG	GG	GG	GG	GG	GG	GG	GG
OAR1_115148286.1	1	115148286	--	GG	GG	GG	AG	GG	AG	GG	GG	GG	GG	GG	GG	GG	GG	AG	GG	GG	GG	GG	GG	AG	GG	AG	AG	AG	GG	GG	GG	AG	AG	GG	GG	AG	GG	AG	AA	AG	GG	GG	GG	GG	GG	GG	AG	AG	GG
OAR1_11563293.1	1	11563293	--	AA	AG	AA	AA	AA	AA	AA	AG	AA	AA	AG	AA	AA	AG	AG	AG	AA	AG	AA	AG	AA	AG	AG	AA	AA	AA	AA	AG	AA	AA	AA	GG	AG	AA	AA	AA	AG	AA	AG	AG	AA	AA	GG	AA	AA	AA
OAR1_116061476.1	1	116061476	--	GG	GG	GG	GG	GG	AG	GG	GG	GG	GG	GG	GG	AG	GG	GG	GG	GG	GG	GG	GG	AG	GG	GG	GG	GG	AG	GG	GG	GG	GG	GG	GG	AG	AG	GG	GG	GG	GG	GG	GG	GG	GG	GG	GG	GG	AG
OAR1_116120138.1	1	116120138	--	AA	AA	AA	AA	AA	AA	AA	AA	AA	AA	AA	AA	AA	AA	AA	AA	AA	AA	AA	AA	AG	AA	AA	AA	AA	AA	AA	AA	AA	AA	AA	AA	AG	AA	AA	AA	AG	AA	AA	AA	AA	AA	AA	AA	AA	AA
OAR1_116289067.1	1	116289067	--	GG	GG	GG	GG	AA	AG	GG	GG	GG	AG	GG	AA	AG	GG	GG	GG	AG	AG	GG	AG	GG	AG	GG	GG	GG	AG	GG	AG	GG	GG	AG	GG	GG	AG	GG	GG	AG	AA	GG	GG	GG	GG	AG	GG	AG	AA
OAR1_116345523.1	1	116345523	--	GG	GG	GG	GG	AA	AG	GG	GG	GG	AG	GG	AA	AG	GG	GG	GG	AG	AG	GG	AG	AG	AG	GG	GG	GG	AG	GG	AG	GG	GG	AG	GG	AG	AG	GG	GG	AG	AA	GG	GG	GG	GG	GG	GG	AG	AA
OAR1_116407937.1	1	116407937	--	CC	CC	CC	CC	TT	TC	CC	CC	CC	TC	CC	TT	TC	CC	CC	CC	TC	TC	CC	TC	TC	TC	CC	CC	CC	TC	CC	TC	CC	CC	TC	CC	TC	TC	CC	CC	TT	TT	CC	CC	CC	CC	TC	CC	TC	TT
OAR1_116424645.1	1	116424645	--	GG	GG	GG	GG	GG	GG	GG	GG	GG	GG	GG	GG	GG	GG	GG	GG	GG	GG	GG	GG	AG	GG	GG	GG	GG	GG	GG	GG	GG	GG	GG	GG	AG	GG	GG	GG	AG	GG	GG	GG	GG	GG	AG	GG	GG	GG
OAR1_116481781.1	1	116481781	--	--	--	--	--	--	--	AG	--	--	AG	--	GG	--	--	--	--	--	--	--	--	--	GG	--	--	--	AG	--	--	--	--	--	--	AG	AG	--	--	AG	GG	--	--	--	--	GG	--	--	GG
OAR1_116535590.1	1	116535590	--	TT	TT	TT	TT	TT	TT	TC	TT	TT	TC	TT	TT	TT	TT	TC	TT	TT	TT	TT	TT	TC	TT	TT	TT	TT	TC	TC	TT	TT	TT	TT	TT	TC	TC	TT	TT	TC	TT	TC	TT	TC	TT	TT	TT	TT	TT
OAR1_116586605.1	1	116586605	--	TT	TT	TT	TT	TT	TT	TT	TT	TT	TT	TT	TT	TT	TT	TT	TT	TT	TT	TT	TT	TT	TT	TT	TT	TT	TT	TT	TT	TT	TT	TT	TT	TT	TT	TT	TT	TT	TT	TT	TT	TT	TT	TT	TT	TT	TT
OAR1_116651151.1	1	116651151	--	AA	AA	AA	AA	GG	AA	AA	AA	AA	AG	AA	GG	AA	AA	AA	AA	AG	AG	AA	AG	AA	AG	AA	AA	AA	AA	AA	AG	AA	AA	AG	AA	AA	AA	AA	AA	AG	GG	AA	AA	AA	AA	AG	AA	AG	AG
OAR1_116671699.1	1	116671699	--	TC	TT	CC	CC	CC	CC	CC	TC	CC	CC	TC	CC	CC	TC	CC	TC	TC	TC	CC	TC	TC	CC	CC	TC	TC	CC	CC	TC	TC	CC	TC	CC	CC	CC	TC	CC	CC	CC	TC	TT	TC	CC	TC	TC	CC	CC
OAR1_116705932.1	1	116705932	--	CC	CC	CC	CC	CC	CC	TC	CC	CC	TC	CC	CC	CC	CC	TC	CC	CC	CC	CC	CC	CC	CC	CC	CC	CC	TC	TC	CC	CC	CC	CC	CC	CC	TC	CC	CC	CC	CC	TC	CC	TC	CC	CC	CC	CC	CC
OAR1_116830364.1	1	116830364	--	TC	TT	TC	TC	TT	TC	CC	TT	TC	TC	TC	TT	TC	TT	TC	TC	TT	TT	TT	TT	TT	TC	TC	TT	TT	CC	TC	TT	TT	TT	TT	TC	TC	CC	TT	TT	TT	TT	TC	TT	TC	TC	TC	TT	TT	TC
OAR1_11691321.1	1	11691321	--	CC	CC	TC	TC	CC	TC	CC	TC	CC	CC	CC	CC	TC	CC	CC	TC	CC	CC	CC	CC	TC	CC	CC	TT	TC	CC	CC	CC	CC	TC	CC	CC	TC	CC	TC	TC	TC	TC	CC	CC	CC	CC	CC	TC	CC	TC
OAR1_117011612.1	1	117011612	--	CC	CC	TC	TC	TT	TC	TC	TC	TC	TT	CC	TT	TC	TC	TT	CC	TC	TC	TT	TC	CC	TC	TC	TC	TC	TC	TT	TC	TC	TT	TC	TC	CC	TC	TC	TT	TC	TT	TC	CC	TC	TC	TC	TC	TT	TC
OAR1_117058347.1	1	117058347	--	GG	GG	AG	GG	GG	GG	AG	AG	AG	AG	GG	GG	AG	AG	AG	GG	GG	GG	AA	GG	GG	GG	GG	GG	GG	AG	AA	GG	GG	AG	GG	AG	GG	AG	GG	GG	GG	GG	AG	GG	AG	AG	GG	GG	GG	GG
OAR1_117069007.1	1	117069007	--	CC	CC	CC	CC	CC	CC	TC	CC	CC	TC	CC	CC	CC	CC	TC	CC	CC	CC	CC	CC	TC	CC	CC	CC	CC	TC	TC	CC	CC	CC	CC	CC	TC	TC	CC	CC	CC	CC	TC	CC	TC	CC	CC	CC	CC	CC
OAR1_117122442.1	1	117122442	--	TT	TT	TC	TC	TT	TC	TC	TC	TC	TC	TT	TT	TC	TC	CC	TT	TT	TT	CC	TT	TT	TT	TC	TC	TC	TC	CC	TT	TC	CC	TT	TC	TT	TC	TC	CC	TT	TT	TC	TT	TC	TC	TC	TC	TC	TT
OAR1_117144883.1	1	117144883	--	GG	GG	AG	AG	AA	AG	GG	AG	AG	AG	GG	AA	AG	AG	AG	GG	AG	AG	AA	AG	GG	AG	AG	AG	AG	GG	AG	AG	AG	AA	AG	AG	GG	GG	AG	AA	AG	AA	GG	GG	GG	AG	AG	AG	AA	AG
OAR1_117165620.1	1	117165620	--	AA	AA	AA	AC	AA	AC	AC	AA	AA	AC	AA	AA	AA	AA	CC	AA	AA	AA	AA	AA	AA	AA	AC	AC	AC	AC	AC	AA	AC	AC	AA	AA	AA	AC	AC	CC	AA	AA	AC	AA	AC	AA	AA	AC	AC	AA
OAR1_117214017.1	1	117214017	--	GG	GG	GG	AG	AA	AG	GG	GG	GG	AG	GG	AA	GG	GG	AG	GG	AG	AG	GG	AG	AG	AG	AG	AG	AG	GG	GG	AG	AG	AG	AG	GG	AG	GG	AG	AA	AG	AA	GG	GG	GG	GG	AG	AG	AA	AG
OAR1_117268913.1	1	117268913	--	GG	GG	GG	GG	AA	GG	AG	GG	GG	AA	GG	AA	GG	GG	AG	GG	AG	AG	GG	AG	AG	AG	GG	GG	GG	AG	AG	AG	GG	GG	AG	GG	AG	AG	GG	GG	AG	AA	AG	GG	AG	GG	GG	GG	AG	AG
OAR1_117328447.1	1	117328447	--	--	--	AG	AG	AA	AA	AG	AA	AG	AA	--	AA	AA	AA	AA	--	AA	AA	AA	AA	--	AG	AG	AA	AA	AA	AA	AA	AA	AA	AA	AG	GG	AA	AA	AA	AA	AA	AA	--	AA	AG	AG	AA	AA	AA
OAR1_117386913.1	1	117386913	--	GG	GG	GG	GG	GG	GG	GG	GG	GG	GG	GG	GG	GG	GG	GG	GG	GG	GG	GG	GG	AG	GG	GG	GG	GG	GG	GG	GG	GG	GG	GG	GG	AG	GG	GG	GG	GG	GG	GG	GG	GG	GG	GG	GG	GG	GG
OAR1_117452092.1	1	117452092	--	AG	AA	AG	GG	AA	GG	GG	AA	AG	AG	AG	AA	AG	AA	GG	AG	AA	AA	AA	AA	AG	AG	GG	AG	AG	GG	AG	AA	AG	AG	AA	AG	GG	GG	AG	GG	AG	AA	AG	AA	AG	AG	GG	AG	AG	AG
OAR1_117524736.1	1	117524736	--	CC	CC	CC	AC	CC	CC	AA	CC	AC	AC	CC	CC	CC	CC	AC	CC	CC	CC	CC	CC	CC	CC	CC	CC	CC	AC	AC	CC	CC	CC	CC	CC	CC	AC	CC	CC	CC	CC	AC	CC	AC	AC	AC	CC	CC	CC
OAR1_117658555.1	1	117658555	--	GG	GG	TG	TG	GG	GG	TG	TG	TT	TG	GG	GG	TG	TG	TG	GG	GG	GG	TT	GG	GG	GG	GG	GG	GG	TG	TT	GG	GG	TG	GG	TG	GG	GG	GG	GG	GG	GG	GG	GG	TG	TT	GG	GG	GG	GG
OAR1_11766718.1	1	11766718	--	TC	CC	CC	TC	TT	CC	TC	TC	TC	TT	TC	TC	TC	TC	TC	CC	TT	TC	TT	CC	TC	TC	CC	CC	TC	TT	TT	TC	CC	TT	TT	CC	TC	CC	CC	TC	CC	TT	TC	CC	TT	TC	CC	TC	TC	TC
OAR1_117728649.1	1	117728649	--	CC	CC	CC	CC	CC	CC	CC	CC	CC	CC	CC	CC	CC	CC	CC	CC	CC	CC	CC	CC	TC	CC	CC	CC	CC	CC	CC	CC	CC	CC	CC	CC	TC	CC	CC	CC	CC	CC	CC	CC	CC	CC	CC	CC	CC	CC
OAR1_117762259.1	1	117762259	--	GG	GG	AG	AG	GG	AG	AA	AG	AA	AG	GG	GG	AA	AG	AG	GG	GG	GG	AA	GG	GG	GG	GG	GG	GG	AA	AA	GG	GG	AG	GG	AG	GG	AA	GG	GG	AG	GG	AG	GG	AG	AA	AG	GG	GG	AG
OAR1_11780663.1	1	11780663	--	TC	TC	CC	TC	TT	CC	TC	TT	TC	TT	TT	TC	TC	TT	TT	TC	TT	TT	TT	TT	TC	TT	TC	CC	TC	TT	TT	TT	TC	TT	TT	TT	TC	CC	TC	TC	TC	TT	TT	TC	TT	TC	TT	TC	TC	TC
OAR1_117951301.1	1	117951301	--	CC	CC	TC	TC	TT	CC	TT	TC	TT	TT	CC	TT	TC	TC	TC	CC	TC	TC	TT	TC	CC	TC	CC	CC	CC	TC	TT	TC	CC	TC	TC	TC	CC	TC	CC	CC	TC	TT	TC	CC	TC	TT	TC	CC	TC	TC
OAR1_117978374.1	1	117978374	--	CC	CC	CC	CC	CC	GC	CC	CC	CC	CC	CC	CC	GC	CC	CC	CC	CC	CC	CC	CC	GC	CC	CC	CC	CC	GC	CC	CC	CC	CC	CC	CC	GC	GC	CC	CC	CC	CC	CC	CC	CC	CC	CC	CC	CC	GC
OAR1_118181628.1	1	118181628	--	CC	CC	CC	CC	TT	CC	CC	CC	CC	TC	CC	TT	CC	CC	CC	CC	TC	TC	CC	TC	CC	TC	CC	CC	CC	CC	CC	TC	CC	CC	TC	CC	CC	CC	CC	CC	TC	TT	CC	CC	CC	CC	CC	CC	TC	TC
OAR1_118520739.1	1	118520739	--	AA	AA	AC	AC	AA	AC	AC	AC	CC	AC	AC	AA	AC	AC	AC	AC	AA	AA	CC	AA	CC	AA	AA	AA	AA	CC	CC	AA	AA	AC	AC	AC	AC	CC	AA	AA	AC	AA	AA	AA	AC	CC	AA	AC	AA	AC
OAR1_118596565.1	1	118596565	--	AG	AA	AA	AG	AA	AG	AA	AA	AA	AA	AG	AA	AA	AA	AG	AA	AA	AA	AA	AA	AA	AA	GG	AG	AG	AA	AA	AA	AA	AA	AA	AA	AA	AA	AG	GG	AA	AA	AA	AA	AA	AA	AA	AG	AG	AA
OAR1_118619500.1	1	118619500	--	TC	CC	CC	TC	CC	TC	CC	CC	CC	CC	TC	CC	CC	CC	TC	CC	CC	CC	CC	CC	CC	CC	TT	TC	TC	CC	CC	CC	CC	CC	CC	CC	CC	CC	TC	TT	CC	CC	CC	CC	CC	CC	CC	TC	TC	CC
OAR1_118659502.1	1	118659502	--	TG	TT	TG	TG	TT	GG	TT	TG	TG	TT	GG	TT	TG	TG	TG	TG	TT	TT	GG	TT	TG	TT	GG	TG	TG	TG	TG	TT	TT	TG	TG	TG	TT	GG	TG	GG	TG	TT	TT	TT	TT	TG	TT	GG	TG	TG
OAR1_118773744.1	1	118773744	--	TT	TT	AT	AT	AA	AT	AT	AT	AA	AA	AT	AA	AT	AT	AT	AT	AT	AT	AA	AT	AA	AT	TT	TT	TT	AA	AA	AT	TT	AT	AA	AT	AT	AA	TT	TT	AA	AA	TT	TT	AT	AA	TT	AT	AT	AA
OAR1_118879418.1	1	118879418	--	AA	AA	AA	AG	AA	AA	AG	AA	AG	AG	AA	AA	AA	AA	AG	AA	AA	AA	AA	AA	AG	AA	AA	AA	AA	AG	AG	AA	AA	AA	AA	AA	AG	AA	AA	AA	AA	AA	AA	AA	AG	AG	AA	AA	AA	AA
OAR1_118919145.1	1	118919145	--	--	--	--	--	--	--	--	--	--	--	--	--	--	--	--	--	--	--	--	--	--	--	--	--	--	--	--	--	--	--	--	--	--	--	--	--	--	--	--	--	--	--	--	--	--	--
OAR1_118992470.1	1	118992470	--	TT	TT	TT	TT	CC	TT	TT	TT	TT	TC	TT	CC	TT	TT	TT	TT	TC	TC	TT	TC	TC	TC	TT	TT	TT	TT	TT	TC	TT	TT	TC	TT	TC	TT	TT	TT	TC	CC	TT	TT	TT	TT	TT	TT	TC	TC
OAR1_119039319.1	1	119039319	--	AC	AA	CC	CC	CC	CC	CC	AC	CC	CC	CC	CC	AC	AC	CC	CC	AC	AC	CC	AC	AC	CC	CC	AC	AC	CC	CC	AC	AC	CC	CC	CC	AC	CC	AC	CC	CC	CC	AC	AA	AC	CC	AC	CC	CC	CC
OAR1_119093119.1	1	119093119	--	CC	CC	CC	TC	CC	CC	TC	CC	TC	TC	CC	CC	CC	CC	TC	CC	CC	CC	CC	CC	CC	CC	CC	CC	CC	TC	TC	CC	CC	CC	CC	CC	CC	CC	CC	CC	CC	CC	CC	CC	TC	TC	CC	CC	CC	CC
OAR1_119154049.1	1	119154049	--	AG	AA	AG	GG	GG	AG	GG	AA	AG	GG	AG	GG	AA	AA	GG	AG	AG	AG	AA	AG	AG	GG	GG	AG	AG	AG	AG	AG	AA	AA	AG	AG	GG	AA	AG	GG	AG	GG	AG	AA	AG	AG	AG	AG	GG	AG
OAR1_119469795.1	1	119469795	--	TC	CC	TC	TC	TT	TT	TC	CC	CC	TC	TC	TT	TC	CC	TC	TC	TC	TC	CC	TC	TC	TT	TT	TC	TC	TC	TC	TC	CC	CC	TC	TC	TT	TT	TC	TT	TT	TT	TC	CC	CC	CC	TC	TC	TT	TT
OAR1_119599313.1	1	119599313	--	CG	CC	GG	CG	CC	GG	CC	CG	CG	CC	GG	CC	CG	CG	CG	GG	CC	CC	GG	CC	GG	CG	GG	CG	CG	CG	CG	CC	CG	GG	CG	GG	GG	GG	CG	GG	CG	CC	CC	CC	CC	CG	GG	GG	CG	CG
OAR1_119613390.1	1	119613390	--	TA	TT	TA	TA	TT	AA	TT	TT	TT	TT	TA	TT	TA	TT	TA	TA	TT	TT	TT	TT	TA	TA	AA	TA	TA	TA	TA	TT	TT	TT	TT	TA	AA	AA	TA	AA	TA	TT	TT	TT	TT	TT	AA	TA	TA	TA
OAR1_119676006.1	1	119676006	--	AA	AA	GG	GG	AA	AG	AG	AA	AG	AG	AG	GG	AG	AG	AA	GG	AG	AG	AG	AA	AG	AG	AG	AA	AG	AG	AG	AA	AA	GG	AA	GG	AG	AG	AG	AA	GG	AA	AG	AG	GG	AA	GG	GG	GG	AG
OAR1_119764980.1	1	119764980	--	CC	CC	TT	CC	CC	CC	CC	TC	TC	CC	TC	CC	CC	TC	CC	TT	CC	CC	TT	CC	TC	TC	CC	CC	CC	CC	TC	CC	TC	TT	TC	TT	TC	CC	CC	CC	CC	CC	CC	CC	CC	CC	TT	TC	CC	CC
OAR1_119835976.1	1	119835976	--	CC	CC	CC	CC	CC	CC	CC	CC	CC	CC	CC	CC	CC	CC	CC	CC	CC	CC	CC	CC	CC	CC	CC	CC	CC	CC	CC	CC	CC	CC	CC	CC	CC	CC	CC	CC	CC	CC	CC	CC	CC	CC	CC	CC	CC	CC
OAR1_119922403.1	1	119922403	--	CC	CC	CC	CC	CC	CC	CC	CC	CC	CC	CC	CC	CC	CC	CC	CC	CC	CC	CC	CC	CC	CC	CC	CC	CC	CC	CC	CC	CC	CC	CC	CC	CC	CC	CC	CC	CC	CC	CC	CC	CC	CC	CC	CC	CC	CC
OAR1_120032190.1	1	120032190	--	TT	TT	TT	TT	TT	TG	TT	TT	TT	TT	TT	TT	TG	TT	TT	TT	TT	TT	TT	TT	TT	TT	TT	TT	TT	TG	TT	TT	TT	TT	TT	TT	TT	GG	TT	TT	TG	TT	TT	TT	TT	TT	TG	TT	TT	TG
OAR1_120042847.1	1	120042847	--	AG	GG	AA	AA	GG	AA	AG	AG	AA	AG	AA	GG	AG	AG	AA	AA	GG	GG	AA	GG	AA	AG	AA	AG	AG	AA	AA	GG	AG	AA	AG	AA	AA	AA	AG	AA	AG	GG	GG	GG	AG	AG	AA	AA	AG	AG
OAR1_120096443.1	1	120096443	--	AA	AA	AA	AA	AA	AA	AA	AA	AA	AA	AA	AA	AA	AA	AA	AA	AA	AA	AA	AA	AA	AA	AA	AA	AA	AA	AA	AA	AA	AA	AA	AA	AA	AA	AA	AA	AA	AA	AA	AA	AA	AA	AA	AA	AA	AA
OAR1_120133939.1	1	120133939	--	TC	TT	TC	CC	TT	CC	TC	TT	TC	TC	TC	TT	TC	TT	CC	TC	TT	TT	TT	TT	TT	TC	CC	TC	TC	CC	CC	TT	TT	TT	TT	TC	TC	CC	TC	CC	TC	TT	TT	TT	TC	TC	TC	TC	TC	TC
OAR1_120197222.1	1	120197222	--	AC	AA	AC	AC	AA	CC	AA	AA	AA	AA	AC	AA	AC	AA	AC	AC	AA	AA	AA	AA	AA	AC	CC	AC	AC	AC	AC	AA	AA	AA	AA	AC	AC	CC	AC	CC	AC	AA	AA	AA	AA	AA	AC	AC	AC	AC
OAR1_120223176.1	1	120223176	--	CC	CC	TC	CC	CC	CC	CC	TC	TC	CC	TC	CC	CC	TC	CC	TC	CC	CC	TT	CC	TC	CC	CC	CC	CC	CC	CC	CC	TC	TT	TC	TC	CC	CC	CC	CC	CC	CC	CC	CC	CC	CC	CC	TC	CC	CC
OAR1_120333510.1	1	120333510	--	TC	TT	TT	CC	TT	TC	TC	TT	TC	TC	TC	TT	TT	TT	CC	TT	TT	TT	TT	TT	TT	TT	CC	TC	TC	TC	TC	TT	TT	TT	TT	TT	TT	TT	TC	CC	TT	TT	TC	TT	TC	TC	TT	TC	TC	TT
OAR1_120499258.1	1	120499258	--	GG	GG	GG	AG	GG	AG	GG	GG	GG	GG	GG	GG	GG	GG	AG	GG	GG	GG	GG	GG	GG	GG	AA	AG	AG	GG	GG	GG	GG	GG	GG	GG	GG	GG	AG	AA	GG	GG	GG	GG	GG	GG	GG	AG	AG	GG
OAR1_120517193_X.1	1	120517193	--	GG	GG	GG	AG	GG	AG	GG	GG	GG	GG	GG	GG	GG	GG	AG	GG	GG	GG	GG	GG	GG	GG	AA	AG	AG	GG	GG	GG	GG	GG	GG	GG	GG	GG	AG	AA	GG	GG	GG	GG	GG	GG	GG	AG	AG	GG
OAR1_120528715.1	1	120528715	--	TT	TT	TC	TC	TT	TC	TT	TT	TT	TT	TT	TT	TT	TT	TC	TC	TT	TT	TT	TT	TT	TC	CC	TC	TC	TT	TC	TT	TT	TT	TT	TC	TC	TT	TC	CC	TT	TT	TT	TT	TT	TT	CC	TC	TC	TT
OAR1_120550895.1	1	120550895	--	TT	TT	AA	TA	TT	TT	TA	TA	AA	TA	TA	TT	TT	TA	TA	AA	TT	TT	AA	TT	AA	TA	TT	TT	TT	TA	AA	TT	TA	AA	TA	AA	AA	TT	TT	TT	TT	TT	TA	TT	TA	TA	AA	TA	TT	TT
OAR1_120657039.1	1	120657039	--	AG	GG	AA	GG	GG	AG	GG	AG	AG	GG	AA	GG	AG	AG	GG	AA	GG	GG	AA	GG	AA	AG	GG	GG	GG	AG	AG	GG	AG	AA	AG	AA	AA	AA	GG	GG	AG	GG	AG	GG	GG	GG	AA	AG	GG	AG
OAR1_120685177.1	1	120685177	--	CC	CC	TC	CC	CC	CC	CC	CC	CC	CC	CC	CC	CC	CC	CC	TC	CC	CC	CC	CC	TC	TC	CC	CC	CC	CC	TC	CC	TC	TC	CC	TC	TT	CC	CC	CC	CC	CC	CC	CC	CC	CC	TT	CC	CC	CC
OAR1_120726437.1	1	120726437	--	TT	TT	CC	TT	TT	TT	TT	TC	TC	TT	TC	TT	TT	TC	TT	CC	TT	TT	CC	TT	TC	TC	TT	TT	TT	TT	TC	TT	TT	TC	TC	CC	TC	TT	TT	TT	TT	TT	TT	TT	TT	TT	CC	TC	TT	TT
OAR1_120745945.1	1	120745945	--	AA	AA	GG	GG	AA	AG	AG	AG	GG	AG	AG	AA	AA	AG	GG	GG	AA	AA	GG	AA	GG	AG	GG	AG	AG	AG	GG	AA	AA	AG	AG	GG	GG	AA	AG	GG	AA	AA	AA	AA	AG	AG	GG	GG	AG	AA
OAR1_120751589.1	1	120751589	--	GG	GG	GG	GG	GG	AG	GG	GG	GG	GG	GG	GG	AG	GG	GG	GG	GG	GG	GG	GG	GG	GG	GG	GG	GG	AG	GG	GG	GG	GG	GG	GG	GG	AA	GG	GG	AG	GG	GG	GG	GG	GG	GG	GG	GG	AG
OAR1_120926458.1	1	120926458	--	AC	AA	CC	CC	AA	CC	AC	AC	CC	AC	CC	AA	AC	AC	CC	CC	AA	AA	CC	AA	CC	AC	CC	AC	AC	CC	CC	AA	AC	CC	AC	CC	CC	CC	AC	CC	CC	AA	AA	AA	AC	AC	CC	CC	AC	AC
OAR1_121001304.1	1	121001304	--	CC	CC	CC	TC	CC	TC	CC	CC	CC	CC	CC	CC	CC	CC	TC	CC	CC	CC	CC	CC	CC	CC	TT	TC	TC	CC	CC	CC	CC	CC	CC	CC	CC	CC	TC	TT	CC	CC	CC	CC	CC	CC	CC	TC	TC	CC
OAR1_121039840.1	1	121039840	--	AA	AA	AA	AC	AA	AC	AA	AA	AA	AA	AA	AA	AA	AA	AC	AA	AA	AA	AA	AA	AC	AA	CC	AC	AC	AA	AA	AA	AA	AA	AA	AA	AC	AA	AC	CC	AA	AA	AA	AA	AA	AA	AA	AC	AC	AA
OAR1_121062810.1	1	121062810	--	GG	GG	GG	AA	GG	AG	AG	GG	AG	AG	GG	GG	GG	GG	AA	GG	GG	GG	GG	GG	AG	GG	AA	AG	AG	AG	AG	GG	AG	AG	GG	GG	AG	GG	AG	AA	GG	GG	GG	GG	AG	AG	GG	AG	AG	GG
OAR1_121107476.1	1	121107476	--	CC	CC	CC	TT	CC	TC	TC	CC	TC	TC	CC	CC	CC	CC	TT	CC	CC	CC	CC	CC	TC	CC	TT	TC	TC	TC	TC	CC	CC	CC	CC	CC	TC	CC	TC	TT	CC	CC	CC	CC	TC	TC	CC	TC	TC	CC
OAR1_121168723.1	1	121168723	--	AA	AA	AG	AG	AA	AG	AG	AA	AG	AG	AA	AA	AG	AA	AG	AG	AA	AA	AA	AA	AG	AG	AA	AA	AA	GG	GG	AA	AG	AG	AA	AG	GG	GG	AA	AA	AA	AA	AG	AA	AG	AG	GG	AA	AA	AG
OAR1_121196860.1	1	121196860	--	AG	GG	AG	AG	GG	GG	AG	AG	AA	AG	AA	GG	GG	AG	AG	AG	GG	GG	AA	GG	AA	GG	GG	GG	GG	AG	AG	GG	AG	AA	AG	AG	AG	GG	GG	GG	AA	GG	AG	GG	AG	AG	GG	AG	GG	GG
OAR1_12120651.1	1	12120651	--	CC	CC	CC	CC	CC	CC	CC	TC	CC	CC	CC	CC	TC	CC	CC	CC	CC	CC	CC	CC	CC	CC	CC	CC	CC	CC	CC	CC	CC	TC	CC	CC	CC	CC	CC	CC	CC	CC	CC	CC	CC	CC	CC	CC	CC	CC
OAR1_121390041.1	1	121390041	--	CC	CC	TC	TT	TT	TT	TT	CC	TC	TT	CC	TT	TC	CC	TT	TC	TC	TC	CC	TC	CC	TT	TT	TC	TC	TT	TT	TC	CC	CC	TC	TC	TC	TT	TC	TT	TC	TT	TC	CC	TC	TC	TT	TC	TT	TT
OAR1_121425150.1	1	121425150	--	CC	CC	TC	TT	CC	TT	TC	CC	TC	TC	CC	CC	TC	CC	TT	TC	CC	CC	CC	CC	CC	TC	TT	TC	TC	TT	TT	CC	CC	CC	CC	TC	TC	TT	TC	TT	CC	CC	TC	CC	TC	TC	TT	TC	TC	TC
OAR1_121474337.1	1	121474337	--	CC	CC	TC	TT	TT	TT	TT	CC	TC	TT	CC	TT	TC	CC	TT	TC	TC	TC	CC	TC	CC	TT	TT	TC	TC	TT	TT	TC	CC	CC	TC	TC	TC	TT	TC	TT	TC	TT	CC	CC	TC	TC	TT	TC	TT	TT
OAR1_12153898.1	1	12153898	--	TC	CC	TC	TC	CC	TC	CC	CC	CC	CC	TC	CC	CC	CC	CC	TC	CC	CC	TC	CC	TT	CC	CC	TT	CC	CC	CC	CC	CC	CC	TC	CC	TT	CC	TT	TT	TC	CC	TC	CC	CC	CC	CC	TC	TC	TC
OAR1_121649640.1	1	121649640	--	AA	AA	AA	AG	GG	AG	AG	AA	AA	AG	AA	GG	AA	AA	AG	AA	AG	AG	AA	AG	AA	AG	GG	AG	AG	AA	AA	AG	AA	AA	AG	AA	AA	AA	AG	GG	GG	GG	AA	AA	AA	AA	AA	AG	GG	AG
OAR1_121707787.1	1	121707787	--	CC	TC	TC	TC	CC	TC	CC	TT	TC	CC	TC	CC	CC	TC	TC	TC	TC	TC	TT	CC	TC	CC	TT	TT	TT	CC	CC	TC	TC	TC	TC	TC	CC	CC	TC	TT	CC	CC	CC	TC	CC	CC	CC	TT	TC	CC
OAR1_121762248.1	1	121762248	--	AA	AG	AG	AG	GG	GG	AG	GG	AG	AG	AG	GG	AG	AG	AG	AG	GG	GG	GG	AG	AG	AG	GG	GG	GG	AG	AA	GG	AG	AG	GG	AG	AA	GG	AG	GG	AA	GG	AA	AG	AA	AA	AG	GG	GG	GG
OAR1_121806114.1	1	121806114	--	TC	TT	TT	--	TT	TC	--	TT	--	--	TC	TT	TT	TT	--	TT	TT	TT	TT	TT	TC	TT	CC	TC	TC	--	--	TT	TT	TT	TT	TT	TC	TT	TC	CC	TC	TT	TC	TT	--	--	TT	TC	TC	TT
OAR1_121867144.1	1	121867144	--	TC	TT	TT	TC	TT	TC	TT	TT	TT	TT	TC	TT	TT	TT	TC	TT	TT	TT	TT	TT	TC	TT	CC	TC	TC	TT	TT	TT	TT	TT	TT	TT	TC	TT	TC	CC	TT	TT	TT	TT	TT	TT	TT	TC	TC	TT
OAR1_121923465.1	1	121923465	--	GG	TG	TG	TT	TT	TT	TT	TT	TT	TT	TG	TT	TG	TG	TT	TG	TT	TT	TT	TG	TG	TG	TT	TT	TT	TT	TG	TT	TT	TT	TT	TG	GG	TT	TG	TT	TG	TT	TG	TG	TG	TG	TG	TT	TT	TT
OAR1_121954489.1	1	121954489	--	GG	AG	AG	GG	AA	GG	AG	AA	AG	AG	AG	AA	GG	AG	GG	AG	AA	AA	AA	AG	AG	AG	GG	AG	AG	GG	GG	AA	AA	AA	AA	AG	GG	GG	GG	GG	GG	AA	GG	AG	GG	GG	GG	AG	AG	AG
OAR1_122021360.1	1	122021360	--	AA	AA	AA	AC	AA	AC	AA	AA	AA	AA	AA	AA	AA	AA	AC	AA	AA	AA	AA	AA	AA	AA	CC	AC	AC	AA	AA	AA	AA	AA	AA	AA	AA	AA	AC	CC	AC	AA	AA	AA	AA	AA	AA	AC	AC	AA
OAR1_122053305.1	1	122053305	--	AA	AG	AG	AG	AA	GG	AA	GG	AG	AA	AG	AA	AG	AG	AG	AG	AG	AG	GG	AA	AG	AA	GG	GG	GG	AG	AA	AG	GG	GG	AG	AG	AA	GG	AG	GG	AG	AA	AG	AG	AA	AA	AG	GG	AG	AG
OAR1_122109272.1	1	122109272	--	CC	TC	TC	TC	CC	TC	CC	TT	TC	CC	TC	CC	CC	TC	TC	TC	TC	TC	TT	CC	TC	CC	TT	TT	TT	CC	CC	TC	TC	TC	TC	TC	CC	CC	TC	TT	CC	CC	CC	TC	CC	CC	CC	TT	TC	CC
OAR1_122131094.1	1	122131094	--	GG	AG	AG	AG	AA	AA	AG	AA	AG	AG	AG	AA	AG	AG	AG	AG	AA	AA	AA	AG	AG	AG	AA	AA	AA	AG	GG	AA	AG	AG	AA	AG	GG	AA	AG	AA	AG	AA	AG	AG	GG	GG	AG	AA	AA	AA
OAR1_122163337.1	1	122163337	--	GG	GG	GG	GG	GG	GG	GG	GG	GG	GG	GG	GG	GG	GG	GG	GG	GG	GG	GG	GG	GG	GG	GG	GG	GG	GG	GG	GG	GG	GG	GG	GG	GG	GG	GG	GG	AG	GG	GG	GG	GG	GG	GG	GG	GG	GG
OAR1_122225883.1	1	122225883	--	TT	TG	TG	TG	TT	GG	TT	GG	TG	TT	TG	TT	TG	TG	TG	TG	TG	TG	GG	TT	TG	TT	GG	GG	GG	TG	TT	TG	GG	GG	TG	TG	TT	GG	TG	GG	TG	TT	TG	TG	TT	TT	TG	GG	TG	TG
OAR1_122238409.1	1	122238409	--	CC	TC	TC	TC	CC	TT	CC	TT	TC	CC	TC	CC	TC	TC	TC	TC	TC	TC	TT	CC	TC	CC	TT	TT	TT	TC	CC	TC	TT	TT	TC	TC	CC	TT	TC	TT	TC	CC	TC	TC	CC	CC	TC	TT	TC	TC
OAR1_122317413.1	1	122317413	--	TT	TG	TG	GG	TT	GG	TG	GG	GG	TG	TG	TT	TG	TG	GG	TG	TG	TG	GG	TT	TG	TT	GG	GG	GG	GG	TG	TG	TG	TG	TG	TG	TT	GG	TG	GG	GG	TT	TT	TG	TG	TG	TG	GG	TG	TG
OAR1_122342864.1	1	122342864	--	TT	TT	TT	TT	TT	TT	TT	TT	TT	TT	TT	TT	TT	TT	TT	TT	TT	TT	TT	TT	TT	TT	TT	TT	TT	TT	TT	TT	TT	TT	TT	TT	TT	TT	TT	TT	TT	TT	TT	TT	TT	TT	TT	TT	TT	TT
OAR1_122386859.1	1	122386859	--	TT	TC	TC	TC	TT	TC	TC	CC	CC	TC	TC	TT	TC	TC	TC	TC	TC	TC	CC	TT	TC	TT	TT	TC	TC	CC	TC	TC	TC	TC	TC	TC	TT	CC	TT	TT	TC	TT	TT	TC	TC	TC	TC	TC	TT	TC
OAR1_122656397.1	1	122656397	--	TT	TC	CC	TT	TT	TC	TT	CC	TC	TT	TC	TT	TC	TC	TT	CC	TC	TC	CC	TT	TC	TC	TT	TC	TC	TC	TC	TC	CC	CC	TC	CC	TC	CC	TT	TT	CC	TT	TT	TC	TT	TT	CC	TC	TT	TC
OAR1_122715518.1	1	122715518	--	TT	TC	CC	TT	TT	TC	TT	CC	TC	TT	TC	TT	TC	TC	TT	CC	TC	TC	CC	TT	TC	TC	TT	TC	TC	TC	TC	TC	TC	TC	TC	CC	TC	CC	TT	TT	TT	TT	TT	TC	TT	TT	CC	TC	TT	TC
OAR1_122737941.1	1	122737941	--	TT	TT	TT	TT	CC	TT	TC	TT	TT	TC	TT	CC	TT	TT	TT	TT	TC	TC	TT	TC	TT	TC	TT	TT	TT	TT	TT	TC	TC	TC	TC	TT	TT	TT	TT	TT	TC	CC	TT	TT	TT	TT	TT	TT	TC	TC
OAR1_122814829.1	1	122814829	--	TC	TC	TT	TT	TT	TT	TT	TT	TT	TT	TT	TT	TC	TC	TT	TT	TT	TT	TT	TC	TT	TT	TT	TT	TT	TT	TT	TT	TT	TT	TT	TT	TT	TT	TC	TT	TT	TT	TC	TC	TC	TC	TT	TT	TT	TT
OAR1_122825051.1	1	122825051	--	AG	AG	AA	GG	AA	AG	AG	AA	AG	AG	AA	AA	AG	AG	GG	AA	AA	AA	AA	AG	AA	AA	GG	AG	AG	AG	AG	AA	AA	AA	AA	AA	AA	AA	GG	GG	AA	AA	AG	AG	GG	GG	AA	AG	AG	AA
OAR1_122862630.1	1	122862630	--	TC	TC	TT	TT	TT	TT	TT	TT	TT	TT	TT	TT	TC	TC	TT	TT	TT	TT	TT	TC	TT	TT	TT	TT	TT	TT	TT	TT	TT	TT	TT	TT	TT	TT	TC	TT	TT	TT	TC	TC	TC	TC	TT	TT	TT	TT
OAR1_122906056.1	1	122906056	--	AG	AA	AG	AA	GG	AA	AG	AG	AG	AG	GG	GG	AA	AG	AA	AG	GG	AG	GG	AG	GG	AG	AA	AG	AA	AA	AA	AG	AG	GG	GG	AG	AG	AA	AA	AA	GG	GG	AG	AA	AA	AA	AA	AG	AG	AG
OAR1_122946739.1	1	122946739	--	AG	AG	AG	AA	GG	AG	AG	AG	AA	AG	AG	GG	AG	AA	AA	AG	AG	GG	AA	AG	AG	GG	AA	AA	AG	AG	AG	GG	GG	AG	AG	AG	GG	GG	AA	AA	GG	GG	AG	AG	AA	AA	GG	AA	AG	GG
OAR1_122975063.1	1	122975063	--	AA	AA	AA	GG	AA	AG	AG	AA	AG	AG	AA	AA	AA	AA	GG	AA	AA	AA	AA	AA	AA	AA	GG	AG	AG	AG	AG	AA	AA	AA	AA	AA	AA	AA	AG	GG	AA	AA	AA	AA	AG	AG	AA	AG	AG	AA
OAR1_123031238.1	1	123031238	--	CC	CC	CC	CC	CC	CC	CC	CC	CC	CC	CC	CC	CC	CC	CC	CC	CC	CC	CC	CC	CC	CC	CC	CC	CC	CC	CC	CC	CC	CC	CC	CC	CC	CC	CC	CC	CC	CC	CC	CC	CC	CC	CC	CC	CC	CC
OAR1_123094038.1	1	123094038	--	CC	TC	TC	TC	CC	TC	TC	TT	TT	TC	TC	CC	TC	TC	TC	TC	TC	TC	TT	CC	TC	CC	CC	TC	TC	TT	TC	TC	TC	TC	TC	TC	CC	TT	CC	CC	CC	CC	CC	TC	TC	TC	TC	TC	CC	TC
OAR1_123131417.1	1	123131417	--	TC	TC	TT	TC	CC	CC	TC	TC	TT	TC	TC	CC	TC	TT	TC	TT	TC	CC	TT	TC	TC	TC	CC	TC	CC	TC	TT	CC	CC	TC	TC	TT	TC	CC	TC	CC	CC	CC	TT	TC	TT	TT	TC	TC	CC	CC
OAR1_123158743.1	1	123158743	--	GG	AG	GG	AG	AA	AA	AG	AG	GG	AG	GG	AA	AG	GG	AG	GG	AG	AA	GG	AG	GG	AG	AA	AG	AA	AG	GG	AA	AG	GG	AG	GG	GG	AA	AG	AA	AG	AA	GG	AG	GG	GG	AG	AG	AA	AA
OAR1_123217898.1	1	123217898	--	GG	AG	AA	AG	AA	AG	AA	AA	AA	AA	AG	AA	AG	AG	AG	AA	AA	AA	AA	AG	AG	AA	GG	AG	AG	AA	AA	AA	AA	AA	AA	AA	AG	AA	GG	GG	AA	AA	AG	AG	AG	AG	AA	AG	AG	AA
OAR1_123254582.1	1	123254582	--	GG	GG	GG	GG	GG	GG	GG	GG	GG	GG	GG	GG	GG	GG	GG	GG	GG	GG	GG	GG	GG	GG	GG	GG	GG	GG	GG	GG	GG	GG	GG	GG	GG	GG	GG	GG	GG	GG	GG	GG	GG	GG	GG	GG	GG	GG
OAR1_123352253.1	1	123352253	--	AA	AA	TA	TA	TT	AA	TA	TA	TT	TA	TA	TT	AA	TA	AA	TA	TT	TA	TT	TA	TA	TA	AA	TA	AA	AA	AA	TA	TA	TT	TT	TA	AA	AA	AA	AA	TA	TT	AA	AA	AA	TA	AA	TA	TA	TA
OAR1_123436141.1	1	123436141	--	TC	CC	TC	CC	CC	CC	TC	TC	TC	TC	TT	CC	CC	TC	TC	--	TC	CC	TT	CC	TT	CC	CC	TC	CC	TC	--	CC	CC	TC	TC	TC	TC	CC	CC	CC	CC	CC	CC	CC	TC	CC	CC	TC	CC	CC
OAR1_123473996.1	1	123473996	--	AG	AA	GG	GG	GG	AG	GG	AG	GG	GG	GG	GG	AA	AG	GG	GG	GG	AG	GG	AG	GG	GG	GG	GG	AG	AG	GG	AG	AA	AG	GG	GG	GG	AA	AG	GG	AA	GG	AA	AA	AG	AG	AG	GG	GG	AG
OAR1_123484291.1	1	123484291	--	GG	GG	GG	GG	GG	GG	GG	GG	GG	GG	GG	GG	GG	GG	GG	GG	GG	GG	GG	GG	GG	GG	GG	GG	GG	GG	GG	GG	GG	GG	GG	GG	GG	GG	GG	GG	GG	GG	GG	GG	GG	GG	GG	GG	GG	GG
OAR1_123558417.1	1	123558417	--	TC	TT	TC	TT	TT	TT	TC	TC	TC	TC	CC	TT	TT	TC	TC	TC	TC	TT	CC	TT	CC	TT	TT	TC	TT	TC	TC	TT	TT	TC	TC	TC	TC	TT	TT	TT	TC	TT	TT	TT	TC	TT	TT	TC	TT	TT
OAR1_123594195.1	1	123594195	--	GG	TG	TG	TG	GG	TT	GG	TT	TG	GG	TG	GG	TG	TG	TG	TG	TG	TG	TT	GG	TG	GG	TT	TT	TT	TG	GG	TG	TT	TT	TG	TG	GG	TT	TG	TT	TT	GG	TG	TG	GG	GG	GG	TT	TG	TG
OAR1_123916688.1	1	123916688	--	AA	AA	AG	AG	AA	AG	AG	AA	AA	AG	AA	AA	AA	AA	GG	AG	AG	AA	AA	AA	AA	AG	GG	GG	AG	AG	GG	AA	AA	AA	AA	AG	AG	AA	AG	GG	AG	AA	AG	AA	AG	AA	GG	AG	AG	AA
OAR1_123924418.1	1	123924418	--	CC	CC	TC	TC	CC	TC	CC	CC	CC	CC	CC	CC	CC	CC	TC	TC	TC	CC	CC	CC	CC	TC	TT	TT	TC	CC	TC	CC	CC	CC	CC	TC	TC	CC	TC	TT	TC	CC	TC	CC	CC	CC	TT	TC	TC	CC
OAR1_123965165.1	1	123965165	--	AA	AG	AA	AG	AA	GG	AG	AG	AA	AG	AA	AA	AG	AA	GG	AA	AA	AG	AA	AA	AA	AA	GG	AG	GG	GG	AG	AG	GG	AG	AA	AA	AA	GG	AG	GG	AA	AA	AA	AG	AG	AA	AA	AG	AG	AG
OAR1_124002420.1	1	124002420	--	CC	CC	CC	CC	CC	CC	CC	CC	CC	CC	CC	CC	CC	CC	CC	CC	CC	CC	CC	CC	CC	CC	CC	CC	CC	CC	CC	CC	TC	TC	CC	CC	CC	CC	CC	CC	CC	CC	CC	CC	CC	CC	CC	CC	CC	CC
OAR1_124056189.1	1	124056189	--	TG	TT	TG	GG	GG	TG	TG	TT	TG	TG	TG	GG	TT	TT	TG	TG	GG	TG	TT	TG	TG	GG	GG	GG	TG	TT	TG	TG	TG	TG	TG	TG	GG	TT	TG	GG	GG	GG	TG	TT	TT	TG	GG	TG	GG	TG
OAR1_124078281.1	1	124078281	--	AG	AA	AG	GG	GG	AG	AG	AA	AG	AG	AG	GG	AA	AA	AG	AG	GG	AG	AA	AG	AG	GG	GG	GG	AG	AA	AG	AG	AA	AA	AG	AG	GG	AA	AG	GG	GG	GG	AA	AA	AA	AG	GG	AG	GG	AG
OAR1_124151951.1	1	124151951	--	AA	AA	AA	AA	AA	AA	AA	AA	AA	AA	AA	AA	AA	AA	AA	AA	AA	AA	AA	AA	AA	AA	AA	AA	AA	AA	AA	AA	AG	AA	AA	AA	AA	AA	AA	AA	AA	AA	AA	AA	AA	AA	AA	AA	AA	AA
OAR1_124203566.1	1	124203566	--	TC	TC	CC	CC	CC	CC	CC	CC	CC	CC	CC	CC	TC	TC	CC	CC	CC	CC	CC	TC	CC	CC	CC	CC	CC	CC	CC	CC	TC	CC	CC	CC	CC	CC	TC	CC	CC	CC	TC	TC	TC	TC	CC	CC	CC	CC
OAR1_124342458_X.1	1	124342458	--	TC	CC	CC	TT	TT	TC	TC	CC	TC	TC	TC	TT	CC	CC	TC	CC	TT	TC	CC	TC	TC	TC	TT	TC	TC	CC	CC	TC	CC	TC	TC	CC	TC	CC	TC	TT	TC	TT	TC	CC	CC	TC	CC	TC	TT	TC
OAR1_124487465.1	1	124487465	--	CC	CC	CC	CC	CC	CC	CC	CC	CC	CC	CC	CC	CC	CC	CC	CC	CC	CC	CC	CC	CC	CC	CC	CC	CC	CC	CC	CC	CC	CC	CC	CC	CC	CC	CC	CC	CC	CC	CC	CC	CC	CC	CC	CC	CC	CC
OAR1_12451373.1	1	12451373	--	TT	TT	TT	TT	TT	TT	TT	TT	TT	TT	TT	TT	TT	TT	TC	TT	TT	TT	TT	TC	TT	TT	TT	TT	TT	TT	TC	TT	TC	TT	TT	TT	TT	TT	TT	TT	TT	TT	TT	TT	TT	TT	TT	TT	TT	TT
OAR1_124689057.1	1	124689057	--	AG	AA	GG	GG	GG	AG	GG	AG	GG	GG	GG	GG	AA	AG	GG	GG	AG	AG	GG	AG	GG	GG	GG	GG	AG	AG	GG	AG	AA	GG	GG	GG	GG	AA	AG	GG	GG	GG	AG	AA	AG	AG	GG	GG	GG	AG
OAR1_124724230.1	1	124724230	--	AA	AA	AA	AA	AA	AA	AG	AA	AA	AG	AA	AA	AA	AA	AG	AA	AA	AA	AA	AA	AA	AA	AA	AA	AA	AG	AG	AA	AA	AA	AA	AA	AA	AA	AA	AA	AA	AA	AA	AA	AG	AA	AA	AA	AA	AA
OAR1_124773847.1	1	124773847	--	AG	AA	GG	GG	GG	AG	GG	AG	GG	GG	GG	GG	AA	AG	GG	GG	GG	AG	GG	AG	GG	GG	GG	AG	AG	AG	GG	AG	AG	GG	GG	GG	GG	AA	AG	GG	AG	GG	AG	AA	AG	AG	GG	GG	GG	AG
OAR1_124878198.1	1	124878198	--	GG	GG	TG	GG	GG	GG	TG	TG	TG	TG	TG	GG	GG	TG	TG	TG	GG	GG	TT	GG	TG	GG	GG	TG	GG	TG	TG	GG	TG	TG	TG	TG	GG	GG	GG	GG	TG	GG	GG	GG	TG	GG	GG	TG	GG	GG
OAR1_124914407.1	1	124914407	--	TC	TT	TT	CC	CC	TC	TC	TT	TC	TC	TC	CC	TT	TT	TC	TT	CC	TC	TT	TC	TC	TC	CC	TC	TC	TT	TT	TC	TT	TC	TC	TT	TC	TT	TC	CC	TC	CC	TC	TT	TT	TC	TT	TC	CC	TC
OAR1_124966069.1	1	124966069	--	TC	TT	CC	CC	CC	TC	TC	TC	CC	TC	CC	CC	TT	TC	TC	CC	CC	TC	CC	TC	CC	CC	CC	CC	TC	TT	TC	TC	TC	CC	CC	CC	CC	TT	TC	CC	CC	CC	TC	TT	TT	TC	CC	CC	CC	TC
OAR1_124986880.1	1	124986880	--	TC	TT	CC	CC	CC	TC	TC	TC	CC	TC	CC	CC	TT	TC	TC	CC	CC	TC	CC	TC	CC	CC	CC	CC	TC	TT	TC	TC	TC	CC	CC	CC	CC	TT	TC	CC	CC	CC	TC	TT	TT	TC	CC	CC	CC	TC
OAR1_125144618.1	1	125144618	--	AA	AA	AA	AA	AA	AA	AC	AA	AA	AC	AA	AA	AA	AA	AC	AA	AA	AA	AA	AA	AA	AA	AA	AA	AA	AC	AC	AA	AA	AA	AA	AA	AA	AA	AA	AA	AA	AA	AA	AA	AC	AA	AA	AA	AA	AA
OAR1_125153973.1	1	125153973	--	CC	CC	CC	CC	CC	CC	TC	CC	CC	TC	CC	CC	CC	CC	TC	CC	CC	CC	CC	CC	CC	CC	CC	CC	CC	TC	TC	CC	CC	CC	CC	CC	CC	CC	CC	CC	CC	CC	CC	CC	TC	CC	CC	CC	CC	CC
OAR1_125170115.1	1	125170115	--	AA	AA	AA	AA	AA	AA	AA	AA	AA	AA	AA	AA	AA	AA	AA	AA	AA	AA	AA	AA	AA	AA	AA	AA	AA	AA	AA	AA	AA	AA	AA	AA	AA	AA	AA	AA	AA	AA	AA	AA	AA	AA	AA	AA	AA	AA
OAR1_125275563.1	1	125275563	--	GG	GG	AG	GG	GG	GG	AG	AG	AG	AG	AG	GG	GG	AG	AG	AG	GG	GG	AA	GG	AG	GG	GG	GG	GG	AG	AG	GG	AG	AG	AG	AG	GG	GG	GG	GG	GG	GG	GG	GG	AG	GG	GG	AG	GG	GG
OAR1_125367772.1	1	125367772	--	TG	GG	GG	TT	TT	TG	TG	GG	TG	TG	TG	TT	GG	GG	TG	GG	TG	TG	GG	TG	TG	TG	TT	TT	TG	GG	GG	TG	GG	TG	TG	GG	TG	GG	TG	TT	TT	TG	TG	GG	GG	TG	GG	TG	TT	TG
OAR1_125382442.1	1	125382442	--	AC	CC	CC	AA	AA	AC	AA	CC	AC	AA	AC	AA	CC	CC	AA	CC	AA	AC	CC	AC	AC	AC	AA	AA	AC	AC	AC	AC	CC	AC	AC	CC	AC	CC	AC	AA	AA	AA	AC	CC	AC	AC	CC	AC	AA	AC
OAR1_125435801.1	1	125435801	--	AG	GG	GG	AA	AA	AG	AG	GG	AG	AG	AG	AA	GG	GG	AG	GG	GG	AG	GG	AG	AG	AG	AA	AG	AG	GG	GG	AG	GG	AG	AG	GG	AG	GG	AG	AA	AG	AG	AG	GG	GG	AG	GG	AG	AA	AG
OAR1_125652023.1	1	125652023	--	GG	AG	AG	GG	GG	AG	AG	AG	GG	AG	GG	GG	AG	GG	AG	AG	AA	AG	GG	GG	GG	AG	GG	GG	AG	AA	AA	AG	AG	GG	GG	AG	AG	AA	GG	GG	GG	AG	GG	AG	AG	GG	AA	GG	GG	AG
OAR1_125674522.1	1	125674522	--	TT	TG	GG	TT	TT	TG	TT	GG	TG	TT	TG	TT	TG	TG	TT	GG	TG	TG	GG	TT	TG	TG	TT	TG	TG	TG	TG	TG	GG	TG	TG	GG	TG	GG	TT	TT	TG	TT	TT	TG	TT	TT	GG	TG	TT	TG
OAR1_125729485.1	1	125729485	--	AA	AA	CC	AA	AA	AA	AA	AC	AC	AA	AC	AA	AA	AC	AA	CC	AC	AA	CC	AA	AC	AC	AA	AA	AA	AA	AC	AA	AC	AC	AC	CC	AC	AA	AA	AA	AA	AA	AA	AA	AA	AA	CC	AC	AA	AA
OAR1_125784636.1	1	125784636	--	TT	TC	TT	TC	TT	CC	TT	TC	TT	TT	TT	TT	TC	TT	TC	TT	TC	TC	TT	TT	TT	TT	CC	CC	CC	TC	TT	TC	TC	TT	TT	TT	TT	CC	TC	CC	TC	TT	TT	TC	TT	TT	TT	TC	TC	TC
OAR1_125985650.1	1	125985650	--	AG	AG	AA	AA	AA	AA	AG	AA	AA	AG	AA	AA	AG	AG	AG	AA	AG	AA	AA	AG	AA	AA	AA	AA	AA	AG	AG	AA	AA	AA	AA	AA	AA	AA	AG	AA	AA	AG	AG	AG	GG	AG	AA	AA	AA	AA
OAR1_126048491.1	1	126048491	--	AA	AC	AA	AA	AA	AC	AA	AC	AA	AA	AA	AA	AC	AA	AA	AA	AA	AC	AA	AA	AA	AA	AA	AC	AC	AC	AA	AC	AC	AA	AA	AA	AA	CC	AA	AA	AC	AA	AA	AC	AA	AA	AA	AA	AA	AC
OAR1_126151335.1	1	126151335	--	AA	AA	AC	AA	AA	AA	AA	AA	AA	AA	AA	AA	AA	AA	AA	AC	AA	AA	AA	AA	AA	AC	AA	AC	AA	AA	AC	AA	AA	AA	AA	AC	AC	AA	AA	AA	AC	AA	AA	AA	AA	AA	AC	AA	AA	AA
OAR1_126169518.1	1	126169518	--	CC	CC	CC	CC	CC	CC	CC	CC	CC	CC	CC	CC	CC	CC	CC	CC	CC	CC	CC	CC	CC	CC	CC	AC	CC	CC	CC	CC	CC	CC	CC	CC	CC	CC	CC	CC	AC	CC	CC	CC	CC	CC	CC	CC	CC	CC
OAR1_126181183.1	1	126181183	--	GG	AG	AA	AG	GG	AA	AG	AA	AG	AG	AG	GG	AG	AG	AA	AA	AA	AG	AA	GG	AG	AG	AA	AG	AA	AA	AA	AG	AA	AG	AG	AA	AG	AA	AG	AA	GG	AG	GG	AG	AG	GG	AA	AA	AG	AG
OAR1_126268263.1	1	126268263	--	AA	AA	GG	GG	GG	AG	GG	AG	GG	GG	AG	GG	AA	AG	GG	GG	GG	AG	GG	AG	AG	GG	GG	GG	AG	AG	GG	AG	AG	GG	GG	GG	AG	AA	AG	GG	GG	GG	AG	AA	AG	AG	GG	GG	GG	AG
OAR1_126274781.1	1	126274781	--	TT	TT	GG	TT	TT	TT	TG	TG	TG	TG	TG	TT	TT	TG	TG	GG	GG	TT	GG	TT	TG	TG	TT	TT	TT	TG	GG	TT	TG	TG	TG	GG	TG	TT	TT	TT	TT	TG	TT	TT	TG	TT	GG	TG	TT	TT
OAR1_126414415.1	1	126414415	--	AA	AA	AA	AG	AA	AG	AA	AA	AA	AA	AA	AA	AA	AA	AG	AA	AA	AA	AA	AA	AA	AA	GG	AG	AG	AA	AA	AA	AA	AA	AA	AA	AA	AA	AG	GG	AA	AA	AA	AA	AA	AA	AA	AG	AG	AA
OAR1_12656583.1	1	12656583	--	GG	GG	GG	GG	GG	GG	AG	GG	GG	GG	GG	GG	GG	GG	GG	GG	GG	GG	GG	GG	GG	GG	GG	GG	GG	GG	GG	GG	GG	GG	GG	GG	GG	GG	GG	GG	GG	GG	GG	GG	GG	AG	GG	GG	GG	GG
OAR1_126708341.1	1	126708341	--	CC	CC	TT	CC	CC	CC	TC	TC	TC	TC	TC	CC	CC	TC	TC	TT	TT	CC	TT	CC	TC	TC	CC	CC	CC	TC	TT	CC	TC	TT	TC	TT	TC	CC	CC	CC	CC	TC	CC	CC	TC	CC	TT	TC	CC	CC
OAR1_126736167_X.1	1	126736167	--	AA	AA	AA	AG	AA	AG	AA	AA	AA	AA	AA	AA	AA	AA	AG	AA	AA	AA	AA	AA	AA	AA	GG	GG	AG	AA	AA	AA	AA	AA	AA	AA	AA	AA	AG	GG	AG	AA	AA	AA	AA	AA	AA	AG	AG	AA
OAR1_126809296_X.1	1	126809296	--	AA	AG	GG	GG	GG	GG	GG	GG	GG	GG	AG	GG	AG	AG	GG	GG	GG	GG	GG	AG	AG	GG	GG	GG	GG	GG	GG	GG	GG	GG	GG	GG	AG	GG	AG	GG	GG	GG	AG	AG	AG	AG	GG	GG	GG	GG
OAR1_126906533_X.1	1	126906533	--	GG	GG	GG	GG	GG	GG	GG	GG	GG	GG	GG	GG	GG	GG	GG	GG	GG	GG	GG	GG	GG	GG	GG	GG	GG	GG	GG	GG	GG	GG	GG	GG	GG	GG	GG	GG	GG	GG	GG	GG	GG	GG	GG	GG	GG	GG
OAR1_127060133.1	1	127060133	--	AG	AG	AG	AA	AA	AG	AA	GG	AG	AA	GG	AA	AG	AG	AA	AG	AA	AG	GG	AA	GG	AA	AA	AA	AG	AG	AA	AG	GG	GG	AG	AG	GG	GG	AA	AA	AA	AA	AA	AG	AA	AA	AA	AG	AA	AG
OAR1_127228047.1	1	127228047	--	GG	AG	AA	GG	GG	AG	GG	AA	AG	GG	AG	GG	AG	AG	GG	AA	AG	AG	AA	GG	AG	AG	GG	GG	AG	AG	AG	AG	AA	AG	AG	AA	AG	AA	GG	GG	GG	GG	GG	AG	GG	GG	AG	AG	GG	AG
OAR1_127291951.1	1	127291951	--	CC	CC	CC	TC	CC	TC	CC	CC	CC	CC	CC	CC	CC	CC	TC	CC	CC	CC	CC	CC	CC	CC	TT	TT	TC	CC	CC	CC	CC	CC	CC	CC	CC	CC	TC	TT	TC	CC	CC	CC	CC	CC	CC	TC	TC	CC
OAR1_127384626.1	1	127384626	--	TC	CC	TC	TT	TT	TC	TT	CC	TC	TT	TC	TT	CC	CC	TT	TC	TT	TC	CC	TC	TC	TT	TT	TT	TC	TC	TT	TC	CC	TC	TC	TC	TC	CC	TC	TT	TT	TT	TC	CC	TC	TC	TC	TC	TT	TC
OAR1_127693919.1	1	127693919	--	--	--	--	--	--	--	--	--	--	--	--	--	--	--	--	--	--	--	--	--	--	--	--	--	--	--	--	--	--	--	--	--	--	--	--	--	--	--	--	--	--	--	--	--	--	--
OAR1_127962239.1	1	127962239	--	CC	TC	CC	CC	CC	TC	CC	TC	CC	CC	CC	CC	TC	CC	CC	CC	CC	TC	CC	CC	CC	CC	CC	CC	TC	TC	CC	TC	TC	CC	CC	CC	CC	TT	CC	CC	CC	CC	CC	TC	CC	CC	CC	CC	CC	TC
OAR1_12803672.1	1	12803672	--	TC	TC	TC	CC	CC	TC	CC	CC	TC	CC	CC	CC	TC	CC	CC	CC	CC	CC	CC	CC	CC	CC	TC	CC	TC	CC	CC	CC	TC	CC	CC	CC	CC	TT	CC	CC	CC	CC	CC	TC	CC	CC	CC	CC	TC	CC
OAR1_128046390.1	1	128046390	--	GG	AG	AG	AA	AA	AA	AA	AG	AG	AA	GG	AA	AG	GG	AA	AG	AG	AA	GG	AG	GG	AA	AA	AA	AA	AA	AA	AA	AG	GG	AG	AG	GG	AA	AG	AA	AA	AA	AG	AG	AG	AG	AG	AG	AA	AA
OAR1_128161412_X.1	1	128161412	--	CC	CC	TC	TT	TT	TC	TC	TC	TC	TC	CC	TC	CC	TC	TC	CC	TC	TC	TC	TC	TC	CC	TC	CC	TC	TC	TC	TC	CC	TC	TT	TC	TC	TC	CC	TC	TC	TT	TC	CC	CC	TT	TC	CC	CC	TC
OAR1_12889517.1	1	12889517	--	CC	CC	CC	CC	CC	CC	CC	TC	CC	CC	CC	TC	TC	CC	CC	CC	CC	CC	CC	CC	CC	CC	CC	CC	CC	CC	CC	CC	CC	TC	CC	CC	CC	CC	CC	CC	CC	CC	CC	CC	CC	CC	CC	CC	CC	CC
OAR1_129060358.1	1	129060358	--	TA	AA	AA	AA	AA	AA	AA	AA	AA	AA	TA	AA	AA	AA	AA	AA	AA	AA	AA	AA	TA	AA	AA	AA	AA	AA	AA	AA	AA	TA	AA	AA	TA	AA	AA	AA	TA	AA	AA	AA	AA	AA	TA	AA	AA	AA
OAR1_129152329.1	1	129152329	--	CC	TC	TT	TC	CC	TT	TC	TT	TC	TC	TC	CC	TC	TC	TT	TT	TT	TC	TT	CC	TC	TC	TT	TC	TT	TT	TT	TC	TT	TC	TC	TT	TC	TT	TC	TT	CC	TC	CC	TC	TC	CC	TC	TT	TC	TC
OAR1_129284378.1	1	129284378	--	AG	AG	AG	AA	AA	AG	AG	AG	AA	AG	AG	AA	AG	AA	AG	AG	GG	AG	AA	AA	AG	AG	AA	AA	AG	GG	GG	AG	AG	AA	AA	AG	AG	GG	AA	AA	AA	AG	AA	AG	AG	AA	AG	AA	AA	AG
OAR1_129373575.1	1	129373575	--	TT	TT	AT	AT	AA	TT	AT	AT	AA	AT	AT	AA	TT	AT	TT	AT	TT	AT	AA	AT	AT	AT	TT	AT	TT	TT	TT	AT	AT	AT	AA	AT	AT	TT	TT	TT	AA	AT	AT	TT	TT	AT	AT	AT	AT	AT
OAR1_12937617.1	1	12937617	--	AG	AG	AG	AG	AA	AG	AA	GG	AA	AA	GG	AA	AG	AG	AG	GG	AA	AG	AG	GG	GG	AG	AG	GG	AG	AA	AG	AG	AG	AG	AG	GG	GG	AA	GG	AG	AG	AA	GG	AG	AA	AA	GG	AG	AG	AG
OAR1_129956083_X.1	1	129956084	--	GG	GG	GG	AG	AA	GG	AA	GG	AG	AA	GG	AA	GG	GG	AG	GG	AA	AG	GG	AG	GG	AG	GG	AG	GG	AG	AG	AG	GG	GG	AG	GG	GG	GG	GG	GG	AG	AA	AG	GG	AG	AG	AG	GG	AG	AG
OAR1_130003540.1	1	130003540	--	AA	AA	AA	AA	AA	AA	AA	AA	AA	AA	AA	AA	AA	AA	AA	AA	AG	AA	AA	AA	AA	AA	AA	AA	AA	AA	AA	AA	AA	AA	AA	AA	AA	AA	AA	AA	AA	AA	AA	AA	AA	AA	AA	AA	AA	AA
OAR1_130047557.1	1	130047557	--	AA	AA	AA	AG	GG	AA	AG	AA	AG	AG	AA	GG	AA	AA	AA	AA	AG	AG	AA	AG	AA	AG	AA	AG	AA	AA	AA	AG	AA	AG	AG	AA	AA	AA	AA	AA	AG	AG	AG	AA	AA	AG	AA	AA	AG	AG
OAR1_130071249_X.1	1	130071250	--	CC	CC	CC	CC	CC	CC	CC	CC	CC	CC	CC	CC	CC	CC	CC	CC	CC	CC	CC	CC	CC	CC	CC	CC	CC	CC	CC	CC	CC	AC	CC	CC	CC	CC	CC	CC	CC	CC	CC	CC	CC	CC	AC	CC	CC	CC
OAR1_130129851.1	1	130129851	--	GG	GG	GG	AG	AA	GG	AG	GG	AG	AG	GG	AA	GG	GG	GG	GG	GG	AG	GG	AG	GG	AG	GG	AG	GG	GG	GG	AG	GG	GG	AG	GG	GG	GG	GG	GG	AG	AG	AG	GG	GG	AG	GG	GG	AG	AG
OAR1_130191971.1	1	130191971	--	AG	GG	GG	GG	GG	GG	AG	GG	GG	AG	AG	GG	GG	GG	AG	GG	AG	GG	GG	GG	AG	GG	GG	GG	GG	AG	AG	GG	GG	GG	GG	GG	AG	GG	GG	GG	GG	AG	GG	GG	AG	GG	GG	GG	GG	GG
OAR1_130231922.1	1	130231922	--	TC	TT	TT	TC	CC	TT	CC	TT	TC	CC	TC	CC	TT	TT	TC	TT	TC	TC	TT	TC	TC	TC	TT	TC	TT	TC	TC	TC	TT	TT	TC	TT	TC	TT	TT	TT	TC	CC	TC	TT	TC	TC	TT	TT	TC	TC
OAR1_130258553.1	1	130258553	--	AG	GG	AG	GG	GG	GG	AG	GG	GG	AG	AG	GG	GG	GG	AG	AG	AG	GG	GG	GG	AG	AG	GG	GG	GG	AG	AA	GG	GG	GG	GG	AG	AG	GG	GG	GG	AG	AG	GG	GG	AG	GG	AA	GG	GG	GG
OAR1_13026908.1	1	13026908	--	GG	GG	GG	AG	AA	GG	AA	AG	AG	AA	GG	AG	AG	AG	AG	GG	AA	AG	AG	GG	GG	AG	GG	GG	GG	AA	AA	AG	GG	AA	AG	GG	AG	GG	GG	GG	GG	AA	GG	GG	AA	AA	GG	AG	GG	AG
OAR1_13033760.1	1	13033760	--	TC	TC	TC	TT	TT	TC	TT	TT	TC	TT	TT	TC	TC	TT	TT	TT	TT	TT	TT	TT	TT	TT	TC	TT	TC	TT	TT	TT	TC	TT	TT	TT	TT	CC	TT	TT	TT	TT	TT	TC	TT	TT	TT	TT	TC	TT
OAR1_13042261.1	1	13042261	--	GG	GG	AG	AA	AA	AG	AA	AG	AG	AA	GG	AG	AG	AG	AA	AG	AA	AG	AG	AG	AG	AG	GG	AA	GG	AA	AA	AG	AG	AA	AG	GG	AA	GG	AG	AA	AA	AA	GG	GG	AA	AA	GG	AG	GG	AA
OAR1_130500676.1	1	130500676	--	TT	TT	TT	TT	TT	TT	TT	TT	TT	TT	TT	TT	TT	TT	TT	TT	TT	TT	TT	TT	TT	TT	TT	TT	TT	TT	TT	TT	TT	TT	TT	TT	TT	TT	TT	TT	TT	TT	TT	TT	TT	TT	TT	TT	TT	TT
OAR1_130613822.1	1	130613822	--	AA	AA	AA	AG	GG	AA	AG	AA	AG	AG	AA	GG	AA	AA	AA	AA	AG	AG	AA	AG	AA	AG	AA	AG	AA	AA	AA	AG	AA	AA	AG	AA	AA	AA	AA	AA	AG	AG	AG	AA	AA	AG	AA	AA	AG	AG
OAR1_130649077.1	1	130649077	--	AG	GG	GG	GG	GG	GG	AG	GG	GG	AG	AG	GG	GG	GG	AG	GG	AG	GG	GG	GG	AG	GG	GG	GG	GG	AG	AG	GG	GG	GG	GG	GG	AG	GG	GG	GG	GG	AG	GG	GG	AG	GG	GG	GG	GG	GG
OAR1_130654375.1	1	130654375	--	AA	AG	AG	AG	AA	GG	AA	GG	AG	AA	AG	AA	AG	AG	AG	AG	AG	AG	GG	AA	AG	AA	GG	AG	GG	AG	AA	AG	GG	GG	AG	AG	AG	GG	AG	GG	AG	AA	AA	AG	AA	AA	AA	GG	AG	AG
OAR1_130854923.1	1	130854923	--	GG	GG	GG	AG	AA	GG	AA	GG	AG	AA	GG	AA	GG	GG	AG	GG	AA	AG	GG	AG	GG	AG	GG	AG	GG	AG	AG	AG	GG	AG	AG	GG	GG	GG	GG	GG	AG	AA	AG	GG	AG	AG	AG	GG	AG	AG
OAR1_130882100.1	1	130882100	--	AA	AA	AA	AG	GG	AA	GG	AA	AG	GG	AA	GG	AA	AA	AG	AA	GG	AG	AA	AG	AA	AG	AA	AG	AA	AG	AG	AG	AA	AA	AG	AA	AA	AA	AA	AA	AG	GG	AG	AA	AG	AG	AG	AA	AG	AG
OAR1_130963825.1	1	130963825	--	GG	GG	AG	AG	AA	GG	AG	GG	AG	AG	GG	AA	GG	GG	GG	AG	GG	AG	GG	AG	GG	AA	GG	AG	GG	GG	AG	AG	GG	GG	AG	AG	GG	GG	GG	GG	AA	AG	AG	GG	GG	AG	AG	GG	AG	AG
OAR1_131026368.1	1	131026368	--	AG	AG	GG	AA	AA	AG	AA	GG	AG	AA	GG	AA	AG	AG	AA	GG	AG	AG	GG	AA	GG	AG	AA	AA	AG	AG	AG	AG	GG	AG	AG	GG	GG	GG	AA	AA	AG	AA	AA	AG	AA	AA	GG	AG	AA	AG
OAR1_131165545.1	1	131165545	--	AG	GG	GG	AG	AA	GG	AG	GG	AG	AG	AG	AA	GG	GG	GG	GG	GG	AG	GG	AG	AG	AG	GG	AG	GG	GG	GG	AG	GG	GG	AG	GG	AG	GG	GG	GG	AG	AG	AG	GG	GG	AG	GG	GG	AG	AG
OAR1_131185069.1	1	131185069	--	GG	GG	GG	AG	GG	AG	AG	GG	GG	AG	GG	GG	GG	GG	AA	GG	AG	GG	GG	GG	GG	GG	AA	AG	AG	AG	AG	GG	GG	AG	GG	GG	GG	GG	AG	AA	AG	AG	GG	GG	AG	GG	GG	AG	AG	GG
OAR1_131427157.1	1	131427157	--	TT	TT	TT	TC	TT	TC	TC	TT	TT	TC	TT	TT	TT	TT	CC	TT	TC	TT	TT	TT	TT	TT	CC	TC	TC	TC	TC	TT	TT	TC	TT	TT	TT	TT	TC	CC	TC	TC	TT	TT	TC	TT	TT	TC	TC	TT
OAR1_131439670.1	1	131439670	--	AA	AA	AA	AG	AA	AG	AG	AA	AA	AG	AA	AA	AA	AA	GG	AA	AG	AA	AA	AA	AA	AA	GG	AG	AG	AG	AG	AA	AA	AG	AA	AA	AA	AA	AG	GG	AG	AG	AA	AA	AG	AA	AA	AG	AG	AA
OAR1_131669529.1	1	131669529	--	AG	AG	AA	GG	GG	AG	GG	AA	AG	GG	AA	GG	AG	AG	GG	AA	GG	AG	AA	GG	AA	AG	GG	GG	AG	AG	AG	AG	AA	AG	AG	AA	AA	AA	GG	GG	GG	GG	GG	AG	GG	GG	AG	AG	GG	AG
OAR1_131707541.1	1	131707541	--	GG	GG	GG	AG	GG	AG	AG	GG	GG	AG	GG	GG	GG	GG	AA	GG	AG	GG	GG	GG	GG	GG	AA	AG	AG	AG	AG	GG	GG	AG	GG	GG	GG	GG	AG	AA	GG	AG	GG	GG	AG	GG	AG	AG	AG	GG
OAR1_131763544.1	1	131763544	--	TC	TC	CC	CC	CC	CC	CC	CC	CC	CC	CC	CC	TC	TC	CC	CC	CC	CC	CC	TC	CC	CC	CC	CC	CC	CC	CC	CC	CC	TC	CC	CC	CC	CC	TC	CC	CC	CC	TC	TC	TC	TC	TC	CC	CC	CC
OAR1_131827158.1	1	131827158	--	TC	TC	TC	TT	TT	TC	TT	CC	TC	TT	CC	TT	TC	TC	TT	TC	TC	TC	CC	TT	CC	TT	TT	TT	TC	TC	TT	TC	CC	CC	TC	TC	CC	CC	TT	TT	TT	TT	TT	TC	TT	TT	TT	TC	TT	TC
OAR1_131881954.1	1	131881954	--	CC	CC	CC	TC	CC	TC	TC	CC	CC	TC	CC	CC	CC	CC	TT	CC	TC	CC	CC	CC	CC	CC	TT	TC	TC	TC	TC	CC	CC	CC	CC	CC	CC	CC	TC	TT	CC	TC	CC	CC	TC	CC	CC	TC	TC	CC
OAR1_131920951.1	1	131920951	--	TC	TT	TC	TC	TT	TC	TC	TT	TT	TC	TC	TT	TT	TT	CC	TC	TC	TT	TT	TT	TC	TC	CC	TC	TC	TC	CC	TT	TT	TC	TT	TC	TC	TT	TC	CC	TC	TC	TT	TT	TC	TT	CC	TC	TC	TT
OAR1_131996238.1	1	131996238	--	CC	CC	CC	TC	CC	TC	CC	CC	CC	CC	CC	CC	CC	CC	TC	CC	CC	CC	CC	CC	CC	CC	TT	TC	TC	CC	CC	CC	CC	CC	CC	CC	CC	CC	TC	TT	CC	CC	CC	CC	CC	CC	CC	TC	TC	CC
OAR1_132088794.1	1	132088794	--	TT	TT	TG	TT	TT	TT	TG	TT	TT	TG	TT	TT	TT	TT	TG	TG	TG	TT	TT	TT	TT	TG	TT	TT	TT	TG	GG	TT	TT	TG	TT	TG	TT	TT	TT	TT	TT	TG	TT	TT	TG	TT	TG	TT	TT	TT
OAR1_132131514.1	1	132131514	--	AC	AA	AC	AA	AA	AA	AC	AA	AA	AC	AC	AA	AA	AA	AC	AC	AC	AA	AA	AA	AC	AC	AA	AA	AA	AC	CC	AA	AA	AC	AA	AC	AC	AA	AA	AA	AA	AC	AA	AA	AC	AA	AC	AA	AA	AA
OAR1_132154345.1	1	132154345	--	GG	GG	GG	GG	GG	GG	GG	GG	GG	GG	GG	GG	GG	GG	GG	GG	GG	GG	GG	GG	GG	GG	GG	GG	GG	GG	GG	GG	GG	GG	GG	GG	GG	GG	GG	GG	GG	GG	GG	GG	GG	GG	GG	GG	GG	GG
OAR1_132183172.1	1	132183172	--	AG	GG	AG	GG	GG	GG	GG	GG	GG	GG	AG	GG	GG	GG	GG	AG	GG	GG	GG	GG	AG	AG	GG	GG	GG	GG	AG	GG	GG	AG	GG	AG	AG	GG	GG	GG	GG	GG	GG	GG	GG	GG	AG	GG	GG	GG
OAR1_132359111.1	1	132359111	--	GG	GG	GG	AG	GG	AG	GG	GG	GG	GG	GG	GG	GG	GG	AG	GG	GG	GG	GG	GG	GG	GG	AA	AG	AG	GG	GG	GG	GG	GG	GG	GG	GG	GG	AG	AA	AG	GG	GG	GG	GG	GG	GG	AG	AG	GG
OAR1_132365597.1	1	132365597	--	CC	CC	CC	AC	CC	AC	CC	CC	CC	CC	CC	CC	CC	CC	AC	CC	CC	CC	CC	CC	CC	CC	AA	AC	AC	CC	CC	CC	CC	CC	CC	CC	CC	CC	AC	AA	AC	CC	CC	CC	CC	CC	CC	AC	AC	CC
OAR1_132430100.1	1	132430100	--	CC	CC	TC	TC	TT	CC	TC	CC	TC	TC	CC	TT	CC	CC	CC	TC	CC	TC	CC	TC	CC	TT	CC	TC	CC	CC	TC	TC	CC	CC	TC	TC	CC	CC	CC	CC	TC	TC	TC	CC	CC	TC	TC	CC	TC	TC
OAR1_132533817.1	1	132533817	--	AG	GG	AG	GG	GG	GG	GG	GG	GG	GG	AG	GG	GG	GG	GG	AG	GG	GG	GG	GG	AG	AG	GG	GG	GG	GG	AG	GG	GG	GG	GG	AG	AG	GG	GG	GG	GG	GG	GG	GG	GG	GG	AG	GG	GG	GG
OAR1_132626593.1	1	132626593	--	AG	AG	AG	AG	GG	AG	GG	GG	GG	GG	GG	GG	AG	AG	AG	AG	GG	GG	AG	AG	GG	AG	AA	AG	AG	AG	AG	GG	AG	GG	GG	AG	GG	GG	AA	AA	AG	GG	AG	AG	AG	AG	AG	AG	AG	GG
OAR1_132804425.1	1	132804425	--	GG	AG	AG	GG	GG	AG	GG	AA	AG	GG	AG	GG	AG	AG	GG	AG	AG	AG	AG	GG	AG	GG	GG	GG	AG	GG	GG	AG	AA	AA	AG	AG	AG	AA	GG	GG	GG	GG	GG	AG	GG	GG	GG	AG	GG	AG
OAR1_132826186.1	1	132826186	--	GG	AG	AG	GG	GG	AG	GG	AA	AG	GG	AG	GG	AG	AG	GG	AG	AG	AG	AG	GG	AG	GG	GG	GG	AG	GG	GG	AG	AG	AA	AG	AG	AG	AA	GG	GG	GG	GG	GG	AG	GG	GG	GG	AG	GG	AG
OAR1_132909958.1	1	132909958	--	TT	TT	TC	TT	TT	TT	TT	TT	TT	TT	TT	TT	TT	TT	TT	TC	TT	TT	TT	TT	TT	TC	TT	TT	TT	TT	TC	TT	TT	TC	TT	TC	TT	TT	TT	TT	TT	TT	TT	TT	TT	TT	CC	TT	TT	TT
OAR1_132959976.1	1	132959976	--	AG	AA	AG	AA	AA	AA	AA	AG	AG	AA	GG	AA	AA	AG	AA	AG	AG	AA	AG	AA	GG	AA	AA	AA	AA	AA	AA	AA	AG	AG	AG	AG	GG	AA	AA	AA	AA	AA	AA	AA	AA	AA	AG	AG	AA	AA
OAR1_133042405.1	1	133042405	--	TC	TC	TC	TT	TT	TT	TT	TC	TC	TT	TC	TT	TC	CC	TT	TC	TT	TT	CC	TC	TC	TT	TT	TT	TT	TC	TT	TT	TT	CC	TC	TC	TC	TT	TC	TT	TC	TT	TC	TC	TC	TC	TC	TC	TT	TT
OAR1_133080343.1	1	133080343	--	AA	AA	AA	AA	AA	AA	AA	AA	AA	AA	AA	AA	AA	AA	AA	AA	AA	AA	AA	AA	AA	AA	AA	AA	AA	AA	AA	AA	AA	AC	AA	AA	AA	AA	AA	AA	AA	AA	AA	AA	AA	AA	AC	AA	AA	AA
OAR1_133132844.1	1	133132844	--	AA	AA	AA	AG	AA	AG	AA	AA	AA	AA	AA	AA	AA	AA	AG	AA	AG	AA	AA	AA	AA	AA	GG	AG	AG	AA	AA	AA	AA	AA	AA	AA	AA	AA	AG	GG	AA	AA	AA	AA	AA	AA	AA	AG	AG	AA
OAR1_133138259.1	1	133138259	--	CC	CC	CC	TC	CC	TC	CC	CC	CC	CC	CC	CC	CC	CC	TC	CC	TC	CC	CC	CC	CC	CC	TT	TC	TC	CC	CC	CC	CC	CC	CC	CC	CC	CC	TC	TT	CC	CC	CC	CC	CC	CC	CC	TC	TC	CC
OAR1_133174511.1	1	133174511	--	--	--	--	--	--	--	GG	--	--	GG	--	GG	--	--	--	--	TG	GG	--	--	--	GG	--	--	--	--	GG	GG	--	--	--	--	--	GG	--	--	--	GG	--	--	--	--	--	--	--	GG
OAR1_133238194.1	1	133238194	--	CC	CC	CC	AC	CC	AC	CC	CC	CC	CC	CC	CC	CC	CC	AC	CC	CC	CC	CC	CC	CC	CC	AA	AC	AC	CC	CC	CC	AC	AC	CC	CC	CC	CC	AC	AA	CC	CC	CC	CC	CC	CC	CC	AC	AC	CC
OAR1_133250051.1	1	133250051	--	TT	TT	TT	TT	TT	TT	TT	TT	TT	TT	TT	TT	TT	TT	TT	TT	TT	TT	TT	TT	TT	TT	TT	TT	TT	TT	TT	TT	TC	TT	TT	TT	TT	TT	TT	TT	TT	TT	TT	TT	TT	TT	TT	TT	TT	TT
OAR1_13329814.1	1	13329814	--	--	--	--	--	--	--	--	--	--	--	--	--	--	--	--	--	--	--	--	--	--	--	--	--	--	--	--	--	--	--	--	--	--	--	--	--	--	--	--	--	--	--	--	--	--	--
OAR1_133336476.1	1	133336476	--	GG	AG	GG	AG	AA	AG	AA	AG	AG	AA	GG	AA	AG	GG	AG	GG	AA	AA	GG	AG	GG	AG	GG	AG	AG	AG	AG	AA	AG	GG	AG	GG	GG	AA	GG	GG	AG	AA	AG	AG	AG	AG	AG	GG	AG	AA
OAR1_133394698.1	1	133394698	--	TT	TC	TT	CC	CC	CC	CC	TC	TC	CC	TT	CC	TC	TT	CC	TT	TC	CC	TT	TC	TT	TC	CC	CC	CC	TC	TC	CC	TC	TT	TC	TT	TT	CC	TC	CC	TC	CC	TC	TC	TC	TC	TT	TC	CC	CC
OAR1_133409151.1	1	133409151	--	CC	TC	CC	TC	TT	TC	TT	TC	TC	TT	CC	TT	TC	CC	TC	CC	TC	TT	CC	TC	CC	TC	CC	TC	TC	TC	TC	TT	TT	CC	TC	CC	CC	TT	CC	CC	TC	TT	TC	TC	TC	TC	CC	CC	TC	TT
OAR1_133467464.1	1	133467464	--	CC	CC	CC	AC	CC	AC	CC	CC	CC	CC	CC	CC	CC	CC	AC	CC	CC	CC	CC	CC	CC	CC	AA	AC	AC	CC	CC	CC	AC	CC	CC	CC	CC	CC	AC	AA	CC	CC	CC	CC	CC	CC	CC	AC	AC	CC
OAR1_133535707.1	1	133535707	--	AG	AA	AA	AA	AA	AA	AA	AA	AA	AA	AG	AA	AA	AA	AA	AA	AA	AA	AA	AA	AG	AA	AA	AA	AA	AA	AA	AA	AA	AG	AA	AA	AG	AA	AA	AA	AA	AA	AA	AA	AA	AA	AG	AA	AA	AA
OAR1_133604853.1	1	133604853	--	CC	TC	TT	TC	TT	TC	TT	TT	TT	TT	TC	TT	TC	TC	TC	TT	TC	TT	TC	TC	TC	TT	CC	TC	TC	TC	TT	TT	TC	TT	TT	TT	TC	TT	CC	CC	TC	TT	TC	TC	TC	TC	TC	TC	TC	TT
OAR1_13365877.1	1	13365877	--	TC	TC	TC	TT	TT	TC	TC	TT	TC	TT	TT	TT	TC	TT	TT	TT	TT	TT	TT	TT	TT	TT	TC	TT	TC	TT	TC	TT	TC	TT	TT	TT	TC	CC	TT	TC	TC	TT	TT	TC	TT	TT	TT	TT	TC	TT
OAR1_133693614.1	1	133693614	--	AG	GG	AG	GG	GG	GG	GG	AG	AG	GG	AA	GG	GG	AG	GG	AG	GG	GG	AG	GG	AA	GG	GG	GG	GG	GG	GG	GG	GG	AA	AG	AG	AA	GG	GG	GG	GG	GG	GG	GG	GG	GG	AG	AG	GG	GG
OAR1_133763130.1	1	133763130	--	AA	AA	CC	AA	AA	AA	AA	AC	AC	AA	AC	AA	AA	AC	AA	CC	AA	AA	AC	AA	AC	AC	AA	AA	AA	AA	AC	AA	AA	CC	AC	CC	AC	AA	AA	AA	AA	AA	AA	AA	AA	AA	CC	AC	AA	AA
OAR1_133773608.1	1	133773608	--	GG	GG	TG	GG	GG	GG	GG	TG	TG	GG	TG	GG	GG	TG	GG	TG	TG	GG	TG	GG	TG	GG	GG	GG	GG	GG	GG	GG	TG	TT	TG	TG	TG	GG	GG	GG	GG	GG	GG	GG	GG	GG	GG	TG	GG	GG
OAR1_13393044.1	1	13393044	--	AA	AT	AA	AA	AA	AA	AA	AT	AA	AA	AT	AA	AA	AT	AA	AT	AA	AT	AA	AT	AA	AT	AT	AA	AT	AA	AA	AT	AA	AA	AA	TT	AA	AA	AA	AA	AA	AA	AT	AT	AA	AA	TT	AT	AA	AA
OAR1_134014841.1	1	134014841	--	AG	AA	AA	AA	AA	AA	AA	AA	AA	AA	AG	AA	AA	AA	AA	AA	AA	AA	AA	AA	AG	AA	AA	AA	AA	AA	AA	AA	AA	AA	AA	AA	AG	AA	AA	AA	AA	AA	AA	AA	AA	AA	AA	AA	AA	AA
OAR1_134035072.1	1	134035072	--	GG	AG	GG	AG	AA	AG	AA	AG	AG	AA	GG	AA	AG	GG	AG	GG	AA	AA	GG	AG	GG	AG	GG	AG	AG	AG	AG	AA	AG	GG	AG	GG	GG	AA	GG	GG	AG	AA	AG	AG	AG	AG	GG	GG	AG	AA
OAR1_134092466.1	1	134092466	--	CC	TC	TC	TC	TT	TC	TT	TC	TC	TT	CC	TT	TC	CC	TC	TC	TT	TT	CC	TC	CC	TT	CC	TC	TC	TC	TT	TT	TC	CC	TC	TC	CC	TT	CC	CC	TC	TT	TC	TC	TC	TC	TT	CC	TC	TT
OAR1_134104741.1	1	134104741	--	GG	AG	AA	AG	AA	AG	AA	AA	AA	AA	AG	AA	AG	AG	AG	AA	AG	AA	AG	AG	AG	AA	GG	AG	AG	AG	AA	AA	AA	AA	AA	AA	AG	AA	GG	GG	AG	AA	AG	AG	AG	AG	AA	AG	AG	AA
OAR1_134153744.1	1	134153744	--	TT	TT	CC	TC	TT	TC	TT	TC	TC	TT	TC	TT	TT	TC	TC	CC	TT	TT	TC	TT	TC	TC	CC	TC	TC	TT	TC	TT	TC	CC	TC	CC	TC	TT	TC	CC	TT	TT	TT	TT	TT	TT	CC	CC	TC	TT
OAR1_134233775.1	1	134233775	--	AA	AA	AG	AG	AA	AG	AA	AA	AA	AA	AA	AA	AA	AA	AG	AG	AA	AA	AA	AA	AA	AG	GG	AG	AG	AA	AG	AA	AA	AG	AA	AG	AA	AA	AG	GG	AA	AA	AA	AA	AA	AA	AG	AG	AG	AA
OAR1_134282789.1	1	134282789	--	AA	AG	AG	GG	GG	GG	GG	AG	AG	GG	AA	GG	AG	AA	GG	AG	GG	GG	AA	AG	AA	GG	GG	GG	GG	AG	GG	GG	AG	AG	AG	AG	AA	GG	AG	GG	AG	GG	AG	AG	AG	AG	GG	AG	GG	GG
OAR1_134361776.1	1	134361776	--	TC	CC	TC	CC	CC	CC	CC	TC	TC	CC	TT	CC	CC	TC	CC	TC	CC	CC	TC	CC	TT	CC	CC	CC	CC	CC	CC	CC	CC	TC	TC	TC	TT	CC	CC	CC	CC	CC	CC	CC	CC	CC	CC	TC	CC	CC
OAR1_134436622.1	1	134436622	--	AG	AA	AG	AA	AA	AA	AA	AG	AG	AA	GG	AA	AA	AG	AA	AG	AA	AA	AG	AA	GG	AA	AA	AA	AA	AA	AA	AA	AA	GG	AG	AG	GG	AA	AA	AA	AA	AA	AA	AA	AA	AA	AG	AG	AA	AA
OAR1_134528666.1	1	134528666	--	TC	TT	TC	TC	TT	TC	TT	TC	TC	TT	CC	TT	TT	TC	TC	TC	TC	TT	TC	TT	CC	TT	CC	TC	TC	TT	TT	TT	TC	CC	TC	TC	CC	TT	TC	CC	TT	TT	TT	TT	TT	TT	TC	CC	TC	TT
OAR1_134551641.1	1	134551641	--	AA	AA	AG	AA	AA	AA	AA	AA	AA	AA	AA	AA	AA	AA	AA	AG	AG	AA	AA	AA	AA	AG	AA	AA	AA	AA	AG	AA	AA	AA	AA	AG	AA	AA	AA	AA	AA	AA	AA	AA	AA	AA	GG	AA	AA	AA
OAR1_134596582.1	1	134596582	--	AA	AA	AA	AA	AA	AA	AA	AA	AA	AA	AA	AA	AA	AA	AA	AA	AA	AA	AA	AA	AA	AA	AA	AA	AA	AA	AA	AA	AA	AA	AA	AA	AA	AA	AA	AA	AA	AA	AA	AA	AA	AA	AA	AA	AA	AA
OAR1_134608202.1	1	134608202	--	CC	CC	TC	CC	CC	CC	CC	CC	CC	CC	CC	CC	CC	CC	CC	TC	TC	CC	CC	CC	CC	TC	CC	CC	CC	CC	TC	CC	CC	CC	CC	TC	CC	CC	CC	CC	CC	CC	CC	CC	CC	CC	TC	CC	CC	CC
OAR1_134632408_X.1	1	134632409	--	AA	AA	AC	AA	AA	AA	AA	AA	AA	AA	AA	AA	AA	AA	AA	AC	AC	AA	AA	AA	AA	AC	AA	AA	AA	AA	AC	AA	AA	AA	AA	AC	AA	AA	AA	AA	AA	AA	AA	AA	AA	AA	AC	AA	AA	AA
OAR1_134686503.1	1	134686503	--	TT	TT	TT	TT	TT	TT	TT	TT	TT	TT	TT	TT	TT	TT	TT	TT	TT	TT	TT	TT	TT	TT	TT	TT	TT	TT	TT	TT	TT	TT	TT	TT	TT	TT	TT	TT	TC	TT	TT	TT	TT	TT	TT	TT	TT	TT
OAR1_134771247_X.1	1	134771248	--	TC	CC	TC	CC	CC	CC	CC	TC	TC	CC	TT	CC	CC	TC	CC	TC	TC	CC	TC	CC	TT	CC	CC	CC	CC	CC	CC	CC	TC	TT	TC	TC	TT	CC	CC	CC	TC	CC	CC	CC	CC	CC	TC	TC	CC	CC
OAR1_134825689.1	1	134825689	--	AA	AA	AG	AA	AA	AA	AA	AG	AG	AA	AG	AA	AA	AG	AA	AG	AA	AA	AG	AA	AG	AA	AA	AA	AA	AA	AA	AA	AA	GG	AG	AG	AG	AA	AA	AA	AA	AA	AA	AA	AA	AA	AA	AG	AA	AA
OAR1_134851296.1	1	134851296	--	AA	AA	AA	AA	AA	AA	AA	AA	AA	AA	AA	AA	AA	AA	AA	AA	AA	AA	AA	AA	AA	AA	AA	AA	AA	AA	AA	AA	AA	AA	AA	AA	AA	AA	AA	AA	AG	AA	AA	AA	AA	AA	AG	AA	AA	AA
OAR1_134881615_X.1	1	134881616	--	--	--	--	--	TT	--	TT	--	--	TT	--	TT	--	--	--	--	TT	TT	--	--	--	--	--	--	--	--	--	TT	TT	--	--	--	--	TT	--	--	--	TT	--	--	--	--	--	--	--	TT
OAR1_134966140.1	1	134966140	--	TT	TT	TT	TT	TT	TT	TT	TT	TT	TT	TT	TT	TT	TT	TT	TT	TT	TT	TT	TT	TT	TT	TT	TT	TT	TT	TT	TT	TC	TC	TT	TT	TT	TT	TT	TT	TT	TT	TT	TT	TT	TT	TT	TT	TT	TT
OAR1_134995676.1	1	134995676	--	TC	TC	TC	TC	TT	TC	TT	TC	TC	TT	TC	TT	TC	CC	TC	TC	TC	TT	CC	TC	TC	TT	CC	TC	TC	TC	TT	TT	TC	CC	TC	TC	TC	TT	CC	CC	CC	TT	TC	TC	TC	TC	TT	CC	TC	TT
OAR1_135031858.1	1	135031858	--	AG	AG	AG	AA	AA	AA	AA	AG	AG	AA	AG	AA	AG	GG	AA	AG	AG	AA	GG	AG	AG	AA	AA	AA	AA	AG	AA	AA	AG	GG	AG	AG	AG	AA	AG	AA	GG	AA	AG	AG	AG	AG	AA	AG	AA	AA
OAR1_135080835.1	1	135080835	--	AC	CC	AC	CC	CC	CC	CC	CC	CC	CC	AC	CC	CC	CC	CC	AC	CC	CC	CC	CC	AC	AC	CC	CC	CC	CC	AC	CC	AC	CC	CC	AC	AC	CC	CC	CC	CC	CC	CC	CC	CC	CC	AC	CC	CC	CC
OAR1_135091041.1	1	135091041	--	GG	GG	GG	AG	GG	AG	GG	GG	GG	GG	GG	GG	GG	GG	AG	GG	AG	GG	GG	GG	GG	GG	AA	AG	AG	GG	GG	GG	GG	GG	GG	GG	GG	GG	AG	AA	GG	GG	GG	GG	GG	GG	GG	AG	AG	GG
OAR1_135119972.1	1	135119972	--	AA	AA	AG	AA	--	AA	AA	AA	AA	AA	--	AA	AA	AA	AA	AG	AA	AA	AA	AA	AA	AG	AA	AA	--	AA	AG	AA	AG	AA	AA	AG	AA	AA	AA	AA	AA	AA	AA	AA	AA	AA	AG	AA	AA	AA
OAR1_135170990.1	1	135170990	--	CC	AC	AA	AA	AA	AA	AA	AA	AA	AA	AC	AA	AC	AC	AA	AA	AA	AA	AC	AC	AC	AA	AA	AA	AA	AC	AA	AA	AC	AC	AA	AA	AC	AA	AC	AA	CC	AA	AC	AC	AC	AC	AC	AA	AA	AA
OAR1_135202799.1	1	135202799	--	AG	AA	AG	AG	AA	AG	AA	AG	AG	AA	GG	AA	AA	AG	AG	AG	AA	AA	AG	AA	GG	AA	GG	AG	AG	AA	AA	AA	AG	AA	AG	AG	GG	AA	AG	GG	AA	AA	AA	AA	AA	AA	AA	GG	AG	AA
OAR1_135222269.1	1	135222269	--	AG	AG	GG	GG	GG	GG	GG	GG	GG	GG	GG	GG	AG	AG	GG	GG	GG	GG	AG	AG	GG	GG	GG	GG	GG	AG	GG	GG	GG	AG	GG	GG	GG	GG	AG	GG	AG	GG	AG	AG	AG	AG	GG	GG	GG	GG
OAR1_135241908_X.1	1	135241909	--	CC	CC	TT	CC	CC	CC	CC	TC	TC	CC	TC	CC	CC	TC	CC	TT	TC	CC	TC	CC	TC	TC	CC	CC	CC	CC	TC	CC	TC	TC	TC	TT	TC	CC	CC	CC	TC	CC	CC	CC	CC	CC	TT	TC	CC	CC
OAR1_135432075.1	1	135432075	--	AG	AG	AG	AA	AA	AA	AA	AG	AG	AA	AG	AA	AG	GG	AA	AG	AG	AA	GG	AG	AG	AA	AA	AA	AA	AG	AA	AA	AA	GG	AG	AG	AG	AA	AG	AA	AG	AA	AG	AG	AG	AG	AA	AG	AA	AA
OAR1_135442243.1	1	135442243	--	TT	TT	TT	TT	TT	TT	TT	TT	TT	TT	TT	TT	TT	TT	TT	TT	TG	TT	TT	TT	TT	TT	TT	TT	TT	TT	TT	TT	TT	TT	TT	TT	TT	TT	TT	TT	TT	TT	TT	TT	TT	TT	TT	TT	TT	TT
OAR1_135563277.1	1	135563277	--	CC	CC	CC	CC	CC	CC	CC	CC	CC	CC	CC	CC	CC	CC	CC	CC	CC	CC	CC	CC	CC	CC	CC	CC	CC	CC	CC	CC	TC	CC	CC	CC	CC	CC	CC	CC	CC	CC	CC	CC	CC	CC	CC	CC	CC	CC
OAR1_135728261.1	1	135728261	--	AG	AG	AG	AG	AA	AG	AA	AG	AG	AA	AG	AA	AG	GG	AG	AG	AA	AA	GG	AG	AG	AA	GG	AG	AG	AG	AA	AA	AA	GG	AG	AG	AG	AA	GG	GG	AG	AA	AG	AG	AG	AG	AA	GG	AG	AA
OAR1_13574541.1	1	13574541	--	AA	AA	AA	AA	AA	AA	AG	AA	AA	AA	AA	AA	AA	AA	AA	AA	AA	AA	AA	AA	AA	AA	AA	AA	AA	AA	AA	AA	AA	AA	AA	AA	AA	AA	AA	AG	AG	AA	AA	AA	AA	AA	AA	AA	AA	AA
OAR1_135764540.1	1	135764540	--	CC	CC	CC	CC	CC	CC	CC	CC	CC	CC	CC	CC	CC	CC	CC	CC	AC	CC	CC	CC	CC	CC	CC	CC	CC	CC	CC	CC	CC	CC	CC	CC	CC	CC	CC	CC	AC	CC	CC	CC	CC	CC	AC	CC	CC	CC
OAR1_13582660.1	1	13582660	--	AG	AG	AA	AA	AA	AA	AA	GG	AA	AA	GG	AG	AG	AG	AA	AG	AA	AG	AG	GG	AG	AG	AG	AA	AG	AA	AA	AG	AA	AG	AG	GG	AA	AA	AG	AA	AA	AA	GG	AG	AA	AA	GG	AG	AG	AA
OAR1_135870888.1	1	135870888	--	--	--	--	--	--	--	--	--	--	--	--	--	--	AA	--	--	--	--	AA	--	--	--	--	--	--	--	--	--	--	--	--	--	--	--	--	--	AA	--	--	--	--	--	--	--	--	--
OAR1_135892102.1	1	135892102	--	CC	CC	CC	CC	CC	CC	CC	CC	CC	CC	CC	CC	CC	CC	CC	CC	CC	CC	CC	CC	CC	CC	CC	CC	CC	CC	CC	CC	TC	TC	CC	CC	CC	CC	CC	CC	CC	CC	CC	CC	CC	CC	CC	CC	CC	CC
OAR1_135970554.1	1	135970554	--	AG	AA	AG	AA	AG	AA	AA	AA	AA	AA	AG	AA	AA	AA	AA	AG	AA	AG	AA	AA	AG	AG	AA	AA	AA	AA	AG	AG	AA	AA	AG	AG	AG	AA	AA	AA	AA	AA	AA	AA	AA	AA	AG	AA	AA	AG
OAR1_136022218.1	1	136022218	--	CC	CC	CC	CC	AC	CC	CC	CC	CC	CC	CC	CC	CC	CC	CC	CC	CC	AC	CC	CC	CC	CC	CC	CC	CC	CC	CC	AC	CC	CC	AC	CC	CC	CC	CC	CC	CC	CC	CC	CC	CC	CC	AC	CC	CC	AC
OAR1_136080786.1	1	136080786	--	TT	TT	TT	TC	TT	TC	TT	TT	TT	TT	TT	TT	TT	TT	TC	TT	TT	TT	TT	TT	TT	TT	CC	TC	TC	TT	TT	TT	TT	TT	TT	TT	TT	TT	TC	CC	TT	TT	TT	TT	TT	TT	TT	TC	TC	TT
OAR1_136123136.1	1	136123136	--	AG	GG	GG	GG	GG	GG	AG	GG	GG	AG	AG	GG	GG	GG	AG	GG	AG	GG	GG	GG	AG	GG	GG	GG	GG	AG	AG	GG	AG	GG	GG	GG	AG	GG	GG	GG	GG	AG	GG	GG	AG	GG	AG	GG	GG	GG
OAR1_136165147_X.1	1	136165148	--	AG	AG	AG	GG	GG	GG	GG	AG	AG	GG	AG	GG	AG	AA	GG	AG	GG	GG	AA	AG	AG	GG	GG	GG	GG	AG	GG	GG	GG	AG	AG	AG	AG	GG	AG	GG	AG	GG	AG	AG	AG	AG	GG	AG	GG	GG
OAR1_136190813.1	1	136190813	--	AA	AA	AA	AA	AG	AA	AA	AA	AA	AA	AA	AA	AA	AA	AA	AA	AA	AG	AA	AA	AA	AA	AA	AA	AA	AA	AA	AG	AG	AG	AG	AA	AA	AA	AA	AA	AA	AA	AA	AA	AA	AA	AA	AA	AA	AG
OAR1_136206311.1	1	136206311	--	CC	CC	CC	CC	TC	CC	CC	CC	CC	CC	CC	CC	CC	CC	CC	CC	CC	TC	CC	CC	CC	CC	CC	CC	CC	CC	CC	TC	TC	TC	TC	CC	CC	CC	CC	CC	CC	CC	CC	CC	CC	CC	CC	CC	CC	TC
OAR1_136249417.1	1	136249417	--	TC	TC	TC	CC	CC	CC	CC	TC	TC	CC	TC	CC	TC	TT	CC	TC	CC	CC	TT	TC	TC	CC	CC	CC	CC	TC	CC	CC	CC	TC	TC	TC	TC	CC	TC	CC	TT	CC	TC	TC	TC	TC	CC	TC	CC	CC
OAR1_13627234.1	1	13627234	--	AC	AC	CC	CC	CC	CC	AC	AA	CC	CC	AA	AC	AC	AC	CC	AC	CC	AC	AC	AA	AC	AC	AC	CC	AC	CC	CC	AC	CC	AC	AC	AA	CC	CC	AC	AC	AC	CC	AA	AC	CC	CC	AA	AC	AC	CC
OAR1_136289825.1	1	136289825	--	AC	CC	AC	CC	AC	CC	AC	CC	CC	AC	AC	CC	CC	CC	AC	AC	AC	AC	CC	CC	AC	AC	CC	CC	CC	AC	AA	AC	AC	AC	AC	AC	AC	CC	CC	CC	AC	AC	CC	CC	AC	CC	AA	CC	CC	AC
OAR1_136328626.1	1	136328626	--	TT	TT	TC	TT	TT	TT	TT	TT	TT	TT	TT	TT	TT	TT	TT	TC	TT	TT	TT	TT	TT	TC	TT	TT	TT	TT	TC	TT	TC	TT	TT	TC	TT	TT	TT	TT	TC	TT	TT	TT	TT	TT	TC	TT	TT	TT
OAR1_136351902.1	1	136351902	--	CC	CC	TC	TC	CC	TC	TC	CC	CC	TC	CC	CC	CC	CC	TT	TC	TC	CC	CC	CC	CC	TC	TT	TC	TC	TC	TT	CC	CC	TC	CC	TC	CC	CC	TC	TT	TC	TC	CC	CC	TC	CC	TT	TC	TC	CC
OAR1_136392614.1	1	136392614	--	AA	AA	AG	AG	AG	AG	AG	AA	AA	AG	AA	AA	AA	AA	GG	AG	AG	AG	AA	AA	AA	AG	GG	AG	AG	AG	GG	AG	AA	AA	AG	AG	AA	AA	AG	GG	AG	AG	AA	AA	AG	AA	GG	AG	AG	AG
OAR1_136442058.1	1	136442058	--	CC	CC	TC	TC	TC	TC	TC	CC	CC	TC	CC	CC	CC	CC	TT	TC	TC	TC	CC	CC	CC	TC	TT	TC	TC	TC	TT	TC	CC	TC	TC	TC	CC	CC	TC	TT	TC	TC	CC	CC	TC	CC	TT	TC	TC	TC
OAR1_136489494.1	1	136489494	--	AA	AA	AG	AG	--	AG	AG	AA	AA	AG	AA	AA	AA	AA	GG	AG	AG	--	AA	AA	AA	AG	--	AG	AG	AG	GG	--	AA	AA	--	AG	AA	AA	AG	--	--	AG	AA	--	AG	AA	GG	AG	AG	--
OAR1_136555056.1	1	136555056	--	TT	TT	TC	TT	TC	TT	TT	TT	TT	TT	TT	TT	TT	TT	TT	TC	TT	TC	TT	TT	TT	TC	TT	TT	TT	TT	TC	TC	TC	TT	TC	TC	TT	TT	TT	TT	TC	TT	TT	TT	TT	TT	TC	TT	TT	TC
OAR1_136573180.1	1	136573180	--	TC	TC	TC	TT	TT	TT	TT	TC	TC	TT	TC	TT	TC	CC	TT	TC	TT	TT	CC	TC	TC	TT	TT	TT	TT	TC	TT	TT	TT	TC	TC	TC	TC	TT	TC	TT	TC	TT	TC	TC	TC	TC	TT	TC	TT	TT
OAR1_136609882_X.1	1	136609883	--	TT	TT	TC	TT	TT	TT	TT	TT	TT	TT	TT	TT	TT	TT	TT	TC	TT	TT	TT	TT	TT	TC	TT	TT	TT	TT	TC	TT	TC	TC	TT	TC	TT	TT	TT	TT	TC	TT	TT	TT	TT	TT	TC	TT	TT	TT
OAR1_136618310.1	1	136618310	--	TT	TT	TG	TT	TT	TT	TT	TT	TT	TT	TT	TT	TT	TT	TT	TG	TT	TT	TT	TT	TT	TG	TT	TT	TT	TT	TG	TT	TT	TT	TT	TG	TT	TT	TT	TT	TT	TT	TT	TT	TT	TT	TG	TT	TT	TT
OAR1_136656822.1	1	136656822	--	TT	TT	TT	TG	TG	TG	TT	TT	TT	TT	TT	TT	TT	TT	TG	TT	TT	TG	TT	TT	TT	TT	GG	GG	TG	TT	TT	TG	TT	TT	TG	TT	TT	TT	TG	GG	TG	TT	TG	TT	TT	TT	TT	TG	TG	TG
OAR1_136708532.1	1	136708532	--	AG	GG	GG	AG	AG	AG	GG	GG	GG	GG	AG	GG	GG	GG	AG	GG	GG	AG	GG	GG	AG	GG	AA	AG	AG	GG	GG	AG	GG	GG	AG	GG	AG	GG	AG	AA	AG	GG	GG	GG	GG	GG	GG	AG	AG	AG
OAR1_136768184.1	1	136768184	--	CC	CC	TC	CC	TC	CC	TC	CC	CC	TC	CC	CC	CC	CC	TC	TC	TC	TC	CC	CC	CC	TC	CC	TC	CC	TC	TT	TC	TC	CC	TC	TC	CC	CC	CC	CC	CC	TC	TC	CC	TC	CC	TT	CC	CC	TC
OAR1_136806644.1	1	136806644	--	TT	TT	TC	TT	TT	TT	TC	TT	TT	TC	TT	TT	TT	TT	TC	TC	TC	TT	TT	TT	TT	TC	TT	TC	TT	TC	CC	TT	TC	TT	TT	TC	TT	TT	TT	TT	TT	TC	TC	TT	TC	TT	CC	TT	TT	TT
OAR1_136840234.1	1	136840234	--	TT	TT	TT	TT	TG	TT	TT	TT	TT	TT	TT	TT	TT	TT	TT	TT	TT	TG	TT	TT	TT	TT	TT	TT	TT	TT	TT	TG	TT	TT	TG	TT	TT	TT	TT	TT	TT	TT	TT	TT	TT	TT	TT	TT	TT	TG
OAR1_136883193.1	1	136883193	--	AG	GG	AG	GG	AG	GG	AG	AG	AG	AG	AA	GG	GG	AG	AG	AG	AG	AG	AG	GG	AA	GG	GG	AG	GG	AG	AG	AG	AG	GG	AA	AG	AA	GG	GG	GG	GG	AG	AG	GG	AG	GG	AG	AG	GG	AG
OAR1_136912505.1	1	136912505	--	TT	TC	TT	CC	TC	TC	TC	TC	TC	TC	TT	CC	TC	TT	TC	TT	TC	TC	TT	TC	TT	TC	CC	TC	CC	TT	TT	TC	CC	TC	TT	TT	TT	TC	TC	CC	TC	TC	TT	TC	TT	TC	TT	TC	CC	TT
OAR1_136949038.1	1	136949038	--	TT	TT	CC	TT	TT	TT	TC	TC	TC	TC	TC	TT	TT	TC	TC	CC	TC	TT	TC	TT	TC	TC	TT	TT	TT	TC	CC	TT	TT	TT	TC	CC	TC	TT	TT	TT	TT	TC	TT	TT	TC	TT	TC	TC	TT	TT
OAR1_136990502.1	1	136990502	--	TC	TC	TT	TT	TT	TC	TT	TT	TT	TT	TT	TT	TC	TC	TT	TT	TT	TT	TC	TC	TT	TT	TT	TT	TT	TC	TT	TT	TT	TC	TT	TT	TT	TC	TC	TT	TC	TT	TC	TC	TC	TC	TT	TT	TT	TC
OAR1_137004604.1	1	137004604	--	TT	TT	TC	TT	TT	TT	TT	TC	TC	TT	TC	TT	TT	TC	TT	TC	TT	TT	TC	TT	TC	TT	TT	TT	TT	TT	TT	TT	TT	TT	TC	TC	TC	TT	TT	TT	TT	TT	TT	TT	TT	TT	TT	TC	TT	TT
OAR1_137023434.1	1	137023434	--	AG	GG	AA	AA	GG	AG	AG	AG	AA	GG	AA	GG	GG	AG	AG	AA	AG	GG	AG	GG	AA	AG	AA	AA	AG	GG	AG	GG	AG	GG	AG	AA	AA	GG	AG	AA	AG	GG	AG	GG	GG	AG	AA	AA	AG	GG
OAR1_137081322.1	1	137081322	--	TT	TT	TC	TC	CC	TT	CC	TC	CC	CC	TC	CC	TT	TC	TC	TC	CC	TC	TC	TC	TC	TC	TT	TT	TT	TC	TC	TC	TC	TT	CC	TC	TC	TT	TT	TT	TT	CC	TT	TT	TC	TC	TT	TC	TC	TC
OAR1_137090267.1	1	137090267	--	--	TC	TT	TT	--	TC	TT	TT	TT	TT	--	TT	TC	TC	TT	TT	TT	TT	TC	TC	--	TT	TT	--	--	TC	TT	TT	TT	TC	TT	TT	--	TC	TC	--	TC	TT	--	TC	TC	TC	--	TT	TT	TC
OAR1_137125494.1	1	137125494	--	GG	AG	GG	AA	AG	AG	AG	AG	AG	AG	GG	AA	AG	GG	AG	GG	AG	AG	GG	AG	GG	AG	AA	AG	AA	GG	GG	AG	AA	AG	GG	GG	GG	AG	AG	AG	AG	AG	GG	AG	GG	AG	AG	AG	AA	GG
OAR1_13714304.1	1	13714304	--	AG	AG	AA	AG	GG	AA	AG	GG	AG	GG	GG	AG	AG	GG	AG	AG	GG	GG	GG	GG	AG	GG	AG	AA	AG	GG	AG	GG	AA	GG	GG	GG	AA	AA	AG	AA	AA	GG	GG	AG	GG	GG	GG	GG	AG	AG
OAR1_137156931.1	1	137156931	--	TT	TT	TT	TT	TT	TT	TT	TT	TT	TT	TT	TT	TT	TT	TT	TT	TT	TT	TT	TT	TT	TT	TT	TC	TT	TT	TT	TT	TT	TT	TT	TT	TT	TT	TT	TT	TT	TT	TC	TT	TT	TT	TT	TT	TT	TT
OAR1_137180881.1	1	137180881	--	TT	TC	TC	TC	TC	TC	TC	CC	TC	CC	TC	CC	TC	TC	CC	TC	TC	TC	TC	TC	TC	TC	CC	TC	CC	TC	TC	TC	TC	TC	TC	TC	TC	TC	TC	TC	TC	CC	TT	TC	TC	TT	TT	CC	CC	TT
OAR1_137186574.1	1	137186574	--	AG	AG	GG	AG	AG	AG	AG	GG	AG	GG	GG	GG	AG	AG	GG	GG	AG	AG	AG	AG	GG	GG	GG	GG	GG	AG	GG	AG	AG	AG	AG	GG	GG	AG	AG	GG	AG	GG	AG	AG	AG	AA	AG	GG	GG	AA
OAR1_137336624.1	1	137336624	--	AA	AG	GG	AG	GG	AG	AA	GG	AG	AG	AG	GG	AG	AG	AG	GG	AA	GG	AG	AG	AG	GG	GG	GG	GG	AA	AG	GG	AG	AG	GG	GG	AG	AG	AG	GG	AG	AG	AG	AG	AA	AA	AG	GG	GG	AG
OAR1_137481062.1	1	137481062	--	AA	AG	AA	AA	AG	AA	AA	AG	AA	AA	AA	AA	AG	AA	AA	AA	AA	GG	AA	AA	AA	AA	AA	AA	AG	AA	AA	GG	AG	AG	AG	AA	AA	AG	AA	AA	AG	AA	AA	AG	AA	AA	AA	AA	AA	AG
OAR1_137524319.1	1	137524319	--	CC	AC	CC	CC	CC	CC	CC	AC	CC	CC	CC	CC	AC	CC	CC	CC	CC	AC	CC	CC	CC	CC	CC	CC	AC	CC	CC	AC	AC	AC	CC	CC	CC	AC	CC	CC	CC	CC	CC	AC	CC	CC	AC	CC	CC	CC
OAR1_137567887.1	1	137567887	--	TT	TC	TC	TT	CC	TT	TT	TC	TT	TC	TT	CC	TC	TT	TT	TC	TT	CC	TT	TC	TT	CC	TT	TT	TC	TT	TC	CC	TC	TC	TC	TC	TT	TC	TT	TC	TC	TC	TT	TC	TT	TT	TC	TT	TC	TC
OAR1_137629618.1	1	137629618	--	GG	GG	TG	GG	TG	GG	GG	GG	GG	TG	GG	TT	GG	GG	GG	TG	GG	GG	GG	TG	GG	TT	GG	GG	GG	GG	TG	GG	GG	GG	GG	TG	GG	GG	GG	TG	GG	TG	GG	GG	GG	GG	TT	GG	TG	GG
OAR1_137688213.1	1	137688213	--	GG	GG	GG	GG	GG	GG	TG	GG	GG	TG	GG	GG	GG	GG	TG	GG	TG	GG	GG	GG	GG	GG	GG	GG	GG	TG	TG	GG	GG	GG	GG	GG	GG	GG	GG	GG	GG	TG	GG	GG	TG	GG	GG	GG	GG	GG
OAR1_13772761.1	1	13772761	--	AA	AA	AC	AC	AA	AC	AA	AA	AA	AA	AA	AA	AA	AA	AA	AC	AA	AA	AA	AA	AC	AA	AA	CC	AA	AA	AC	AA	AA	AA	AA	AA	AC	AA	AC	AC	AC	AA	AA	AA	AA	AA	AA	AA	AA	AC
OAR1_137752062.1	1	137752062	--	TT	TT	TT	TC	TC	TT	TC	TT	TC	TC	TT	CC	TT	TT	TT	TT	TC	TT	TT	TC	TT	TC	TT	TC	TT	TT	TT	TT	TC	TT	TT	TT	TT	TT	TT	TT	TT	TC	TC	TT	TT	TC	TC	TT	TC	TT
OAR1_137761966.1	1	137761966	--	GG	AG	AG	AA	AA	AG	AA	AA	AA	AA	AG	AA	AG	AG	AA	AG	AA	AA	AG	AG	AG	AG	AA	AA	AA	AG	AG	AA	AA	AG	AA	AG	AG	AG	AG	AG	GG	AA	AG	AG	AG	AG	AG	AA	AA	AG
OAR1_137785444.1	1	137785444	--	CC	CC	CC	TT	TC	TC	TC	CC	TC	TC	CC	TT	CC	CC	TC	CC	TC	CC	CC	TC	CC	TC	TT	TT	TC	CC	CC	CC	TC	CC	CC	CC	CC	CC	TC	TC	CC	TC	TC	CC	CC	TC	TC	TC	TT	CC
OAR1_137791545.1	1	137791545	--	TT	TT	TT	TT	TA	TT	TA	TT	TT	TA	TT	TT	TT	TT	TA	TT	TA	TA	TT	TT	TT	TT	TT	TT	TT	TA	TA	TA	TT	TT	TA	TT	TT	TT	TT	TT	TT	TA	TT	TT	TA	TT	TT	TT	TT	TA
OAR1_13790348.1	1	13790348	--	TG	TG	TG	GG	GG	TG	GG	GG	TG	GG	GG	GG	TG	GG	GG	GG	GG	GG	GG	GG	GG	GG	TG	GG	TG	GG	GG	GG	TG	GG	GG	GG	TG	TT	GG	GG	GG	GG	GG	TG	GG	GG	GG	GG	TG	GG
OAR1_137928314.1	1	137928314	--	TT	TC	TT	TC	TC	TC	TT	TC	TT	TT	TT	TT	TC	TT	TC	TT	TT	CC	TT	TT	TT	TT	CC	TC	CC	TT	TT	CC	TC	TC	TC	TT	TT	TC	TC	TC	TC	TT	TT	TC	TT	TT	TT	TC	TC	TC
OAR1_137974140.1	1	137974140	--	TC	CC	CC	TC	CC	CC	TC	CC	TC	CC	TC	CC	CC	CC	CC	CC	TC	CC	CC	CC	TC	CC	CC	TC	CC	CC	CC	CC	CC	CC	CC	CC	TC	CC	CC	CC	TC	CC	TC	CC	CC	TC	TC	CC	CC	CC
OAR1_138003536.1	1	138003536	--	TC	TC	TC	TT	CC	TC	TT	TT	TT	TC	TT	CC	TC	TC	TT	TC	TT	TC	TC	CC	TT	CC	TT	TT	TT	TC	TC	TC	TC	TC	TC	TC	TT	TC	TC	TC	TC	TC	TC	TC	TC	TC	CC	TT	TC	CC
OAR1_138025303.1	1	138025303	--	AG	GG	GG	AG	GG	GG	AG	GG	AG	GG	AG	GG	GG	GG	GG	GG	AG	GG	GG	GG	AG	GG	GG	AG	GG	GG	GG	GG	GG	GG	GG	GG	AG	GG	GG	GG	AG	GG	AG	GG	GG	AG	GG	GG	GG	GG
OAR1_138124922.1	1	138124922	--	GG	GG	AG	AA	AG	AG	AG	AG	AA	GG	AG	GG	GG	AG	AG	AG	AG	AG	AG	GG	AG	GG	AA	AG	AG	GG	GG	AG	AG	GG	AA	AG	AG	GG	AG	AG	AG	GG	GG	GG	GG	AG	GG	AA	AG	AG
OAR1_138135147.1	1	138135147	--	CC	CC	CC	CC	CC	CC	CC	CC	CC	CC	CC	CC	CC	CC	CC	CC	CC	CC	CC	CC	CC	CC	CC	CC	CC	CC	CC	CC	CC	CC	CC	CC	CC	CC	CC	CC	CC	CC	CC	CC	CC	CC	CC	CC	CC	CC
OAR1_138144853.1	1	138144853	--	TT	TC	CC	CC	CC	TC	TC	CC	CC	TC	TC	CC	TC	TC	TC	CC	TC	CC	TC	TC	TC	CC	CC	CC	CC	TT	TC	CC	CC	TC	CC	CC	TC	TC	TC	CC	TC	TC	TC	TC	TT	TC	CC	CC	CC	TC
OAR1_138170073.1	1	138170073	--	TT	TT	TT	TT	TC	TT	TT	TT	TT	TC	TT	CC	TT	TT	TT	TT	TT	TT	TT	TC	TT	TC	TT	TC	TT	TT	TT	TT	TT	TT	TT	TT	TT	TT	TT	TT	TT	TC	TC	TT	TT	TT	TT	TT	TC	TT
OAR1_138245692.1	1	138245692	--	CC	TC	TT	TT	TC	TC	TC	TT	TT	CC	TC	CC	TC	TC	TC	TT	TC	TT	TC	CC	TC	TC	TT	TC	TT	CC	TC	TT	TT	TC	TT	TT	TC	TC	TC	TT	TC	CC	CC	TC	CC	TC	TT	TT	TC	TC
OAR1_138285232.1	1	138285232	--	GG	AG	AA	AA	AA	AG	AG	AA	AA	AG	AG	AA	AG	AG	AG	AA	AG	AA	AG	AG	AG	AA	AA	AG	AA	GG	AG	AA	AA	AG	AA	AA	AG	AG	AG	AA	GG	AG	GG	AG	GG	AG	AA	AA	AA	AG
OAR1_138302052.1	1	138302052	--	CC	TC	TT	TT	TT	TC	TC	TT	TT	TC	TC	TT	TC	TC	TC	TT	TC	TT	TC	TC	TC	TT	TT	TC	TT	CC	TC	TT	TT	TC	TT	TT	TC	TC	TC	TT	CC	TC	CC	TC	CC	TC	TT	TT	TT	TC
OAR1_138411261.1	1	138411261	--	TT	TC	CC	CC	CC	TC	TC	CC	CC	TC	TC	CC	TC	TC	TC	CC	TC	CC	TC	TC	TC	CC	CC	CC	CC	TT	TC	CC	CC	TC	CC	CC	TC	TC	TC	CC	TC	TC	TC	TC	TT	TC	CC	CC	CC	TC
OAR1_138520536.1	1	138520536	--	GG	GG	GG	GG	GG	GG	GG	GG	GG	GG	GG	GG	GG	GG	GG	GG	GG	GG	GG	GG	GG	GG	GG	GG	GG	GG	GG	GG	GG	GG	GG	GG	GG	GG	GG	GG	GG	GG	GG	GG	GG	GG	GG	GG	GG	GG
OAR1_138571443.1	1	138571443	--	GG	GG	TG	TG	GG	GG	TG	TG	TT	GG	TG	GG	GG	TG	GG	TG	TG	GG	TG	GG	TG	GG	GG	TG	GG	GG	GG	GG	GG	GG	TG	TG	TG	GG	GG	GG	GG	GG	TG	GG	GG	TG	TG	TG	GG	GG
OAR1_138627292.1	1	138627292	--	GG	GG	GG	AG	GG	AG	GG	GG	GG	GG	GG	GG	GG	GG	AG	GG	GG	GG	GG	GG	GG	GG	AA	AG	AG	GG	GG	GG	GG	GG	GG	GG	GG	GG	AG	AG	AG	GG	GG	GG	GG	GG	GG	AG	AG	GG
OAR1_138660717.1	1	138660717	--	GG	GG	GG	TG	TG	GG	TT	GG	TG	TG	GG	GG	GG	GG	TG	GG	TT	TG	GG	GG	GG	GG	GG	GG	GG	TG	TG	TG	GG	GG	TG	GG	GG	GG	GG	GG	GG	TG	GG	GG	TG	TG	TG	GG	GG	TG
OAR1_138666672.1	1	138666672	--	GG	AG	AG	GG	AA	GG	GG	AA	AG	AG	AG	AA	AG	AG	GG	AG	GG	AA	AG	AG	AG	AG	GG	GG	AG	GG	GG	AA	AA	AG	AA	AG	AG	AG	GG	GG	AG	AG	GG	AG	AG	GG	AG	AG	AG	AG
OAR1_138728035.1	1	138728035	--	AA	AA	AG	AA	GG	AA	AG	AA	AA	GG	AA	GG	AA	AA	AG	AG	AG	AG	AA	AG	AA	GG	AA	AA	AA	AG	GG	AG	AA	AA	AG	AG	AA	AA	AA	AG	AG	GG	AA	AA	AG	AA	AG	AA	AG	AG
OAR1_138815385.1	1	138815385	--	AG	GG	AG	AA	AA	AG	AG	GG	AG	AG	AG	AA	GG	GG	AG	AG	AG	AG	GG	AG	AG	AA	AA	AA	AG	GG	AG	AG	AG	GG	AG	AG	AG	GG	AG	AA	AG	AG	AG	GG	GG	AG	AG	AG	AA	AG
OAR1_138841186.1	1	138841186	--	AC	CC	AC	AA	AA	AC	AC	CC	AC	AC	AC	AA	CC	CC	AC	AC	AC	AC	CC	AC	AC	AA	AA	AA	AC	CC	AC	AC	AC	CC	AC	AC	AC	CC	AC	AA	AC	AC	AC	CC	CC	AC	AA	AC	AA	AC
OAR1_138899845.1	1	138899845	--	TT	TT	TT	CC	TT	TC	CC	TT	TC	TC	TT	TT	TT	TT	CC	TT	CC	TT	TT	TT	TT	TT	CC	TC	TC	TC	TC	TT	TC	TT	TT	TT	TT	TT	TC	TC	TT	TC	TT	TT	TC	TC	TT	TC	TC	TT
OAR1_138926518.1	1	138926518	--	CC	TC	TT	CC	CC	CC	CC	TT	TC	CC	TC	CC	TC	TC	CC	TT	CC	TC	TC	CC	TC	TC	CC	TC	TC	CC	TC	TC	TT	TC	TC	TT	TC	TC	CC	TC	TC	CC	TC	TC	TC	CC	TC	TC	CC	CC
OAR1_139004996_X.1	1	139004997	--	CC	CC	TC	--	TC	TC	--	--	--	--	TC	TT	CC	TC	--	TC	--	CC	TC	TC	TC	TC	TT	TT	--	CC	CC	CC	--	CC	TC	TC	TC	CC	TC	TC	CC	--	TC	CC	--	--	TC	TT	TT	CC
OAR1_139039712.1	1	139039712	--	GG	AG	GG	GG	GG	GG	AG	AG	GG	AG	GG	GG	AG	GG	AG	GG	AG	AG	GG	GG	GG	GG	GG	GG	AG	AG	AG	AG	AG	AG	GG	GG	GG	AG	GG	GG	AG	AG	GG	AG	AG	GG	GG	GG	GG	GG
OAR1_139116476.1	1	139116476	--	GG	AG	GG	AG	AG	GG	AG	AG	AG	GG	GG	GG	AG	GG	GG	GG	AG	AA	GG	GG	GG	GG	GG	GG	AG	GG	GG	AA	AG	AG	AG	GG	GG	AG	GG	GG	AG	GG	GG	AG	GG	AG	GG	GG	GG	AG
OAR1_139235849.1	1	139235849	--	TT	TT	TT	TT	TT	TT	TC	TT	TT	TC	TT	TT	TT	TT	TC	TT	TC	TT	TT	TT	TT	TT	TT	TT	TT	TC	TC	TT	TT	TT	TT	TT	TT	TT	TT	TT	TT	TC	TT	TT	TC	TT	TT	TT	TT	TT
OAR1_139351292.1	1	139351292	--	TC	TC	TC	TC	TC	TC	TC	TT	TC	TT	TT	TT	TC	TC	TT	TC	TC	TC	TC	TC	TT	TC	TT	TC	TT	TC	TC	TC	TC	CC	TC	TC	TT	TC	TC	TC	TC	TT	CC	TC	TT	CC	CC	TT	TT	CC
OAR1_139429254.1	1	139429254	--	GG	AG	AG	GG	GG	GG	AG	AA	AG	AG	AG	GG	AG	AG	AG	AG	AG	AG	AG	GG	AG	GG	GG	GG	AG	AG	AG	AG	AG	GG	AG	AG	AG	AG	GG	AG	AG	AG	GG	AG	AA	GG	GG	AG	GG	GG
OAR1_139515303.1	1	139515303	--	GG	GG	GG	AG	GG	AG	GG	GG	GG	GG	GG	GG	GG	GG	AG	GG	GG	GG	GG	GG	GG	GG	AA	AG	AG	GG	GG	GG	AG	AG	GG	GG	GG	GG	AG	AG	GG	GG	GG	GG	GG	GG	AG	AG	AG	GG
OAR1_139589705.1	1	139589705	--	TT	TT	TT	TT	TT	TT	TG	TT	TT	TG	TT	TT	TT	TT	TG	TT	TG	TT	TT	TT	TT	TT	TT	TG	TT	TG	TG	TT	TG	TT	TT	TT	TT	TT	TT	TT	TT	TG	TG	TT	TG	TT	TT	TT	TT	TT
OAR1_139632696.1	1	139632696	--	AA	--	AG	AA	AA	AA	AG	--	AG	AG	AG	AA	--	AG	AG	AG	AG	--	AG	AA	AG	AA	AA	AA	--	AG	AG	--	--	AA	AG	AG	AG	--	AA	AA	--	AG	AA	--	GG	AA	AA	AG	AA	AA
OAR1_13964618.1	1	13964618	--	GG	GG	GG	AG	AA	GG	AA	GG	AG	AA	GG	AG	GG	AG	AG	GG	AA	AG	AG	GG	GG	AG	GG	GG	GG	AA	AA	AG	AG	AG	AG	GG	AG	GG	GG	AG	AG	AA	GG	GG	AA	AA	GG	AG	GG	AG
OAR1_13970060.1	1	13970060	--	TT	TT	TT	TA	AA	TT	AA	TT	TA	AA	TT	TA	TT	TA	TA	TT	AA	TA	TA	TT	TT	TA	TT	TT	TT	AA	AA	TA	TA	TA	TA	TT	TA	TT	TT	TA	TA	AA	TT	TT	AA	AA	TT	TA	TT	TA
OAR1_139735768.1	1	139735768	--	AG	AG	AA	AG	AG	GG	AA	AA	AA	AG	AA	GG	AG	AG	AG	AA	AA	AA	GG	GG	AA	AG	GG	GG	AG	AG	AA	AA	AA	GG	AA	AA	AA	AG	GG	GG	AG	AG	GG	AG	AA	AG	AA	AG	GG	GG
OAR1_139783950.1	1	139783950	--	AA	AG	GG	GG	AG	AG	GG	GG	GG	AG	AA	AA	AG	AG	GG	AG	GG	GG	AA	AA	AA	AG	GG	AG	GG	AG	GG	GG	GG	AG	GG	GG	AA	AG	AG	GG	AG	AG	AA	AG	GG	AG	AG	AG	AG	AG
OAR1_140059730.1	1	140059730	--	--	TC	CC	--	--	TC	--	CC	--	TC	--	TT	TC	TC	CC	--	--	--	TT	TT	--	TC	CC	TC	CC	TC	CC	--	TC	TC	--	CC	--	TC	TC	CC	TC	TC	TT	TC	CC	--	TC	--	TC	TC
OAR1_140089069.1	1	140089069	--	TT	TT	TT	TT	TT	TT	TT	TT	TT	TT	TT	TT	TT	TT	TT	TT	TT	TT	TT	TT	TT	TT	TT	TT	TT	TT	TT	TT	TT	TT	TT	TT	TT	TT	TT	TT	TT	TT	TT	TT	TT	TT	TT	TT	TT	TT
OAR1_140104902.1	1	140104902	--	GG	GG	TG	GG	GG	GG	GG	GG	GG	GG	GG	GG	GG	GG	GG	TG	GG	GG	GG	GG	GG	TG	GG	TG	GG	GG	TG	GG	GG	TT	GG	TG	GG	GG	GG	TG	GG	GG	TT	GG	TG	GG	TG	GG	GG	TG
OAR1_140201087.1	1	140201087	--	AG	AG	GG	GG	AG	AG	GG	GG	GG	AG	GG	AA	AG	AG	GG	GG	GG	GG	AA	AA	GG	AG	GG	GG	GG	AG	GG	GG	GG	AG	GG	GG	GG	AG	AG	GG	AG	AG	AG	AG	GG	AG	GG	GG	AG	AG
OAR1_140218970.1	1	140218970	--	AG	AA	GG	GG	AG	AG	GG	AG	GG	AG	GG	AA	AA	AG	GG	GG	GG	AG	AA	AA	GG	AG	GG	AG	AG	AG	GG	AG	AA	AG	GG	GG	GG	AA	AG	GG	AA	AG	AA	AA	GG	AG	AG	GG	AG	AG
OAR1_140268515.1	1	140268515	--	CC	CC	CC	CC	CC	CC	CC	CC	CC	CC	CC	CC	CC	CC	CC	CC	CC	CC	CC	CC	CC	CC	CC	TC	CC	CC	CC	CC	TC	CC	CC	CC	CC	CC	CC	CC	CC	CC	TC	CC	CC	CC	TC	CC	CC	CC
OAR1_140305399.1	1	140305399	--	TT	TC	TT	TT	TT	TT	TC	TC	TT	TC	TT	TT	TC	TT	TC	TT	TC	TC	TT	TT	TT	TT	TT	TT	TC	TC	TC	TC	TC	TT	TT	TT	TT	TC	TT	TT	TC	TC	TT	TC	TT	TT	TT	TT	TT	TT
OAR1_140350378.1	1	140350378	--	TT	TC	TT	CC	TC	TC	TC	TC	TC	TT	TT	TT	TC	TT	TC	TT	TC	CC	TT	TT	TT	TT	CC	TC	CC	TT	TT	CC	TC	TT	TC	TT	TT	TC	TC	TC	TC	TT	TT	TC	TT	TC	TT	TC	TC	TT
OAR1_140416661_X.1	1	140416662	--	CC	TC	CC	CC	CC	CC	--	--	CC	TC	CC	CC	TC	CC	--	CC	--	--	CC	CC	CC	CC	CC	CC	--	TC	--	--	TC	CC	CC	CC	CC	TC	CC	CC	TC	TC	CC	TC	CC	CC	CC	CC	CC	CC
OAR1_140465338.1	1	140465338	--	--	--	--	--	--	--	--	--	--	--	--	--	--	--	--	--	--	--	--	--	--	--	--	--	--	--	--	--	--	--	--	--	--	--	--	--	--	--	--	--	--	--	--	--	--	--
OAR1_140507741.1	1	140507741	--	TT	TT	TT	TT	TT	TT	TT	TT	TT	TT	TT	TT	TT	TT	TT	TT	TT	TT	TT	TT	TT	TT	TT	TT	TT	TT	TT	TT	TT	TT	TT	TT	TT	TT	TT	TT	TT	TT	TT	TT	TT	TT	TT	TT	TT	TT
OAR1_140547067.1	1	140547067	--	AA	AA	AA	AA	AA	AA	AA	AA	AA	AA	AA	AA	AA	AA	AA	AA	AA	AA	AA	AA	AA	AA	AA	AA	AA	AA	AA	AA	AA	AA	AA	AA	AA	AA	AA	AA	AA	AA	AA	AA	AA	AA	AA	AA	AA	AA
OAR1_140644855.1	1	140644855	--	TC	TC	CC	TT	TT	TT	TC	CC	TC	TC	CC	TT	TC	TC	TC	CC	TC	TC	TT	TT	CC	TC	TT	TC	TC	CC	CC	TC	TC	TT	TC	CC	CC	TC	TT	TT	TC	TC	TC	TC	CC	TT	TC	TC	TT	TT
OAR1_140687824.1	1	140687824	--	AA	AG	GG	AG	AG	AA	GG	GG	GG	AG	AA	AA	AG	AG	AG	AG	GG	GG	AA	AA	AA	AG	AA	AG	AG	GG	GG	GG	GG	AG	GG	GG	AA	AG	AA	AG	AG	AG	AG	AG	GG	AG	GG	AA	AA	AG
OAR1_140709030.1	1	140709030	--	CC	AC	AA	AC	AC	CC	AC	AA	AA	CC	CC	CC	AC	AC	CC	AC	AC	AA	CC	CC	CC	AC	CC	AC	AC	AC	AC	AA	AA	AC	AA	AA	CC	AC	CC	AC	AC	CC	AC	AC	AA	AC	AA	CC	CC	AC
OAR1_140748390.1	1	140748390	--	TT	TC	CC	TC	TC	TT	TC	CC	CC	TT	TT	TT	TC	TC	TT	TC	TC	CC	TT	TT	TT	TC	TT	TC	TC	TC	TC	CC	CC	TC	CC	CC	TT	TC	TT	TC	TC	TT	TC	TC	CC	TC	CC	TT	TT	TC
OAR1_140839521.1	1	140839521	--	TC	CC	TC	CC	CC	CC	CC	CC	CC	CC	TT	CC	CC	CC	CC	TT	CC	CC	CC	CC	TT	TC	CC	CC	CC	CC	TC	CC	CC	CC	CC	TC	TT	CC	CC	CC	CC	CC	CC	CC	TC	CC	TC	TC	CC	CC
OAR1_140888142.1	1	140888142	--	AC	AC	AA	AA	AC	AC	AA	AA	AA	AC	AA	CC	AC	AC	AA	AA	AA	AA	CC	CC	AA	AC	AA	AA	AA	AA	AA	AA	AA	AC	AA	AA	AA	AC	AC	AA	AC	AC	AC	AC	AA	AC	AA	AA	AC	AC
OAR1_140939577.1	1	140939577	--	AG	AA	AG	AG	AA	AG	AG	AG	AG	AG	GG	AA	AA	AG	GG	AG	AG	AA	AA	AA	GG	AA	GG	AG	AG	GG	AG	AA	AA	AA	AG	AG	GG	AA	GG	AG	AA	AG	AA	AA	AG	AA	AA	GG	AG	AA
OAR1_140991974.1	1	140991974	--	GG	GG	AG	GG	GG	GG	GG	GG	GG	GG	GG	GG	GG	GG	GG	AG	GG	GG	GG	GG	GG	AG	GG	GG	GG	GG	AG	GG	GG	GG	GG	AG	GG	GG	GG	GG	GG	GG	GG	GG	AG	GG	AG	GG	GG	GG
OAR1_141021505.1	1	141021505	--	TT	TT	TC	TT	TT	TT	TT	TC	TC	TT	TT	TT	TT	TC	TT	TT	TT	TT	TT	TT	TT	TT	TT	TC	TT	TC	TT	TT	TT	TT	TC	TC	TT	TT	TT	TT	TT	TT	TC	TT	TC	TT	TT	TT	TT	TT
OAR1_141034247.1	1	141034247	--	GG	AG	AG	AA	AG	AG	AA	AG	AG	AG	GG	GG	AG	GG	AA	AG	AA	AA	GG	GG	GG	AG	AA	AG	AA	AG	AA	AA	AG	AG	AG	AG	GG	AG	AG	AA	AG	AG	GG	AG	GG	AG	AG	AG	AG	AG
OAR1_141087385.1	1	141087385	--	AG	AG	AA	AA	AG	AG	AA	AA	AA	AG	AA	GG	AG	AG	AA	AA	AA	AA	GG	GG	AA	AG	AA	AA	AA	AA	AA	AA	AG	AG	AA	AA	AA	AG	AA	AA	AG	AG	AG	AG	AG	AG	AG	AA	AG	AG
OAR1_141135826.1	1	141135826	--	TT	TT	TT	TT	TT	TT	TT	TT	TT	TT	TT	TT	TT	TT	TT	TT	TT	TT	TT	TT	TT	TT	TT	TT	TT	TT	TT	TT	TT	TT	TT	TT	TT	TT	TT	TT	TT	TT	TT	TT	TT	TT	TT	TT	TT	TT
OAR1_141157788.1	1	141157788	--	--	TG	TT	TT	TG	TG	TT	TT	TT	TG	TT	GG	TG	TG	TT	TT	TT	TT	GG	GG	--	TG	TT	TG	TT	TT	TT	TT	TG	TG	TT	TT	--	TG	TT	TT	TG	TG	GG	TG	TG	TG	TG	TT	TG	TG
OAR1_141198862.1	1	141198862	--	CC	CC	TC	CC	CC	CC	CC	TC	TC	CC	CC	CC	CC	TC	CC	CC	CC	CC	CC	CC	CC	CC	CC	CC	CC	TC	CC	CC	CC	CC	TC	TC	CC	CC	CC	CC	CC	CC	CC	CC	TC	CC	CC	CC	CC	CC
OAR1_141238544.1	1	141238544	--	TC	TT	TT	TC	TC	TT	TC	TT	TC	TT	CC	TT	TT	TT	TT	TC	TC	TC	TT	TT	CC	TT	TT	TT	TT	TT	TT	TC	TT	TT	TC	TT	CC	TT	TC	TT	TT	TT	TT	TT	TT	TC	TT	TC	TT	TT
OAR1_141263582.1	1	141263582	--	AA	AA	AG	--	--	AA	--	AG	--	AA	--	AA	AA	AG	AA	AA	--	--	AA	AA	AA	AA	AA	AA	AA	AG	AA	--	AA	AA	GG	AG	AA	AA	AA	AA	AA	AA	AA	AA	AG	--	AA	AA	AA	AA
OAR1_141299581.1	1	141299581	--	AG	AG	AG	GG	AG	AG	GG	AG	AG	AG	AG	AG	AG	AG	GG	AG	GG	GG	AG	AG	AG	AG	GG	GG	GG	AG	GG	GG	AG	AG	AG	AG	AG	AG	AG	GG	AG	AG	AG	AG	AG	AG	AG	AG	AG	AG
OAR1_14131916.1	1	14131916	--	AA	AG	AA	AA	AA	AA	GG	AG	AA	AG	AG	AG	AA	AG	AG	AG	AA	AG	AA	AG	AA	GG	AG	AA	AG	AG	AG	GG	AG	AA	AA	GG	AA	AA	AA	AG	AG	AG	AG	AG	AG	AA	GG	AG	AA	AA
OAR1_141348822.1	1	141348822	--	AA	AG	AG	AG	AA	AG	AG	AG	AA	AG	AA	AA	AG	AA	GG	AG	AG	AG	AA	AA	AA	AG	GG	GG	GG	AG	GG	AG	AG	AA	AA	AG	AA	AG	AG	AG	AG	AG	AG	AG	AA	AA	AG	AG	AG	AA
OAR1_141389785.1	1	141389785	--	AA	AG	GG	AG	AA	AG	AA	GG	AG	AA	AA	AA	AG	AG	AG	AG	AA	AG	AA	AA	AA	AG	GG	AG	GG	AG	AG	AG	AG	AA	AG	GG	AA	AG	AG	AG	AG	AA	AA	AG	GG	AA	AG	AG	AG	AA
OAR1_141439663.1	1	141439663	--	TC	TC	CC	CC	CC	CC	TC	TC	CC	TC	TT	TC	TC	CC	TC	TC	TC	TC	CC	TC	TT	CC	CC	CC	TC	TC	TC	TC	TC	TC	CC	CC	TT	TC	TC	TC	TC	TC	CC	TC	CC	CC	CC	TC	CC	TC
OAR1_141493314.1	1	141493314	--	AA	AA	AA	AG	AG	AA	AG	AA	AG	AA	AA	AA	AA	AA	AA	AA	AG	AG	AA	AA	AA	AA	AA	AG	AA	AA	AA	AG	AA	AA	AG	AA	AA	AA	AA	AA	AA	AA	AG	AA	AA	AG	AA	AA	AA	AA
OAR1_141563389.1	1	141563389	--	CC	CC	TT	TT	TC	TC	TT	TC	TT	TC	CC	TC	CC	TC	TT	TC	TT	TC	CC	TC	CC	TC	TT	TT	TC	TT	TT	TC	TC	TC	TT	TT	CC	CC	TC	TT	CC	TC	TC	CC	TT	TC	TT	TC	TC	TC
OAR1_141580492.1	1	141580492	--	TG	TT	GG	GG	TG	TG	GG	TG	GG	TG	GG	TG	TT	TG	GG	GG	GG	TG	TT	TG	GG	TG	GG	TG	TG	GG	GG	TG	TG	TG	GG	GG	GG	TT	GG	GG	TT	TG	TT	TT	GG	TG	GG	GG	TG	TG
OAR1_141631285.1	1	141631285	--	AA	AA	AA	AA	AA	AA	AA	AA	AA	AA	AA	AA	AA	AA	AA	AA	AA	AA	AA	AA	AA	AA	AA	AG	AA	AA	AA	AA	AA	AA	AA	AA	AA	AA	AA	AA	AA	AA	AG	AA	AA	AA	AA	AA	AA	AA
OAR1_141692629.1	1	141692629	--	GG	GG	GG	GG	GG	GG	GG	GG	GG	GG	GG	GG	GG	GG	GG	GG	GG	GG	GG	GG	GG	GG	GG	GG	GG	GG	GG	GG	GG	GG	GG	GG	GG	GG	GG	GG	GG	GG	GG	GG	GG	GG	GG	GG	GG	GG
OAR1_141731333.1	1	141731333	--	AA	AA	AA	AA	AA	AA	AA	AA	AA	AA	AA	AA	AA	AA	AA	AA	AA	AA	AA	AA	AA	AA	AA	AG	AA	AA	AA	AA	AA	AA	AA	AA	AA	AA	AA	AA	AA	AA	AG	AA	AA	AA	AA	AA	AA	AA
OAR1_141771243.1	1	141771243	--	GG	GG	GG	GG	GG	GG	GG	GG	GG	GG	GG	AG	GG	GG	GG	GG	GG	GG	GG	AG	GG	GG	GG	AG	GG	GG	GG	GG	AG	AG	GG	GG	GG	GG	GG	AG	GG	GG	AG	GG	AG	GG	AG	GG	GG	AG
OAR1_141808510.1	1	141808510	--	TT	TT	TT	TT	TT	TT	TT	TT	TT	TT	TT	TT	TT	TT	TT	TT	TT	TT	TT	TT	TT	TT	TT	TC	TT	TT	TT	TT	TC	TT	TT	TT	TT	TT	TT	TT	TT	TT	TC	TT	TT	TT	TC	TT	TT	TT
OAR1_141857414.1	1	141857414	--	TT	TT	TT	TT	TT	TT	TT	TT	TT	TT	TT	TT	TT	TT	TT	TT	TT	TT	TT	TT	TT	TT	TT	TG	TT	TT	TT	TT	TT	TT	TT	TT	TT	TT	TT	TT	TT	TT	TG	TT	TT	TT	TT	TT	TT	TT
OAR1_141874294.1	1	141874294	--	AG	AG	GG	GG	AG	AG	GG	GG	GG	AG	GG	AG	AG	AG	GG	GG	GG	GG	AA	AG	GG	AG	GG	AG	GG	GG	GG	GG	GG	AG	GG	GG	GG	AG	GG	GG	AG	AG	AA	AG	GG	AG	GG	GG	AG	AG
OAR1_141918500.1	1	141918500	--	AA	AA	AA	AA	AA	AA	AA	AA	AA	AA	AA	AA	AA	AA	AA	AA	AA	AA	AA	AA	AA	AA	AA	AG	AA	AA	AA	AA	AA	AA	AA	AA	AA	AA	AA	AA	AA	AA	AG	AA	AA	AA	AA	AA	AA	AA
OAR1_142062048.1	1	142062048	--	CC	CC	AC	CC	CC	CC	AC	AC	AC	AC	CC	CC	CC	AC	AC	CC	AC	CC	CC	CC	CC	CC	CC	CC	CC	AA	AC	CC	CC	CC	AC	AC	CC	CC	CC	CC	CC	AC	CC	CC	AC	CC	CC	CC	CC	CC
OAR1_142079316.1	1	142079316	--	CC	CC	CC	CC	CC	CC	CC	CC	CC	CC	CC	CC	CC	CC	CC	CC	CC	CC	CC	CC	CC	CC	CC	CC	CC	CC	CC	CC	CC	CC	CC	CC	CC	CC	CC	CC	CC	CC	CC	CC	CC	CC	CC	CC	CC	CC
OAR1_142209310.1	1	142209310	--	TT	TT	TG	TT	TT	TT	TG	TG	TG	TG	TT	TT	TT	TG	TG	TT	TG	TT	TT	TT	TT	TT	TT	TT	TT	GG	TG	TT	TT	TT	TG	TG	TT	TT	TT	TT	TT	TG	TT	TT	TG	TT	TT	TT	TT	TT
OAR1_142218070.1	1	142218070	--	GG	GG	AG	GG	GG	GG	AG	AG	AG	AG	GG	GG	GG	AG	AG	GG	AG	GG	GG	GG	GG	GG	GG	GG	GG	AA	AG	GG	GG	GG	AG	AG	GG	GG	GG	GG	GG	AG	GG	GG	AG	GG	GG	GG	GG	GG
OAR1_142352384.1	1	142352384	--	GG	GG	AG	GG	GG	GG	AG	AG	AG	AG	GG	GG	GG	AG	AG	GG	AG	GG	GG	GG	GG	GG	GG	GG	GG	AA	AG	GG	GG	GG	AG	AG	GG	GG	GG	GG	GG	AG	GG	GG	AG	GG	GG	GG	GG	GG
OAR1_142376063.1	1	142376063	--	GG	GG	GG	GG	GG	GG	GG	GG	GG	GG	GG	AG	GG	GG	GG	GG	GG	GG	GG	AG	GG	GG	GG	GG	GG	GG	GG	GG	GG	AG	GG	GG	GG	GG	GG	AG	GG	GG	GG	GG	AG	GG	GG	GG	GG	AG
OAR1_142439001.1	1	142439001	--	TG	TT	TG	TG	TG	TT	GG	TG	GG	TG	GG	TT	TT	TG	TG	TG	GG	TG	TT	TT	GG	TT	TT	TT	TT	GG	TG	TG	TG	TT	GG	TG	GG	TT	TG	TT	TT	TG	TT	TT	TG	TG	TG	TG	TT	TT
OAR1_142494315.1	1	142494315	--	AA	AA	AG	AA	AA	AA	AG	AG	AG	AG	AA	AG	AA	AG	AG	AA	AG	AA	AA	AG	AA	AA	AA	AG	AA	GG	AG	AA	AA	AG	AG	AG	AA	AA	AA	AG	AA	AG	AG	AA	GG	AA	AA	AA	AA	AG
OAR1_142531555.1	1	142531555	--	GG	CG	CG	GG	GG	GG	CG	CC	CG	CG	GG	CG	CG	CG	CG	GG	CG	CG	GG	CG	GG	GG	GG	CG	CG	CC	CG	CG	CG	CG	CG	CG	GG	CG	GG	CG	CG	CG	CG	CG	CC	GG	GG	GG	GG	CG
OAR1_142588286.1	1	142588286	--	CC	CC	AA	AA	AC	AC	AA	AC	AA	AC	CC	AC	CC	AC	AA	AC	AA	AC	CC	AC	CC	AC	AA	AA	AC	AA	AA	AC	CC	AC	AA	AA	CC	CC	AC	AA	CC	AC	AC	CC	AA	AC	AC	AC	AC	AC
OAR1_142644388_X.1	1	142644389	--	TT	TT	TT	TT	TT	TT	TT	TT	TT	TT	TT	TT	TT	TT	TT	TT	TT	TT	TT	TT	TT	TT	TT	TT	TT	TT	TT	TT	TT	TT	TT	TT	TT	TT	TT	TT	TT	TT	TT	TT	TT	TT	TT	TT	TT	TT
OAR1_142695228.1	1	142695228	--	AA	AA	GG	GG	AG	AG	GG	AG	GG	AG	AA	AG	AA	AG	GG	AG	GG	AG	AA	AG	AA	AG	GG	AG	AG	GG	GG	AG	AG	AG	GG	GG	AA	AA	AG	GG	AA	AG	AA	AA	GG	AG	GG	AG	AG	AG
OAR1_142723820.1	1	142723820	--	AG	AA	AG	AG	AG	AA	GG	AG	GG	AG	GG	AG	AA	AG	AG	AG	GG	AG	AA	AG	GG	AA	AA	AA	AA	GG	AG	AG	AG	AG	GG	AG	GG	AA	AG	AG	AA	AG	AA	AA	GG	AG	AG	AG	AA	AG
OAR1_14273769.1	1	14273769	--	GG	GG	GG	AG	AA	GG	GG	GG	AG	AG	GG	GG	GG	AG	GG	GG	AA	AG	AG	GG	GG	GG	GG	GG	GG	AG	AG	GG	GG	AG	AG	GG	GG	GG	GG	GG	GG	GG	GG	GG	AG	AA	GG	AG	GG	AG
OAR1_142765762.1	1	142765762	--	AA	AA	AG	AA	AA	AA	AA	AG	AG	AA	AA	AA	AA	AG	AA	AA	AA	AA	AA	AA	AA	AA	AA	AA	AA	AG	AA	AA	AG	AA	AG	AG	AA	AA	AA	AA	AA	AA	AA	AA	AG	AA	AG	AA	AA	AA
OAR1_142775916.1	1	142775916	--	AG	AA	AG	AA	AA	AA	AA	AG	AG	AA	GG	AA	AA	AG	AA	AG	AA	AA	AA	AA	GG	AA	AA	AA	AA	AG	AA	AA	AG	AA	AG	AG	GG	AA	AG	AA	AA	AA	AA	AA	AG	AA	AG	AG	AA	AA
OAR1_142835546.1	1	142835546	--	TC	TT	TT	TT	TT	TT	TT	TT	TT	TT	CC	TC	TT	TT	TT	TC	TT	TT	TT	TC	CC	TT	TT	TT	TT	TT	TT	TT	TC	TC	TT	TT	CC	TT	TC	TC	TT	TT	TT	TT	TC	TT	TC	TC	TT	TC
OAR1_142907676.1	1	142907676	--	TC	TC	TT	TT	TC	TC	TT	TT	TT	TC	TT	TC	TC	TC	TT	TT	TT	TT	CC	TC	TT	TC	TT	TT	TT	TT	TT	TT	TT	TC	TT	TT	TT	TC	TT	TT	TC	TC	TC	TC	TT	TC	TT	TT	TC	TC
OAR1_142923563.1	1	142923563	--	TG	TT	TG	GG	TG	TG	TG	TT	TG	TT	GG	TG	TT	TT	TG	GG	TG	TG	TT	TG	GG	TG	GG	GG	TG	TT	TG	TG	TT	TG	TG	TG	GG	TT	GG	GG	TT	TT	TG	TT	TG	TG	TG	GG	TG	TG
OAR1_142947341.1	1	142947341	--	TC	CC	CC	CC	CC	CC	CC	CC	CC	CC	TT	CC	CC	CC	CC	TC	CC	CC	CC	CC	TT	CC	CC	CC	CC	CC	CC	CC	CC	CC	CC	CC	TT	CC	TC	CC	CC	CC	CC	CC	CC	CC	CC	TC	CC	CC
OAR1_142990935.1	1	142990935	--	TC	TT	TC	TT	TT	TT	TT	TC	TC	TT	CC	TT	TT	TC	TT	TC	TT	TT	TT	TT	CC	TT	TT	TC	TT	TC	TT	TT	TT	TT	TC	TC	CC	TT	TC	TT	TT	TT	TC	TT	CC	TT	TT	TC	TT	TT
OAR1_143087719.1	1	143087719	--	AC	CC	AC	CC	CC	CC	CC	AC	AC	CC	AA	CC	CC	AC	CC	AC	CC	CC	CC	CC	AA	CC	CC	CC	CC	AC	CC	CC	CC	CC	AC	AC	AA	CC	AC	CC	CC	CC	CC	CC	AA	CC	CC	AC	CC	CC
OAR1_143114251.1	1	143114251	--	CC	CC	TC	TC	CC	TC	CC	CC	CC	CC	CC	CC	CC	CC	TC	TC	CC	CC	CC	CC	CC	TC	TT	TC	TC	CC	TC	CC	CC	CC	CC	TC	CC	CC	TC	TC	CC	CC	CC	CC	TC	CC	TC	TC	TC	CC
OAR1_14315581.1	1	14315581	--	TT	TT	TC	TC	TT	TC	TC	TT	TT	TC	TT	TC	TT	TT	TC	TC	TT	TT	TT	TT	TC	TC	TT	CC	TT	TC	TC	TC	TC	TT	TT	TT	CC	TT	TC	CC	CC	TC	TT	TT	TC	TT	TT	TT	TT	TC
OAR1_143175659.1	1	143175659	--	TT	TT	TT	TT	TT	TT	TT	TT	TT	TT	TT	TT	TT	TT	TT	TT	TT	TT	TT	TT	TT	TT	TT	TT	TT	TT	TT	TT	TT	TT	TT	TT	TT	TT	TT	TT	TT	TT	TT	TT	TC	TT	TT	TT	TT	TT
OAR1_143223401.1	1	143223401	--	TT	TC	CC	CC	TC	TC	CC	CC	CC	TC	TT	TC	TC	TC	CC	TC	CC	CC	TT	TC	TT	TC	CC	TC	CC	CC	CC	CC	CC	TC	CC	CC	TT	TC	TC	CC	TC	TC	TT	TC	CC	TC	CC	TC	TC	TC
OAR1_143333465.1	1	143333465	--	AG	AG	AG	AG	AG	GG	AG	AA	AA	GG	AA	AG	AG	AG	GG	AG	AG	AA	GG	AG	AA	GG	GG	GG	AG	AG	GG	AA	AG	AG	AA	AG	AA	AG	AG	AG	AG	GG	GG	AG	AA	AG	GG	AG	GG	AG
OAR1_143380398.1	1	143380398	--	AG	AG	AG	AG	AG	GG	AG	AA	AA	GG	AA	AG	AG	AG	GG	AG	AG	AA	GG	AG	AA	GG	GG	GG	AG	AG	GG	AA	AG	AG	AA	AG	AA	AG	AG	AG	AG	GG	GG	AG	AA	AG	GG	AG	GG	AG
OAR1_143422146.1	1	143422146	--	GG	AG	GG	GG	GG	GG	AG	AG	GG	AG	GG	GG	AG	GG	AG	GG	AG	AG	GG	GG	GG	GG	GG	GG	AG	AG	AG	AG	AG	GG	GG	GG	GG	AG	GG	GG	AG	AG	GG	AG	GG	GG	GG	GG	GG	GG
OAR1_143478770.1	1	143478770	--	TC	TT	TC	TC	TC	TT	CC	TC	CC	--	CC	TT	TT	TC	--	TC	CC	TC	TT	TT	CC	TT	TT	TC	TT	CC	--	TC	TT	TT	CC	TC	CC	TT	TC	TT	TT	--	TC	TT	TC	TC	TT	TC	TT	TT
OAR1_143484412.1	1	143484412	--	TT	TT	TT	TT	TT	TT	TT	TT	TT	TT	TT	TT	TT	TT	TT	TT	TT	TT	TT	TT	TT	TT	TT	TT	TT	TT	TT	TT	TT	TT	TT	TT	TT	TT	TT	TT	TT	TT	TT	TT	TT	TT	TT	TT	TT	TT
OAR1_143525349.1	1	143525349	--	TT	TT	TC	TC	TT	TC	TT	TT	TT	TT	TT	TC	TT	TT	TC	TC	TT	TT	TT	TC	TT	TC	CC	TC	TC	TT	TC	TT	TC	TC	TT	TC	TT	TT	TC	CC	TT	TT	TT	TT	TT	TT	CC	TC	TC	TC
OAR1_143578648.1	1	143578648	--	CC	TC	TC	TC	CC	TC	CC	TC	CC	CC	CC	TC	TC	CC	TC	TC	CC	TC	CC	TC	CC	TC	TT	TC	TT	CC	TC	TC	TT	TC	CC	TC	CC	TC	TC	TT	TC	CC	CC	TC	CC	CC	TT	TC	TC	TC
OAR1_14361732.1	1	14361732	--	CC	CC	CC	CC	CC	CC	CC	CC	CC	CC	CC	CC	CC	CC	CC	CC	CC	CC	CC	CC	CC	CC	CC	CC	CC	CC	CC	CC	CC	CC	CC	CC	CC	CC	CC	CC	CC	CC	CC	CC	CC	CC	CC	CC	CC	CC
OAR1_143619126.1	1	143619126	--	GG	AG	AA	AA	AG	AG	AG	AA	AA	GG	GG	GG	AG	AG	AG	AG	AG	AA	GG	GG	GG	AG	AA	AG	AA	AG	AG	AA	AG	GG	AA	AA	GG	AG	AG	AG	AG	GG	GG	AG	AA	AG	AG	AG	AG	GG
OAR1_143648870.1	1	143648870	--	CC	TC	CC	CC	CC	CC	CC	TC	CC	CC	CC	CC	TC	CC	CC	CC	CC	TC	CC	CC	CC	CC	CC	CC	TC	CC	CC	TC	TC	CC	CC	CC	CC	TC	CC	CC	TC	CC	CC	TC	CC	CC	CC	CC	CC	CC
OAR1_143700258.1	1	143700258	--	TC	TT	TT	TT	TT	TT	TT	TT	TT	TT	CC	TT	TT	TT	TT	TC	TT	TT	TT	TT	CC	TT	TT	TC	TT	TT	TT	TT	TC	TT	TT	TT	CC	TT	TC	TT	TT	TT	TC	TT	TT	TT	TC	TC	TT	TT
OAR1_143734986.1	1	143734986	--	GG	TG	TG	TG	TG	GG	TG	TT	TT	GG	GG	GG	TG	TG	GG	GG	TG	TT	GG	GG	GG	GG	GG	GG	TG	TG	GG	TT	TG	GG	TT	TG	GG	TG	GG	GG	TG	GG	GG	TG	TG	TG	GG	GG	GG	GG
OAR1_143773497.1	1	143773497	--	AC	AC	CC	CC	--	CC	CC	AC	CC	CC	AA	--	AC	CC	CC	AC	CC	AC	CC	CC	AA	CC	CC	AC	AC	CC	CC	AC	AA	CC	CC	CC	AA	AC	AC	CC	AC	CC	AC	AC	CC	CC	AC	AC	CC	CC
OAR1_143829113.1	1	143829113	--	TT	TT	TT	TT	TT	TT	TT	TT	TT	TT	TT	TT	TT	TT	TT	TT	TT	TT	TT	TT	TT	TT	TT	TT	TT	TT	TT	TT	TT	TT	TT	TT	TT	TT	TT	TT	TT	TT	TT	TT	TT	TT	TT	TT	TT	TT
OAR1_143888716.1	1	143888716	--	AA	AA	GG	GG	AG	AG	GG	AG	GG	AG	AA	AA	AA	AG	GG	AG	GG	AG	AA	AA	AA	AG	GG	AG	AG	GG	GG	AG	AA	AG	GG	GG	AA	AA	AG	AG	AA	AG	AA	AA	GG	AG	AG	AG	AG	AA
OAR1_143906394.1	1	143906394	--	CC	TC	TC	TC	TC	TC	TC	TC	CC	TC	CC	CC	TC	CC	TT	TC	TC	TT	CC	CC	CC	TC	TT	TC	TT	TC	TT	TT	TC	TC	TC	TC	CC	TC	TC	TC	TC	TC	CC	TC	TC	CC	TC	TC	TC	CC
OAR1_143967121.1	1	143967121	--	GG	GG	AG	AG	AG	GG	AG	AG	AA	GG	GG	GG	GG	AG	GG	GG	AG	AG	GG	GG	GG	GG	GG	GG	GG	AG	GG	AG	GG	AG	AA	AG	GG	GG	GG	GG	GG	GG	GG	GG	AA	AG	GG	GG	GG	GG
OAR1_144015756_X.1	1	144015757	--	AG	GG	GG	GG	GG	GG	GG	GG	GG	GG	AA	AG	GG	GG	GG	AG	GG	GG	GG	AG	AA	GG	GG	AG	GG	GG	GG	GG	AG	GG	GG	GG	AA	GG	AG	AG	GG	GG	AG	GG	GG	GG	AG	AG	GG	AG
OAR1_144078987.1	1	144078987	--	AG	AG	AG	AG	AG	AA	GG	GG	GG	AG	GG	AG	AG	AG	AG	AG	GG	GG	AA	AG	GG	AA	AA	AA	AG	GG	AG	GG	GG	AG	GG	AG	GG	AG	AG	AG	AG	AG	AA	AG	GG	AG	AG	AG	AA	AG
OAR1_144094845.1	1	144094845	--	CC	CC	CC	CC	CC	CC	CC	CC	CC	CC	CC	TC	CC	CC	CC	CC	CC	CC	CC	TC	CC	CC	CC	CC	CC	CC	CC	CC	CC	CC	CC	CC	CC	CC	CC	TC	CC	CC	CC	CC	CC	CC	CC	CC	CC	TC
OAR1_144103391.1	1	144103391	--	GG	AG	AG	AG	GG	GG	AA	AA	AA	AG	GG	AG	AG	AG	AG	GG	AA	AG	GG	AG	GG	GG	GG	AG	AG	AA	AG	AG	AG	GG	AG	AG	GG	AG	GG	AG	AG	AG	AG	AG	AG	AG	GG	GG	GG	AG
OAR1_14414267.1	1	14414267	--	TC	TC	CC	TC	TT	CC	TT	TC	TC	TT	TT	TC	CC	TT	TT	TC	TT	TT	TT	TT	TC	TT	TC	CC	TC	TT	TT	TT	TC	TC	TT	TT	CC	CC	TC	TC	TC	TT	TT	TC	TT	TT	TT	TT	TC	TC
OAR1_144435208.1	1	144435208	--	AA	AA	TT	TT	--	TA	TT	TA	TT	TA	AA	TA	AA	TA	TT	TA	TT	AA	AA	TA	AA	TA	TT	TT	TA	TT	TT	AA	TA	AA	TA	TT	AA	AA	TA	TT	AA	TA	TA	AA	TT	TA	TT	TA	TA	TA
OAR1_144474847.1	1	144474847	--	AA	--	--	--	AA	--	AG	--	AG	AG	AA	--	--	AG	--	--	AG	--	AA	--	AA	--	--	--	--	GG	--	--	--	AA	AG	--	AA	--	--	--	--	AG	AG	--	AG	AA	--	--	--	--
OAR1_144484393.1	1	144484393	--	CC	GC	GC	GC	CC	GC	CC	GC	CC	CC	CC	GC	GC	CC	GC	GC	CC	GC	CC	GC	CC	GC	GG	GG	GG	CC	GC	GC	GG	CC	CC	GC	CC	GC	GC	GG	GC	CC	GC	GC	GC	CC	GG	GC	GC	GC
OAR1_144545940.1	1	144545940	--	AA	AG	AG	AA	AA	AA	AG	GG	AG	AG	AA	AG	AG	AG	AG	AA	AG	AG	AA	AG	AA	AA	AA	AA	AG	GG	AG	AG	AG	AA	AG	AG	AA	AG	AA	AG	AG	AG	AA	AG	GG	AA	AA	AA	AA	AG
OAR1_144579443.1	1	144579443	--	CC	TC	TC	TC	CC	CC	TT	TT	TT	TC	CC	CC	TC	TC	TC	CC	TT	TC	CC	CC	CC	CC	CC	CC	TC	TT	TC	TC	TC	CC	TC	TC	CC	TC	CC	CC	TC	TC	CC	TC	TC	TC	CC	CC	CC	CC
OAR1_144606128.1	1	144606128	--	CC	CC	CC	CC	CC	CC	CC	CC	CC	CC	CC	TC	CC	CC	CC	CC	CC	CC	CC	TC	CC	CC	CC	CC	CC	CC	CC	CC	TC	CC	CC	CC	CC	CC	CC	TC	CC	CC	CC	CC	TC	CC	TC	CC	CC	TC
OAR1_144667765.1	1	144667765	--	AC	AC	AA	AA	AC	AC	AA	AA	AA	AC	AA	AC	AC	AC	AA	AA	AA	AA	CC	AC	AA	AC	AA	AC	AA	AA	AA	AA	AA	AC	AA	AA	AA	AC	AA	AA	AC	AC	CC	AC	AA	AC	AA	AA	AC	AC
OAR1_144742152.1	1	144742152	--	GG	AG	AA	AA	GG	AG	AA	AA	AA	AG	GG	AG	AG	AG	AA	AG	AA	AG	GG	AG	GG	AG	AA	AA	AA	AA	AA	AG	AG	GG	AG	AA	GG	AG	AG	AA	AG	AG	AG	AG	AA	AG	AG	AG	AG	AG
OAR1_1447599.1	1	1447599	--	TC	TC	CC	TT	TT	TC	TC	TT	TC	TC	TC	TC	TC	TT	TC	TC	CC	TC	TT	TC	TC	TT	CC	CC	TC	TT	TC	TT	CC	TT	TT	TT	TT	CC	TT	TC	TT	TT	TT	TT	TT	TT	TT	TC	CC	TT
OAR1_144817903.1	1	144817903	--	GG	GG	GG	GG	GG	GG	GG	GG	GG	GG	GG	GG	GG	GG	GG	GG	GG	GG	GG	GG	GG	GG	GG	GG	GG	GG	GG	GG	GG	GG	GG	GG	GG	GG	GG	GG	GG	GG	GG	GG	GG	GG	GG	GG	GG	GG
OAR1_144998076.1	1	144998076	--	--	TT	TT	--	TT	TT	--	TT	--	TT	--	TT	TT	TT	TT	--	TT	TT	TT	TT	--	TT	TT	TT	TT	TT	TT	TT	TT	TT	TT	TT	--	TT	--	TT	TT	TT	TT	TT	TT	--	TT	--	TT	TT
OAR1_145041840.1	1	145041840	--	TT	TC	CC	TC	TC	TC	TC	CC	TC	TC	TT	TT	TC	TC	CC	TC	TC	CC	TT	TT	TT	TC	CC	CC	CC	CC	CC	CC	TC	TC	CC	CC	TT	TC	TC	TC	TC	TC	TC	TC	CC	TT	TC	TC	TC	TT
OAR1_145076291.1	1	145076291	--	TT	TT	TT	TT	TT	TT	TT	TT	TT	TT	TT	TC	TT	TT	TT	TT	TT	TT	TT	TC	TT	TT	TT	TT	TT	TT	TT	TT	TT	TT	TT	TT	TT	TT	TT	TC	TT	TT	TT	TT	TT	TT	TT	TT	TT	TC
OAR1_145112824.1	1	145112824	--	TT	TT	TT	TT	TT	TT	TT	TT	TT	TT	TT	TC	TT	TT	TT	TT	TT	TT	TT	TC	TT	TT	TT	TT	TT	TT	TT	TT	TT	TT	TT	TT	TT	TT	TT	TC	TT	TT	TT	TT	TT	TT	TT	TT	TT	TC
OAR1_145163431.1	1	145163431	--	AG	AG	AG	AA	AG	AA	AG	GG	AG	AG	GG	AG	AG	AG	AG	AG	AG	GG	AA	AG	GG	AA	AA	AG	AG	GG	AG	GG	AG	AG	GG	AG	GG	AG	AG	AG	AG	AG	AG	AG	AG	AA	AA	AG	AA	AG
OAR1_145170621.1	1	145170621	--	GG	AG	AG	GG	GG	GG	AG	AA	AG	AG	GG	AG	AG	AG	AG	GG	AG	AG	GG	AG	GG	GG	GG	AG	AG	AA	AG	AG	AG	GG	AG	AG	GG	AG	GG	AG	AG	AG	AG	AG	AG	GG	GG	GG	GG	AG
OAR1_145252178.1	1	145252178	--	TC	CC	TC	TT	CC	TC	TC	CC	TC	CC	TT	CC	CC	CC	TC	TT	TC	CC	CC	CC	TT	TC	TT	TT	TC	CC	TC	CC	CC	CC	CC	TC	TT	CC	TT	TC	CC	CC	TC	CC	CC	TC	TC	TT	TC	CC
OAR1_145298604.1	1	145298604	--	TC	TC	TC	TT	TC	TT	TC	CC	TC	TC	CC	TC	TC	TC	TC	TC	TC	CC	TT	TC	CC	TT	TT	TC	TC	CC	TC	CC	CC	TC	CC	TC	CC	TC	TC	TC	TC	TC	TC	TC	TC	TT	TC	TC	TT	TC
OAR1_145350693.1	1	145350693	--	GG	AG	AG	AA	GG	AG	AG	AG	AG	GG	GG	AG	AG	GG	AG	AG	AG	AG	GG	AG	GG	AG	AA	AG	AA	GG	AG	AG	AA	GG	GG	AG	GG	AG	AG	AA	AG	GG	GG	AG	AG	AG	AA	AG	AG	AG
OAR1_145402426.1	1	145402426	--	TT	TC	TC	CC	TC	TC	TC	TC	TC	TC	TT	TC	TC	TT	TC	TC	TC	TC	TT	TT	TT	CC	CC	CC	CC	TT	TC	TC	TC	TT	TT	TC	TT	TC	TC	TC	CC	TC	TC	TC	TC	TC	TC	TC	CC	TT
OAR1_14544239.1	1	14544239	--	GG	GG	GG	AG	AA	GG	GG	GG	AG	AG	GG	AG	GG	AG	GG	GG	AA	AG	AG	GG	GG	GG	GG	GG	GG	AG	GG	GG	GG	AG	AG	GG	AG	GG	GG	GG	GG	GG	GG	GG	AG	AA	GG	AG	GG	AG
OAR1_145462895.1	1	145462895	--	AA	AA	AG	GG	AA	AG	AG	AA	AG	AA	AA	AA	AA	AA	AG	AG	AG	AA	AA	AA	AA	AG	GG	AG	AG	AA	AG	AA	AA	AA	AA	AG	AA	AA	AG	AG	AA	AA	AA	AA	AG	AG	AG	AG	AG	AA
OAR1_145497863.1	1	145497863	--	CC	CC	CC	CC	TC	CC	CC	CC	CC	TC	CC	TT	CC	CC	CC	CC	CC	CC	CC	TC	CC	TC	CC	CC	CC	CC	CC	CC	CC	CC	CC	CC	CC	CC	CC	TC	TC	TC	CC	CC	CC	CC	CC	CC	TC	TC
OAR1_145528324.1	1	145528324	--	--	--	--	--	--	--	--	--	--	--	--	--	--	--	--	--	--	--	--	--	--	--	--	--	--	--	--	--	--	--	--	--	--	--	--	--	--	--	--	--	--	--	--	--	--	--
OAR1_145693113.1	1	145693113	--	AG	AA	AG	AG	AA	AG	AA	AA	AA	AA	GG	AG	AA	AA	AG	GG	AA	AA	AA	AG	GG	AG	GG	AG	AG	AA	AG	AA	AG	AA	AA	AG	GG	AA	GG	GG	AA	AA	AA	AA	AA	AA	GG	GG	AG	AG
OAR1_145741050.1	1	145741050	--	GG	GG	GG	GG	GG	GG	GG	GG	GG	GG	GG	GG	GG	GG	GG	GG	GG	GG	GG	GG	GG	GG	GG	--	GG	GG	GG	GG	GG	GG	GG	GG	GG	GG	GG	GG	GG	GG	--	GG	GG	GG	GG	GG	GG	GG
OAR1_145810797.1	1	145810797	--	AA	AA	AA	AA	AA	AA	AA	AA	AA	AA	AA	AA	AA	AA	AA	AA	AA	AA	AA	AA	AA	AA	AA	AA	AA	AA	AA	AA	AA	AA	AA	AA	AA	AA	AA	AA	AA	AA	AA	AA	AA	AA	AA	AA	AA	AA
OAR1_145839705_X.1	1	145839706	--	CC	CC	CC	CC	CC	CC	CC	CC	CC	CC	CC	TC	CC	CC	CC	CC	CC	CC	CC	TC	CC	CC	CC	CC	CC	CC	CC	CC	CC	CC	CC	CC	CC	CC	CC	TC	CC	CC	CC	CC	CC	CC	CC	CC	CC	TC
OAR1_145935121.1	1	145935121	--	TC	CC	CC	CC	CC	CC	CC	CC	CC	CC	TT	CC	CC	CC	CC	TC	CC	CC	CC	CC	TT	CC	CC	CC	CC	CC	CC	CC	CC	CC	CC	CC	TT	CC	TC	CC	CC	CC	CC	CC	CC	CC	CC	TC	CC	CC
OAR1_145988855.1	1	145988855	--	GG	AG	AG	AG	GG	AG	GG	AG	GG	GG	GG	AG	AG	GG	AG	AG	GG	AG	GG	AG	GG	AG	AA	AG	AA	GG	AG	AG	AG	GG	GG	AG	GG	AG	AG	AA	AG	GG	GG	AG	GG	GG	AG	AG	AG	AG
OAR1_14614448.1	1	14614448	--	TC	CC	CC	CC	CC	CC	TC	CC	CC	CC	TC	CC	CC	CC	TC	CC	CC	CC	TC	TC	TC	CC	CC	CC	CC	CC	CC	CC	TC	CC	TC	CC	TC	CC	TC	CC	CC	CC	TC	CC	CC	CC	CC	CC	TC	CC
OAR1_146154840.1	1	146154840	--	CC	CC	CC	CC	CC	CC	CC	CC	CC	CC	CC	CC	CC	CC	CC	CC	CC	CC	CC	CC	CC	CC	CC	CC	CC	CC	CC	CC	TC	CC	CC	CC	CC	CC	CC	CC	CC	CC	CC	CC	CC	CC	TC	CC	CC	CC
OAR1_14620644.1	1	14620644	--	AA	AA	AA	AG	GG	AA	AG	AA	AG	GG	AA	GG	AA	AG	AG	AA	GG	AG	AG	AA	AA	AG	AA	AA	AA	GG	GG	AG	AA	AG	AG	AA	AA	AA	AA	AG	AG	AG	AA	AA	GG	GG	AA	AG	AA	AG
OAR1_146213099.1	1	146213099	--	TT	TT	TG	GG	TG	TG	TG	TT	TG	TG	TT	TG	TT	TT	TG	TG	TG	TT	TT	TT	TT	GG	GG	TG	TG	TT	TG	TT	TG	TT	TT	TG	TT	TT	TG	TG	TG	TG	TT	TT	TT	TG	GG	TG	GG	TT
OAR1_146312428.1	1	146312428	--	AA	AA	--	--	AG	--	AA	AA	AA	AA	AA	AA	AA	AA	--	AA	AA	AG	AA	AA	AA	--	--	--	--	AA	--	AG	AA	AG	AG	--	AA	AA	--	--	AA	AA	AA	AA	AA	AA	--	AA	--	AA
OAR1_146326055.1	1	146326055	--	GG	GG	GG	GG	GG	GG	GG	GG	GG	GG	GG	GG	GG	GG	GG	GG	GG	GG	GG	GG	GG	GG	GG	GG	GG	GG	GG	GG	GG	GG	GG	GG	GG	GG	GG	GG	GG	GG	GG	GG	AG	GG	GG	GG	GG	GG
OAR1_146369655.1	1	146369655	--	--	--	--	--	--	--	--	--	--	--	AA	--	--	--	--	AC	--	AC	--	--	AA	--	CC	--	AC	--	--	AC	--	--	--	--	AA	--	AC	--	--	--	--	--	--	--	--	AC	--	--
OAR1_146376050.1	1	146376050	--	TC	TC	CC	TC	TC	TC	TC	CC	TC	TC	CC	TT	TC	TC	CC	CC	TC	CC	TT	TT	CC	TC	CC	TC	CC	CC	CC	CC	TC	TC	CC	CC	CC	TT	CC	TC	TC	TC	TT	TC	CC	TT	TC	CC	TC	TT
OAR1_146399628.1	1	146399628	--	TT	TT	CC	CC	TC	TC	CC	TC	CC	CC	TT	TC	TT	TC	CC	TC	CC	TT	TT	TT	TT	CC	CC	TC	TC	CC	CC	TT	TC	TT	TC	CC	TT	TC	TC	TC	TC	CC	TT	TT	TC	TC	CC	TC	CC	TT
OAR1_146504508.1	1	146504508	--	CC	CC	TC	CC	CC	CC	TC	TC	TC	TC	CC	CC	CC	TC	TC	CC	TC	CC	CC	CC	CC	CC	CC	TC	CC	TT	TC	CC	CC	CC	TC	TC	CC	CC	CC	CC	CC	TC	TC	CC	TT	CC	CC	CC	CC	CC
OAR1_146801102.1	1	146801102	--	AA	AA	AA	AA	AG	AA	AA	AA	AA	AA	AA	AA	AA	AA	AA	AA	AA	AG	AA	AA	AA	AA	AA	AA	AA	AA	AA	AG	AA	AG	AG	AA	AA	AA	AA	AA	AA	AA	AA	AA	AG	AA	AA	AA	AA	AA
OAR1_146810904.1	1	146810904	--	GG	GG	GG	GG	GG	GG	GG	GG	GG	GG	GG	TG	GG	GG	GG	GG	GG	GG	GG	TG	GG	GG	GG	TG	GG	GG	GG	GG	GG	GG	GG	GG	GG	GG	GG	TG	GG	GG	TG	GG	GG	GG	GG	GG	GG	TG
OAR1_146834889.1	1	146834889	--	CC	CC	AC	AC	AC	CC	AA	AC	AA	AA	CC	AC	CC	AC	AC	CC	AA	CC	CC	CC	CC	AC	CC	CC	CC	AA	AC	CC	AC	CC	AC	AC	CC	AC	CC	CC	AC	AA	CC	CC	AC	AC	AC	CC	AC	CC
OAR1_14688836.1	1	14688836	--	TC	--	--	--	--	--	--	--	--	--	--	--	--	--	--	--	--	--	--	--	--	--	--	--	--	--	--	--	TC	--	--	--	--	CC	--	--	--	--	--	--	--	--	--	--	TC	--
OAR1_146890479.1	1	146890479	--	AG	GG	AG	AG	AA	GG	AA	AG	AA	AA	AA	AG	GG	AG	AG	AG	AA	AG	GG	GG	AA	AG	GG	AG	GG	AA	AG	AG	AG	AG	AA	AG	AA	AG	AG	GG	AG	AA	AG	GG	AA	AG	AG	AG	AG	GG
OAR1_146991304.1	1	146991304	--	CC	CC	CC	CC	CC	CC	CC	CC	CC	CC	CC	CC	CC	CC	CC	CC	CC	CC	CC	CC	CC	CC	CC	CC	CC	CC	CC	CC	CC	CC	CC	CC	CC	CC	CC	CC	CC	CC	CC	CC	CC	CC	CC	CC	CC	CC
OAR1_147012957.1	1	147012957	--	GG	GG	GG	GG	GG	GG	GG	GG	GG	GG	GG	GG	GG	GG	GG	GG	GG	GG	GG	GG	GG	GG	GG	AG	GG	GG	GG	GG	GG	GG	GG	GG	GG	GG	GG	GG	GG	GG	AG	GG	AG	GG	GG	GG	GG	GG
OAR1_147026511.1	1	147026511	--	CC	CC	CC	CC	CC	CC	CC	CC	CC	CC	CC	CC	CC	CC	CC	CC	CC	CC	CC	CC	CC	CC	CC	TC	CC	CC	CC	CC	CC	CC	CC	CC	CC	CC	CC	CC	CC	CC	TC	CC	TC	CC	CC	CC	CC	CC
OAR1_147076289.1	1	147076289	--	AA	AA	AG	AG	AA	AG	AA	AA	AA	AA	AA	AG	AA	AA	AG	AG	AA	AA	AA	AG	AA	AG	GG	GG	AG	AA	AG	AA	AA	AA	AA	AG	AA	AA	AG	GG	AA	AA	AG	AA	AG	AA	AG	AG	AG	AA
OAR1_147088482.1	1	147088482	--	TC	TC	TC	TC	TT	CC	TT	TT	TT	TT	TT	TC	TC	TC	TC	TC	TT	TT	CC	CC	TT	TC	CC	CC	TC	TT	TC	TT	TT	TC	TT	TC	TT	TC	TC	CC	TT	TT	CC	TC	TC	TC	TC	TC	TC	TC
OAR1_147106850.1	1	147106850	--	GG	GG	AG	AG	AG	AG	GG	GG	GG	GG	GG	AG	GG	GG	AG	AG	GG	AG	GG	AG	GG	AG	AA	AG	AG	GG	AG	AG	GG	AG	AG	AG	GG	GG	AG	AA	GG	GG	GG	GG	GG	GG	AG	AG	AG	GG
OAR1_147130391.1	1	147130391	--	TT	TC	CC	TC	TT	TC	TC	CC	TC	TC	TT	TC	TC	TC	CC	TC	TC	TC	TT	TC	TT	TC	CC	TC	CC	CC	CC	TC	TC	TT	TC	CC	TT	TT	TC	CC	TC	TC	TT	TC	TC	TT	TC	TC	TC	TC
OAR1_147166868.1	1	147166868	--	TT	TA	TA	TT	TT	TT	TA	AA	TA	TA	TT	TT	TA	TA	TA	TT	TA	TA	TT	TT	TT	TT	TT	TA	TA	AA	TA	TA	TA	TT	TA	TA	TT	TT	TT	TT	TA	TA	TA	TA	AA	TT	TT	TT	TT	TA
OAR1_14717841.1	1	14717841	--	CC	CC	TC	TT	TT	TC	CC	TC	TC	TC	CC	TC	TC	TC	CC	TC	TT	TC	TC	CC	TC	CC	CC	TT	CC	TC	TC	CC	CC	TT	TC	CC	TC	CC	TC	TC	TC	TC	CC	CC	TC	TT	CC	TC	CC	TT
OAR1_147233859.1	1	147233859	--	CC	TC	CC	TC	TC	CC	TC	TC	TC	TC	CC	TC	TC	CC	CC	CC	TC	TC	CC	CC	CC	TC	CC	CC	TC	CC	CC	TC	TT	CC	CC	CC	CC	TC	CC	CC	TT	TC	CC	TC	TC	TC	TC	CC	TC	CC
OAR1_147298432.1	1	147298432	--	TC	CC	TC	CC	CC	CC	TC	TC	TC	TC	--	CC	CC	TC	TC	TC	TC	CC	CC	CC	--	CC	CC	--	CC	TT	TC	CC	CC	CC	TC	TC	--	CC	TC	CC	CC	TC	--	CC	TC	CC	CC	TC	CC	CC
OAR1_147314525.1	1	147314525	--	TT	TT	TC	CC	CC	TC	TC	TT	TC	TC	TT	CC	TT	TT	TC	TC	TC	TC	--	TC	TT	CC	CC	--	TC	TT	TC	TC	TC	TC	TC	TC	TT	TC	TC	--	TC	TC	--	--	TT	TC	CC	TC	CC	TC
OAR1_147370492.1	1	147370492	--	TC	TC	TT	TT	TT	TC	TT	TT	TT	TT	TT	TT	TC	TC	TT	TT	TT	TT	CC	TC	TT	TT	TT	TC	TT	TT	TT	TT	TT	TC	TT	TT	TT	TC	TT	TT	TT	TT	CC	TC	TT	TC	TT	TT	TT	TC
OAR1_147501347.1	1	147501347	--	CC	CC	TC	TT	TT	TC	TC	CC	TC	TC	CC	TT	CC	CC	TC	TC	TC	TC	CC	TC	CC	TT	TT	TC	TC	CC	TC	TC	TC	TC	TC	TC	CC	TC	TC	TC	TC	TC	CC	CC	CC	TC	TT	TC	TT	CC
OAR1_147627493.1	1	147627493	--	AA	AA	AA	AA	--	AA	AA	AA	AA	AA	AA	AA	AA	AA	AA	AA	AA	--	AA	AA	AA	AA	AA	AA	AA	AA	AA	--	AA	--	--	AA	AA	AA	AA	AA	AA	AA	AA	AA	AA	AA	AA	AA	AA	AA
OAR1_147643165_X.1	1	147643166	--	TC	TC	CC	CC	CC	CC	CC	TC	CC	CC	TT	CC	TC	CC	CC	TC	CC	TC	CC	CC	TT	CC	CC	CC	TC	CC	CC	TC	TC	CC	CC	CC	TT	CC	TC	TC	TC	CC	CC	TC	TC	CC	CC	TC	CC	CC
OAR1_147680475.1	1	147680475	--	GG	GG	GG	AG	AG	GG	AG	GG	AG	AG	GG	AG	GG	GG	GG	GG	AG	GG	--	--	GG	AG	--	GG	--	GG	GG	--	AG	GG	GG	GG	--	AG	GG	--	AG	AG	GG	--	--	AG	AG	--	AG	GG
OAR1_147720999.1	1	147720999	--	AA	AA	AG	AG	AA	AG	AA	AA	AA	AA	AA	AG	AA	AA	AG	AG	AA	AA	AA	AG	AA	AG	GG	AG	AG	AA	AG	AA	AA	AA	AA	AG	AA	AA	AG	AG	AA	AA	AA	AA	AA	AA	AG	AG	AG	AA
OAR1_14777475.1	1	14777475	--	TC	CC	CC	CC	CC	CC	TC	CC	CC	CC	TC	CC	CC	CC	TC	CC	CC	CC	TC	TC	TC	CC	CC	CC	CC	CC	CC	CC	TC	CC	TC	CC	TC	CC	TC	CC	CC	CC	TC	CC	CC	CC	CC	CC	TC	CC
OAR1_147781525.1	1	147781525	--	AA	AA	AA	AA	AA	AA	AA	AA	AA	AA	AA	AA	AA	AA	AA	AA	AA	AA	AA	AA	AA	AA	AA	AC	AA	AA	AA	AA	AA	AA	AA	AA	AA	AA	AA	AA	AA	AA	AC	AA	AA	AA	AA	AA	AA	AA
OAR1_147803599.1	1	147803599	--	AA	AA	AG	AA	AG	AA	AG	AG	AG	AG	AA	AA	AA	AG	AG	AA	AG	AG	AA	AA	AA	AA	AA	AG	AA	GG	AG	AG	AA	AG	GG	AG	AA	AA	AA	AG	AA	AG	AG	AA	AG	AA	AA	AA	AA	AG
OAR1_148035763.1	1	148035763	--	AG	AG	GG	GG	GG	AG	GG	GG	GG	GG	GG	GG	AG	AG	GG	GG	GG	GG	AA	AG	GG	GG	GG	GG	GG	GG	GG	GG	GG	AG	GG	GG	GG	AG	GG	GG	GG	GG	AG	AG	GG	AG	GG	GG	GG	AG
OAR1_148070169.1	1	148070169	--	TT	TC	CC	CC	TC	TC	CC	CC	CC	CC	TT	CC	TC	TC	CC	TC	CC	TC	TT	TC	TT	CC	CC	CC	CC	CC	CC	TC	CC	TT	TC	CC	TT	TC	TC	TC	CC	CC	TC	TC	TC	TC	CC	TC	CC	TC
OAR1_148102479.1	1	148102479	--	AA	AA	AA	AA	AA	AA	AA	AA	AA	AA	AA	AA	AA	AA	AA	AA	AA	AA	AA	AA	AA	AA	AA	AA	AA	AA	AA	AA	AA	AA	AA	AA	AA	AA	AA	AA	AA	AA	AA	AA	AA	AA	AA	AA	AA	AA
OAR1_148161317.1	1	148161317	--	GG	GG	GG	GG	GG	GG	GG	GG	GG	GG	GG	GG	GG	GG	GG	GG	GG	GG	GG	GG	GG	GG	GG	GG	GG	GG	GG	GG	GG	GG	GG	GG	GG	GG	GG	TG	GG	GG	GG	GG	GG	GG	GG	GG	GG	GG
OAR1_148211899.1	1	148211899	--	CC	CC	TT	TC	CC	TC	TC	TC	TC	TC	CC	TC	CC	TC	TT	TC	TC	CC	CC	TC	CC	TC	TT	TC	TC	TT	TT	CC	CC	CC	TC	TT	CC	CC	TC	TT	CC	TC	CC	CC	TC	CC	TC	TC	TC	CC
OAR1_148251454.1	1	148251454	--	CC	CC	CC	TC	TC	CC	TC	CC	TC	TC	CC	TC	CC	CC	CC	CC	TC	CC	CC	CC	CC	TC	CC	CC	CC	CC	CC	CC	TC	CC	CC	CC	CC	TC	CC	CC	TC	TC	CC	CC	CC	TC	TC	CC	TC	CC
OAR1_148262943.1	1	148262943	--	TT	TC	TC	TC	TC	TT	CC	CC	CC	CC	TT	TC	TC	TC	TC	TT	CC	TC	TT	TT	TT	TC	TT	TT	TC	CC	TC	TC	CC	TT	TC	TC	TT	TC	TT	TC	CC	CC	TT	TC	CC	TC	TC	TT	TC	TT
OAR1_148303053.1	1	148303053	--	AA	AA	AA	AA	AA	AA	AA	AA	AA	AA	AA	AA	AA	AA	AA	AA	AA	AA	AA	AA	AA	AA	AA	AA	AA	AA	AA	AA	AA	AA	AA	AA	AA	AA	AA	AA	AA	AA	AA	AA	AA	AA	AA	AA	AA	AA
OAR1_148386600.1	1	148386600	--	AA	AA	AA	AG	AG	AA	AG	AA	AG	AG	AA	AG	AA	AA	AA	AA	AG	AA	AA	AA	AA	AG	AA	AA	AA	AA	AA	AA	AG	AA	AA	AA	AA	AG	AA	AA	AG	AG	AA	AA	AA	AG	AG	AA	AG	AA
OAR1_148461126.1	1	148461126	--	TT	TT	TT	TG	TG	TT	TG	TT	TG	TG	TT	TG	TT	TT	TT	TT	TG	TT	TT	TT	TT	TG	TT	TG	TT	TT	TT	TT	TG	TT	TT	TT	TT	TG	TT	TG	TG	TG	TG	TT	TG	TG	TG	TT	TG	TT
OAR1_148509830.1	1	148509830	--	AA	AA	AA	AA	AA	AA	AA	AA	AA	AA	AA	AA	AA	AA	AA	AA	AA	AA	AA	AA	AA	AA	AA	AA	AA	AA	AA	AA	AA	AA	AA	AA	AA	AA	AA	AA	AA	AA	AA	AA	AA	AA	AA	AA	AA	AA
OAR1_148557968.1	1	148557968	--	TT	TC	CC	TT	TT	TT	TC	CC	TC	TC	TT	TC	TC	TC	TC	TC	TC	TC	TT	TC	TT	TC	TC	TT	TC	CC	CC	TC	TC	TT	TC	CC	TT	TT	TT	TC	TC	TC	TT	TC	CC	TT	TC	TT	TT	TC
OAR1_148570960.1	1	148570960	--	CC	CC	CC	TC	TC	TC	CC	CC	CC	CC	CC	CC	CC	CC	TC	CC	--	TC	CC	CC	CC	--	TC	TT	TC	CC	CC	TC	--	TC	TC	CC	CC	--	TC	TC	CC	CC	TC	CC	CC	--	--	TC	TC	TC
OAR1_148685022.1	1	148685022	--	TC	CC	TC	CC	CC	CC	TC	TC	TC	TC	TT	CC	CC	TC	TC	TC	TC	CC	CC	CC	TT	CC	CC	TC	CC	TT	TC	CC	CC	CC	TC	TC	TT	CC	TC	CC	CC	TC	TC	CC	TC	CC	CC	TC	CC	TC
OAR1_148726685.1	1	148726685	--	GG	GG	GG	TG	TG	TG	GG	GG	GG	GG	GG	GG	GG	GG	TG	GG	GG	TG	GG	GG	GG	GG	TG	TG	TG	GG	GG	TG	GG	TG	TG	GG	GG	GG	TG	TG	GG	GG	GG	GG	GG	GG	GG	TG	TG	GG
OAR1_148736249.1	1	148736249	--	AA	AA	AC	AC	AC	AA	AC	AA	AC	AC	AA	CC	AA	AA	AA	AC	AC	AA	AA	AC	AA	CC	AC	AC	AA	AA	AC	AA	AC	AA	AA	AC	AA	AC	AA	AC	AC	AC	AC	AA	AC	AC	CC	AA	AC	AA
OAR1_148830870.1	1	148830870	--	AC	AC	CC	AA	AA	AA	AC	CC	AC	AC	CC	AC	AC	AC	AC	CC	AC	AC	AA	AC	CC	AC	AC	AA	AC	CC	CC	AC	AC	AA	AC	CC	CC	AA	AC	AC	AC	AC	AA	AC	CC	AA	AC	AC	AA	AC
OAR1_148865282.1	1	148865282	--	TC	TC	TC	TC	TC	TC	TC	CC	TC	TC	CC	TT	TC	TC	CC	TC	TC	CC	TT	TT	CC	TT	TC	TC	CC	CC	TC	CC	TC	TC	CC	TC	CC	TT	CC	TC	TC	TC	TT	TC	TC	TT	TT	CC	TC	TC
OAR1_148875501.1	1	148875501	--	AG	AA	AG	AG	AG	AA	GG	AG	GG	GG	GG	AG	AA	AG	AG	AG	GG	AA	AA	AA	GG	AG	AA	AA	AA	GG	AG	AA	AG	AA	AG	AG	GG	AG	AG	AG	AG	GG	AA	AA	AG	AG	AG	AG	AG	AG
OAR1_148901159.1	1	148901159	--	TC	TC	TC	TC	TC	TC	TC	CC	TC	TC	CC	TT	TC	TC	CC	TC	TC	CC	TT	TT	CC	TT	TC	TC	CC	CC	TC	CC	TC	TC	CC	TC	CC	TT	CC	TC	TC	TC	TT	TC	TC	TT	TT	CC	TC	TC
OAR1_148943723.1	1	148943723	--	TC	CC	CC	CC	CC	CC	CC	CC	CC	CC	TT	CC	CC	CC	CC	TC	CC	CC	CC	CC	TT	CC	CC	CC	CC	CC	CC	CC	CC	CC	CC	CC	TT	CC	TC	CC	CC	CC	CC	CC	TC	CC	CC	TC	CC	CC
OAR1_149048905.1	1	149048905	--	TC	TT	CC	TC	TC	TT	CC	TC	CC	CC	CC	CC	TT	TC	TC	CC	CC	TT	TT	TC	CC	CC	TC	TC	TT	CC	CC	TT	TC	TT	TC	CC	CC	TC	TC	TT	TC	CC	TC	TT	TC	TC	CC	TC	TC	TC
OAR1_149088418.1	1	149088418	--	GG	GG	AG	GG	GG	GG	GG	GG	GG	GG	GG	AG	GG	GG	GG	AG	GG	GG	GG	AG	GG	AG	AG	AG	GG	GG	AG	GG	GG	GG	GG	AG	GG	GG	GG	GG	GG	GG	AG	GG	GG	GG	AG	GG	GG	AG
OAR1_149183890.1	1	149183890	--	AG	AA	AG	AA	AA	AA	AA	AA	AA	AA	GG	AG	AA	AA	AA	GG	AA	AA	AA	AG	GG	AG	AA	AG	AA	AA	AG	AA	AA	AA	AA	AG	GG	AA	AG	AA	AA	AA	AG	AA	AG	AA	AG	AG	AA	AG
OAR1_1492710.1	1	1492710	--	AG	AA	AA	GG	GG	AG	AG	AA	AG	AG	AA	AG	AA	AG	AG	AA	AA	AG	AG	AA	AG	AG	AA	AA	AG	AG	AG	AG	AG	GG	AG	AA	AA	AA	GG	AG	AG	GG	AG	AA	GG	AG	AG	AG	AA	GG
OAR1_149283299.1	1	149283299	--	CC	CC	CC	CC	CC	CC	CC	CC	CC	CC	CC	CC	CC	CC	CC	CC	CC	CC	CC	CC	CC	CC	CC	CC	CC	CC	CC	CC	CC	CC	CC	CC	CC	CC	CC	AC	CC	CC	CC	CC	AC	CC	CC	CC	CC	CC
OAR1_149346875.1	1	149346875	--	TT	TC	TC	TC	TC	TT	TC	TC	TC	TC	TT	CC	TC	TT	TT	TC	TC	TC	TT	TC	TT	CC	TC	TC	TC	TT	TC	TC	CC	TT	TT	TC	TT	TC	TT	TT	CC	TC	TC	TC	TT	TC	CC	TT	TC	TC
OAR1_149400642.1	1	149400642	--	GG	GG	AA	AG	GG	AG	AG	AG	AG	AG	GG	AG	GG	AG	AA	AG	AG	GG	GG	AG	GG	AG	AG	AA	AG	AA	AA	GG	GG	AG	AG	AA	GG	GG	AG	AA	GG	AG	AG	GG	AA	GG	AG	AG	AG	GG
OAR1_149428483.1	1	149428483	--	TC	CC	TT	TC	TC	TC	TC	TC	TC	TC	TT	TC	CC	TC	TT	TT	TC	TC	CC	TC	TT	TC	TT	TT	TC	TT	TT	TC	TC	TC	TT	TT	TT	TC	TT	TT	CC	TC	TC	CC	TC	CC	TT	TT	TC	TC
OAR1_149458107.1	1	149458107	--	TG	GG	GG	GG	GG	GG	GG	GG	GG	GG	TT	GG	GG	GG	GG	TG	GG	GG	GG	GG	TT	GG	GG	TG	GG	GG	GG	GG	GG	GG	GG	GG	TT	GG	TG	GG	GG	GG	TG	GG	GG	GG	GG	TG	GG	GG
OAR1_149463910.1	1	149463910	--	TC	CC	TC	CC	CC	CC	CC	CC	CC	CC	TT	TC	CC	CC	CC	TT	CC	CC	CC	TC	TT	TC	CC	TC	CC	CC	TC	CC	CC	CC	CC	TC	TT	CC	TC	CC	CC	CC	TC	CC	CC	CC	TC	TC	CC	CC
OAR1_149565545.1	1	149565545	--	AA	AA	AA	AA	AA	AA	AA	AA	AA	AA	AA	AA	AA	AA	AA	AA	AA	AA	AA	AA	AA	AA	AA	AA	AA	AA	AA	AA	AG	AA	AA	AA	AA	AG	AA	AG	AA	AA	AA	AA	AA	AA	AG	AA	AA	AA
OAR1_149615880.1	1	149615880	--	TC	TC	TT	TT	TT	TC	TT	TT	TT	TT	TT	TT	TC	TC	TT	TT	TT	TT	CC	TC	TT	TT	TT	TT	TT	TT	TT	TT	TC	TC	TT	TT	TT	TC	TT	TC	TT	TT	TC	TC	TT	TC	TT	TT	TT	CC
OAR1_149631902.1	1	149631902	--	TT	TC	CC	TC	TT	TC	TC	CC	TC	TC	TT	TC	TC	TC	CC	TC	TC	TC	TT	TC	TT	TT	TC	TC	CC	CC	CC	TC	TC	TC	TC	CC	TT	TC	TC	TC	TC	TC	TT	TC	CC	TT	CC	TC	TC	TT
OAR1_14973022.1	1	14973022	--	AG	GG	GG	GG	GG	GG	AG	GG	GG	GG	AG	GG	GG	GG	AG	GG	GG	GG	AG	AG	AG	GG	GG	GG	GG	GG	GG	GG	AG	GG	AG	GG	AG	GG	AG	GG	GG	GG	AG	GG	GG	GG	GG	GG	AG	GG
OAR1_149735763.1	1	149735763	--	GG	GG	GG	AG	AG	GG	AG	GG	AG	AG	GG	AG	GG	GG	GG	GG	AG	GG	GG	GG	GG	AG	GG	GG	GG	GG	GG	GG	GG	GG	GG	GG	GG	GG	GG	GG	AG	AG	GG	GG	GG	AG	GG	GG	AG	GG
OAR1_149763555.1	1	149763555	--	AG	GG	AG	AG	AA	GG	AG	GG	AG	AG	AG	AG	GG	GG	GG	AA	AG	AG	GG	GG	AA	AA	GG	GG	GG	GG	AG	AG	GG	GG	AG	AG	AA	GG	AG	AG	AA	AG	GG	GG	GG	AG	AG	AG	AG	GG
OAR1_149859570.1	1	149859570	--	TT	TC	TC	TC	TT	TC	TC	CC	TC	TC	TT	TC	TC	TC	CC	TT	TC	TC	TT	TC	TT	TT	TC	TC	CC	CC	TC	TC	TC	TC	TC	TC	TT	TT	TC	TC	TT	TC	TT	TC	CC	TT	TC	TC	TC	TT
OAR1_149892935.1	1	149892935	--	GG	GG	GG	GG	GG	GG	GG	GG	GG	GG	GG	GG	GG	GG	GG	GG	GG	GG	GG	GG	GG	GG	GG	GG	GG	GG	GG	GG	GG	GG	GG	GG	GG	GG	GG	GG	GG	GG	GG	GG	GG	GG	GG	GG	GG	GG
OAR1_149992603.1	1	149992603	--	AC	AC	AA	AC	AC	AC	AC	AA	AC	AC	AA	AC	AC	AC	AA	AA	AC	AA	CC	AC	AA	AC	AA	AA	AA	AA	AA	AA	AC	AC	AA	AA	AA	AC	AA	AA	AC	AC	AC	AC	AA	CC	AA	AA	AC	AC
OAR1_150005378.1	1	150005378	--	AC	AC	AA	AC	AC	AC	AC	AA	AC	AC	AA	AC	AC	AC	AA	AA	AC	AA	CC	AC	AA	AC	AA	AA	AA	AA	AA	AA	AC	AC	AA	AA	AA	AC	AA	AA	AC	AC	AC	AC	AA	CC	AA	AA	AC	AC
OAR1_150058006.1	1	150058006	--	TT	TT	TT	TC	TC	TT	TC	TT	TC	TC	TT	TC	TT	TT	TT	TT	TC	TT	TT	TT	TT	TC	TC	TC	TT	TT	TT	TT	TT	TT	TT	TT	TT	TT	TT	TC	CC	TC	TC	TT	TT	TC	TT	TT	TC	TT
OAR1_150064774.1	1	150064774	--	TT	TT	TT	TT	TT	TT	TT	TT	TT	TT	TT	TT	TT	TT	TT	TT	TT	TT	TT	TT	TT	TT	TT	TT	TT	TT	TT	TT	TT	TT	TT	TT	TT	TT	TT	TT	TT	TT	TT	TT	TT	TT	TT	TT	TT	TT
OAR1_150085687.1	1	150085687	--	AG	AG	AA	AA	AA	AG	AA	AA	AA	AA	AA	AA	AG	AG	AA	AA	AA	AA	GG	AG	AA	AA	AA	AA	AA	AA	AA	AA	AG	AG	AA	AA	AA	AG	AA	AA	AA	AA	AG	AG	AA	AG	AA	AA	AA	AG
OAR1_150132797.1	1	150132797	--	AG	AG	GG	AG	GG	AG	AG	AG	GG	AG	AA	AG	AG	GG	AA	AG	AG	AG	GG	AG	AA	AG	AG	AG	AA	AG	AG	AG	AG	AG	GG	GG	AA	AG	AA	AG	GG	AG	GG	AG	AG	GG	AG	AA	AG	AG
OAR1_150166292.1	1	150166292	--	AA	AA	AG	AA	AG	AA	AA	AA	AA	AA	AA	AA	AA	AA	AA	AG	AA	AG	AA	AA	AA	AA	AG	AG	AA	AA	AG	AG	AA	AA	AG	AG	AA	AA	AA	AA	AG	AA	AG	AA	AA	AA	AG	AA	AA	AA
OAR1_150183526.1	1	150183526	--	TC	TC	CC	TC	CC	TC	TC	TC	CC	TC	TC	TC	TC	CC	TT	TC	TC	TC	CC	TC	TT	TC	TC	TT	TT	TC	TC	TC	TC	TC	CC	CC	TT	CC	TT	TC	TC	TC	TC	TC	TC	CC	TC	TT	TC	CC
OAR1_150193285.1	1	150193285	--	TC	TC	CC	TT	TC	TC	TT	TC	TC	TT	TC	TT	TC	CC	TT	TC	TT	TC	CC	TC	TT	TT	TC	TT	TT	TC	TC	TC	TC	TC	CC	CC	TT	CC	TT	TC	TT	TT	TC	TC	TC	TC	TC	TT	TT	CC
OAR1_150232713.1	1	150232713	--	AG	GG	AG	AG	AG	GG	AG	AG	AA	AG	AA	AG	GG	AG	GG	AG	AG	GG	GG	GG	AA	AA	GG	GG	GG	AG	GG	GG	GG	GG	AG	AG	AA	AG	AG	GG	AG	AG	GG	GG	AG	AG	GG	AG	AG	AG
OAR1_150352296.1	1	150352296	--	TC	TT	TC	TC	CC	TT	TC	TT	TC	TC	CC	TC	TT	TT	TT	CC	TC	TC	TT	TT	CC	CC	TC	TT	TT	TT	TC	TC	TT	TT	TC	TC	CC	TC	TC	TC	CC	TC	TT	TT	TT	TC	TC	TC	TC	TC
OAR1_150413799.1	1	150413799	--	AA	AA	CC	AA	AC	AA	AA	AC	AC	AA	AC	AA	AA	AC	AA	AC	AA	AC	AA	AA	AA	AA	AA	AC	AA	AC	AC	AC	AC	AA	CC	CC	AA	AC	AA	AC	AA	AA	AC	AA	AC	AC	CC	AA	AA	AC
OAR1_150446863.1	1	150446863	--	AG	AG	AA	AA	AG	AG	AA	AA	AA	AA	AG	AA	AG	AG	AA	AA	AA	AG	GG	AG	AA	AA	AA	AG	AA	AA	AA	AG	GG	AG	AG	AA	AA	GG	AA	AG	AG	AA	GG	AG	AG	AA	AG	AA	AA	GG
OAR1_150474489.1	1	150474489	--	TC	TC	CC	TC	CC	TC	TC	TC	CC	TC	TT	TC	TC	CC	TT	TC	TC	TC	CC	TC	TT	TC	TC	TC	TT	TC	TC	TC	CC	TC	CC	CC	TT	TC	TT	TC	CC	TC	CC	TC	CC	CC	CC	TT	TC	TC
OAR1_150502572.1	1	150502572	--	CC	CC	CC	CC	CC	CC	CC	CC	CC	CC	CC	CC	CC	CC	CC	CC	CC	CC	CC	CC	CC	CC	CC	CC	CC	CC	CC	CC	CC	CC	CC	CC	CC	CC	CC	CC	CC	CC	CC	CC	CC	CC	CC	CC	CC	CC
OAR1_150528301.1	1	150528301	--	AG	AA	AA	AA	AG	AA	AA	AA	AA	AA	GG	AA	AA	AA	AA	AG	AA	AG	AA	AA	GG	AG	AA	AG	AA	AA	AA	AG	AG	AA	AG	AA	GG	AG	AG	AG	AA	AA	AG	AA	AG	AA	AG	AG	AA	AG
OAR1_150560085.1	1	150560085	--	TT	TT	TT	TT	TT	TT	TT	TT	TT	TT	TT	TT	TT	TT	TT	TT	TT	TT	TT	TT	TT	TT	TT	TC	TT	TT	TT	TT	TC	TT	TT	TT	TT	TT	TT	TT	TT	TT	TC	TT	TT	TT	TC	TT	TT	TT
OAR1_150616902.1	1	150616902	--	GG	AG	AG	AG	GG	AG	AG	AA	AG	AG	GG	AG	AG	AG	AA	GG	AG	AG	GG	AG	GG	GG	AA	AG	AA	AA	AG	AG	GG	AG	AG	AG	GG	GG	AG	AG	GG	AG	GG	AG	AG	AG	GG	AG	AG	GG
OAR1_150647597.1	1	150647597	--	TT	TC	TC	TC	TC	TC	TC	CC	TC	TC	TC	TC	TC	TC	CC	TT	TC	CC	TT	TC	TT	TT	CC	TC	CC	CC	TC	CC	TT	TC	CC	TC	TT	TC	TC	CC	TC	TC	TT	TC	CC	TC	TT	TC	TC	TC
OAR1_150681212.1	1	150681212	--	AC	CC	AA	CC	CC	CC	CC	AC	AC	CC	AC	CC	CC	AC	CC	AA	CC	CC	CC	CC	AA	AC	AC	AC	CC	AC	AC	CC	AC	CC	AC	AA	AA	CC	AC	CC	CC	CC	AC	CC	AC	AC	AA	AC	CC	CC
OAR1_150722624.1	1	150722624	--	GG	GG	AG	AG	AA	GG	AG	AG	AA	AG	GG	AG	GG	AG	GG	GG	AG	AG	GG	GG	GG	AG	AG	GG	GG	AG	GG	AG	GG	GG	AA	AG	GG	GG	GG	AG	AG	AG	GG	GG	AA	AA	GG	GG	AG	GG
OAR1_150729102.1	1	150729102	--	AG	AG	AA	AG	GG	AG	AG	AA	AG	AG	AG	AG	AG	AG	AA	AA	AG	AG	GG	AG	AA	AG	AA	AG	AA	AA	AA	AG	GG	AG	AG	AA	AA	GG	AA	AG	AG	AG	GG	AG	AG	AG	AG	AA	AG	GG
OAR1_150801936.1	1	150801936	--	AG	AG	GG	GG	GG	AG	GG	GG	GG	GG	AG	GG	AG	AG	GG	GG	GG	GG	AA	AG	GG	GG	GG	AG	GG	GG	GG	GG	AA	AG	GG	GG	GG	AA	GG	GG	GG	GG	AA	AG	GG	GG	AG	GG	GG	AA
OAR1_150852222.1	1	150852222	--	AG	AG	GG	GG	GG	AG	GG	GG	GG	GG	AG	GG	AG	AG	GG	GG	GG	GG	AA	AG	GG	GG	GG	GG	GG	GG	GG	GG	AG	AG	GG	GG	GG	AA	GG	GG	GG	GG	AG	AG	GG	GG	GG	GG	GG	AA
OAR1_150882481.1	1	150882481	--	AG	AG	AG	GG	GG	AG	GG	GG	GG	GG	AG	GG	AG	AG	GG	AG	GG	GG	AA	AG	GG	GG	GG	GG	GG	GG	AG	GG	AG	AG	GG	AG	GG	AA	GG	GG	GG	GG	AG	AG	GG	GG	AG	GG	GG	AA
OAR1_151027490.1	1	151027490	--	CC	CC	CC	CC	CC	CC	CC	CC	CC	CC	CC	CC	CC	CC	CC	CC	CC	CC	CC	CC	CC	CC	CC	CC	CC	CC	CC	CC	CC	CC	CC	CC	CC	CC	CC	CC	CC	CC	CC	CC	CC	CC	CC	CC	CC	CC
OAR1_151085106.1	1	151085106	--	CC	TC	TT	TT	TT	TC	TT	TT	TT	TT	TC	TT	TC	TC	TT	TC	TT	TT	CC	TC	CC	TC	TT	TC	TT	TT	TT	TT	CC	TC	TT	TT	CC	TC	TC	TT	TT	TT	CC	TC	TT	TT	TC	TC	TT	TC
OAR1_151117151_X.1	1	151117152	--	TC	CC	TC	TC	CC	TC	CC	CC	CC	CC	TT	CC	CC	CC	TC	TT	CC	CC	CC	CC	TT	TC	TC	TT	TC	CC	TC	CC	TC	TC	CC	TC	TT	TC	TT	TC	CC	CC	TC	CC	CC	CC	TT	TT	TC	TC
OAR1_151167765.1	1	151167765	--	TC	TC	TT	TC	TC	TC	TC	TT	TC	TC	TT	TC	TC	TC	TT	TT	TC	TT	CC	TC	TT	TC	TT	TT	TT	TT	TT	TT	TC	TC	TT	TT	TT	TC	TT	TC	TC	TC	TC	TC	TT	TT	TT	TT	TC	TC
OAR1_151206081.1	1	151206081	--	GG	GG	AA	AG	AG	GG	AG	AG	AA	AG	AG	AG	GG	AG	GG	AG	AG	GG	GG	GG	GG	AG	AG	AG	GG	AG	AG	GG	GG	GG	AG	AA	GG	AG	GG	GG	AG	AG	AG	GG	AG	AG	AG	GG	AG	AG
OAR1_151247138.1	1	151247138	--	GG	GG	GG	GG	GG	GG	GG	GG	GG	GG	GG	GG	GG	GG	GG	GG	GG	GG	GG	GG	GG	GG	GG	AG	GG	GG	GG	GG	AG	GG	GG	GG	GG	GG	GG	GG	AG	GG	AG	GG	GG	GG	AG	GG	GG	GG
OAR1_151269675.1	1	151269675	--	AA	AA	CC	AC	AC	AA	AC	AC	CC	AC	AC	AC	AA	AC	AA	AC	AC	AA	AA	AA	AA	AC	AC	AA	AA	AC	AC	AA	AA	AA	AC	CC	AA	AC	AA	AA	AC	AC	AA	AA	AC	AC	AC	AA	AC	AC
OAR1_151312088.1	1	151312088	--	AC	AC	AC	AA	AC	AC	AC	AC	AC	AC	AA	AA	AC	CC	AC	AA	AC	AC	CC	AC	AA	AA	AC	AC	AA	CC	AC	AC	CC	AC	CC	AC	AA	AC	AA	AA	AC	AC	CC	AC	AC	CC	AC	AA	AA	AC
OAR1_151330117.1	1	151330117	--	AG	AG	GG	AA	AA	AG	AA	AG	AG	AA	AA	AA	AG	GG	AA	AG	AA	AA	GG	AG	AA	AA	AG	AG	AA	AG	AG	AA	GG	AG	AG	GG	AA	AG	AA	AA	AG	AA	GG	AG	AG	AG	GG	AA	AA	AG
OAR1_151381176.1	1	151381176	--	GG	GG	GG	AG	AG	GG	AG	GG	AG	AG	GG	AG	GG	GG	GG	GG	AG	GG	GG	GG	GG	AG	GG	AG	GG	GG	GG	GG	GG	GG	GG	GG	GG	GG	GG	GG	AG	AG	AG	GG	GG	GG	GG	GG	AG	GG
OAR1_151432457.1	1	151432457	--	AA	AA	AA	AG	AA	AG	AA	AA	AA	AA	AA	AA	AA	AA	AG	AA	AA	AA	AA	AA	AA	AA	AG	AG	AG	AA	AA	AA	AA	AA	AA	AA	AA	AA	AG	AG	AA	AA	AA	AA	AG	AA	AA	AG	AG	AA
OAR1_151480056.1	1	151480056	--	AA	AA	AA	AA	AC	AA	AC	AA	AA	AC	AA	AA	AA	AA	AC	AA	AC	AC	AA	AA	AA	AA	AA	AC	AA	AC	AC	AC	AA	AA	AC	AA	AA	AA	AA	AC	AA	AC	AC	AA	AA	AC	AA	AA	AA	AA
OAR1_151562189.1	1	151562189	--	GG	GG	GG	GG	AG	GG	AG	GG	GG	AG	GG	GG	GG	GG	AG	GG	AG	AG	GG	GG	GG	GG	GG	GG	GG	AG	AG	AG	GG	GG	AG	GG	GG	GG	GG	GG	AG	AG	GG	GG	GG	AG	AG	GG	GG	GG
OAR1_151593716.1	1	151593716	--	CC	CC	AA	CC	CC	CC	CC	AC	AC	CC	AC	CC	CC	AC	CC	AC	CC	CC	CC	CC	CC	CC	AC	CC	CC	AC	AC	CC	AC	AC	AC	AA	CC	AC	CC	AC	CC	CC	CC	CC	AC	AC	AC	CC	CC	AC
OAR1_151629899.1	1	151629899	--	CC	CC	CC	AC	AC	CC	AC	CC	AC	AC	CC	AC	CC	CC	CC	CC	AC	CC	CC	CC	CC	AC	CC	CC	CC	CC	CC	CC	CC	CC	CC	CC	CC	CC	CC	CC	AC	AC	CC	CC	CC	CC	CC	CC	AC	AC
OAR1_151662816.1	1	151662816	--	TT	TG	TT	TG	TT	TG	TT	TG	TT	TT	TT	TG	TG	TT	TG	TT	TT	TG	TT	TG	TT	TT	TG	GG	GG	TT	TT	TG	TT	TT	TT	TT	TT	TT	TG	TG	TT	TT	TG	TG	TG	TT	TT	TG	TG	TT
OAR1_151689759.1	1	151689759	--	GG	GG	AG	GG	AG	GG	GG	GG	GG	GG	GG	GG	GG	GG	GG	AG	GG	AG	GG	GG	GG	GG	GG	GG	GG	GG	AG	AG	AG	GG	AG	AG	GG	GG	GG	GG	GG	GG	GG	GG	GG	AG	AA	GG	GG	GG
OAR1_151754067.1	1	151754067	--	GG	GG	AG	AA	AG	AG	AG	GG	AG	AG	GG	AG	GG	GG	AG	AG	AG	GG	GG	GG	GG	AG	AG	AG	AG	GG	AG	GG	AG	GG	GG	AG	GG	GG	AG	GG	AA	AG	GG	GG	AG	GG	AG	AG	AA	AG
OAR1_151795382.1	1	151795382	--	CC	CC	TT	CC	CC	CC	TC	TC	TC	TC	TC	CC	CC	TC	TC	TC	TC	CC	CC	CC	CC	CC	TC	CC	CC	TT	TT	CC	TC	TC	TC	TT	CC	CC	CC	TC	CC	TC	CC	CC	TC	TC	TC	CC	CC	CC
OAR1_151829423.1	1	151829423	--	AA	AA	AA	AA	AA	AA	AA	AA	AA	AA	AA	AA	AA	AA	AA	AA	AA	AA	AA	AA	AA	AA	AA	AA	AA	AA	AA	AA	AA	AA	AA	AA	AA	AA	AA	AA	AA	AA	AA	AA	AA	AA	AA	AA	AA	AA
OAR1_15188542.1	1	15188542	--	TT	TC	TT	TC	TC	TT	TT	TC	TC	TC	TC	TT	TT	CC	TT	TC	CC	CC	TC	TC	TT	TC	TC	TT	TC	TT	TC	TC	TC	TC	TC	CC	TT	TT	TT	TT	TT	TT	TC	TC	TC	CC	CC	CC	TT	TT
OAR1_151893796.1	1	151893796	--	AA	AA	AA	AA	AA	AA	AA	AA	AA	AA	AA	AA	AA	AA	AA	AA	AA	AA	AA	AA	AA	AA	AA	AA	AA	AA	AA	AA	AA	AA	AA	AA	AA	AA	AA	AA	AA	AA	AA	AA	AA	AA	AA	AA	AA	AA
OAR1_151903618.1	1	151903618	--	AA	AA	--	AA	AG	AA	AA	AA	AA	AA	AA	AA	AA	AA	AA	--	AA	AG	AA	AA	AA	AA	AA	AA	AA	AA	--	AG	--	AA	AG	--	AA	AA	AA	AA	AA	AA	AA	AA	AA	AG	--	AA	AA	AA
OAR1_151990101.1	1	151990101	--	AA	AA	AG	AA	AA	AA	AG	AG	AG	AG	AG	AA	AA	AG	AG	AA	AG	AA	AA	AA	AA	AA	AG	AA	AA	GG	AG	AA	AA	AG	AG	AG	AA	AA	AA	AA	AG	AG	AA	AA	AG	AG	AA	AA	AA	AA
OAR1_152022616.1	1	152022616	--	AA	AG	AA	AG	AA	AG	AA	AG	AA	AA	AA	AG	AG	AA	AG	AA	AA	AG	AA	AG	AA	AA	AG	GG	GG	AA	AA	AG	AA	AA	AA	AA	AA	AG	AG	AG	AG	AA	AG	AG	AG	AA	AA	AG	AG	AA
OAR1_152193840_X.1	1	152193841	--	CC	CC	CC	TC	TC	CC	TC	CC	TC	TC	CC	TC	CC	CC	CC	CC	TC	CC	CC	CC	CC	TC	CC	CC	CC	CC	CC	CC	CC	CC	CC	CC	CC	CC	CC	CC	TC	TC	CC	CC	CC	CC	CC	CC	TC	TC
OAR1_152251040.1	1	152251040	--	AG	AG	AG	AG	GG	AA	GG	AG	AG	GG	AG	GG	AG	AA	AG	GG	GG	GG	AA	AG	GG	GG	AA	AA	AG	AG	GG	GG	AG	AA	AG	AG	GG	AG	AG	AA	AG	GG	AA	AG	AA	AG	GG	AG	AG	AG
OAR1_15228673.1	1	15228673	--	GG	TG	GG	GG	GG	GG	GG	TG	GG	GG	TG	GG	GG	TG	GG	TG	GG	TG	GG	TG	GG	TG	TG	GG	TG	GG	GG	TG	TG	GG	GG	TT	GG	GG	GG	GG	GG	GG	TG	TG	GG	GG	TT	TG	GG	GG
OAR1_152434297.1	1	152434297	--	CC	CC	CC	TC	TC	CC	TC	CC	TC	TC	CC	TC	CC	CC	CC	CC	TC	CC	CC	CC	CC	TC	CC	CC	CC	CC	CC	CC	CC	CC	CC	CC	CC	CC	CC	CC	TC	TC	CC	CC	CC	CC	CC	CC	TC	TC
OAR1_152473283.1	1	152473283	--	AG	AG	AG	AA	AA	AG	AG	AA	AA	AG	AA	AA	AG	AG	AG	AG	AG	AA	GG	AG	AA	AA	AA	AA	AA	AG	GG	AA	GG	AG	AA	AG	AA	AG	AA	AG	AA	AG	AG	AG	AA	AA	AG	AA	AA	AG
OAR1_152507672.1	1	152507672	--	TC	CC	TC	TC	TC	TC	TC	TC	TC	TC	TT	CC	CC	TC	TT	TC	TC	TC	CC	CC	TT	TC	TT	TT	TC	TT	TC	TC	CC	TC	TT	TC	TT	CC	TT	TC	TC	TC	TC	CC	TT	TT	TC	TT	TC	CC
OAR1_15256499.1	1	15256499	--	AG	GG	GG	AG	AG	GG	AG	GG	AG	AG	AG	GG	GG	AG	AG	GG	AA	AG	AA	AG	AG	GG	GG	GG	GG	GG	GG	GG	AG	AG	AA	GG	AG	GG	AG	GG	GG	AG	AG	GG	AG	AA	GG	AG	AG	GG
OAR1_152684211.1	1	152684211	--	AA	AA	AA	AA	AA	AA	AA	AA	AA	AA	AA	AA	AA	AA	AA	AA	AA	AA	AA	AA	AA	AA	AA	AA	AA	AA	AA	AA	AA	AA	AA	AA	AA	AA	AA	AA	AA	AA	AA	AA	AA	AA	AA	AA	AA	AA
OAR1_152783718.1	1	152783718	--	TC	CC	TT	TC	TC	TC	CC	TC	TC	CC	TT	CC	CC	TC	TC	TT	CC	TC	CC	CC	TT	TC	TT	TT	TC	TC	TC	TC	TC	TC	TT	TT	TT	CC	TT	TC	TC	CC	TC	CC	TT	TT	TT	TT	TC	CC
OAR1_152799556.1	1	152799556	--	TC	TT	TC	TC	CC	TT	CC	TT	TC	CC	TC	TC	TT	TT	TC	CC	CC	TC	TT	TT	CC	CC	TT	TT	TT	TC	CC	TC	TC	TT	TC	TC	CC	TT	TC	TT	CC	CC	TT	TT	TT	TC	CC	TC	TC	TC
OAR1_152864182.1	1	152864182	--	AG	AG	AA	AA	AA	AG	AA	AA	AA	AA	AA	AA	AG	AG	AA	AA	AA	AA	GG	AG	AA	AA	AA	AA	AA	AA	AA	AA	AG	AG	AA	AA	AA	AG	AA	AG	AA	AA	AG	AG	AA	AA	AG	AA	AA	AG
OAR1_152927383.1	1	152927383	--	AA	AG	GG	GG	GG	AG	GG	GG	GG	GG	AG	AG	AG	AG	GG	AG	GG	GG	AA	AA	AA	AG	GG	AG	GG	GG	GG	GG	AG	AG	GG	GG	AA	AA	AG	AG	AG	GG	AA	AG	GG	GG	GG	AG	GG	AG
OAR1_152987561_X.1	1	152987562	--	TT	TT	TT	TT	TT	TT	TT	TT	TT	TT	TT	TT	TT	TT	TT	TT	TT	TT	TT	TT	TT	TT	TT	TT	TT	TT	TT	TT	TT	TT	TT	TT	TT	TT	TT	TT	TC	TT	TT	TT	TT	TT	TT	TT	TT	TT
OAR1_15307955.1	1	15307955	--	AA	AA	AG	AG	AA	AG	AG	AG	AA	AG	AA	GG	AG	AA	AG	AG	AA	AA	AA	AA	AG	AG	AA	GG	AA	AG	GG	AG	AA	AG	AA	AA	AG	AA	AG	AG	AG	GG	AA	AA	AG	AA	AA	AA	AA	AG
OAR1_153088363.1	1	153088363	--	GG	GG	TG	TG	TG	TG	GG	TG	TG	GG	TG	GG	GG	TG	TG	GG	GG	TG	GG	GG	GG	GG	TT	TG	TG	TG	GG	TG	GG	TG	TT	TG	GG	GG	TG	TG	TG	GG	TG	GG	TT	TT	TG	TG	TG	GG
OAR1_153098240.1	1	153098240	--	TC	TC	CC	CC	CC	TC	CC	CC	CC	CC	CC	CC	TC	TC	CC	CC	CC	CC	TT	TC	CC	CC	CC	CC	CC	CC	CC	CC	TC	TC	CC	CC	CC	TC	CC	TC	CC	CC	TC	TC	CC	CC	TC	CC	CC	TC
OAR1_153128074.1	1	153128074	--	AG	AA	AG	AG	GG	AA	GG	AA	AG	GG	AG	GG	AA	AA	AG	GG	GG	AG	AA	AG	GG	GG	AA	AA	AA	AG	GG	AG	AG	AA	AG	AG	GG	AG	AG	AA	GG	GG	AG	AA	AA	AG	GG	AG	AG	AG
OAR1_153287784.1	1	153287784	--	CC	TC	TT	TT	TT	TC	TT	TT	TT	TT	TC	TC	TC	TC	TT	TC	TT	TT	CC	CC	CC	TC	TT	TT	TT	TT	TT	TC	TC	TC	TT	TT	CC	CC	TC	TC	TT	TT	CC	TC	TT	TT	TC	TC	TT	TC
OAR1_153322695.1	1	153322695	--	TC	CC	CC	CC	CC	CC	CC	CC	CC	CC	TC	TC	CC	CC	CC	TC	CC	CC	CC	TC	TT	TC	CC	CC	CC	CC	CC	CC	CC	CC	CC	CC	TT	TC	TC	CC	CC	CC	CC	CC	CC	CC	CC	TC	CC	CC
OAR1_153339223.1	1	153339223	--	TT	TT	TG	TT	TG	TT	TT	TG	TG	TG	TG	TG	TT	TG	TT	TT	TT	TG	TT	TT	TT	TT	TG	TT	TT	TG	TT	TT	TT	TG	GG	TG	TT	TT	TT	TG	TT	TT	TT	TT	TG	GG	TT	TT	TT	TT
OAR1_153401950.1	1	153401950	--	CC	CC	AC	AC	AC	CC	AA	CC	AC	AC	CC	CC	CC	CC	AC	AC	AA	CC	CC	CC	CC	AC	CC	CC	CC	AC	AA	AC	AC	CC	CC	AC	CC	CC	CC	CC	AC	AA	AC	CC	CC	CC	AC	CC	AC	AC
OAR1_153435161.1	1	153435161	--	TT	TG	TG	TG	TT	TG	TT	GG	TG	TT	TG	TT	TG	TG	TG	TT	TT	TG	TT	TT	TT	TT	GG	GG	GG	TG	TT	TG	TT	TG	TG	TG	TT	TT	TG	TG	TG	TT	TT	TG	GG	TG	TT	TG	TG	TT
OAR1_153559991.1	1	153559991	--	--	--	--	--	--	--	--	--	--	--	--	--	--	--	--	--	--	--	--	--	--	--	--	--	--	--	--	--	--	--	--	--	--	--	--	--	--	--	--	--	--	--	--	--	--	--
OAR1_153579524.1	1	153579524	--	AG	GG	AG	AG	AA	GG	AA	GG	AG	AA	AG	AA	GG	GG	AG	AA	AA	AG	GG	AG	AA	AA	GG	GG	GG	AG	AA	AG	AG	GG	AG	AG	AA	AG	AG	GG	AG	AA	AG	GG	GG	AG	AA	AG	AG	AG
OAR1_153621075.1	1	153621075	--	TC	TC	CC	CC	CC	CC	CC	TC	CC	CC	TC	TC	TC	CC	CC	TC	CC	TC	CC	TC	TT	TC	CC	TC	TC	CC	CC	TC	CC	CC	CC	CC	TT	TC	TC	CC	CC	CC	CC	TC	CC	CC	TC	TC	CC	CC
OAR1_153651147.1	1	153651147	--	GG	GG	AG	AG	AA	GG	AA	GG	AG	AA	GG	AG	GG	GG	AG	AG	AA	AG	GG	GG	GG	AG	GG	GG	GG	AG	AA	AG	AG	GG	AG	AG	GG	GG	GG	GG	AG	AA	AG	GG	GG	AG	AG	GG	AG	AG
OAR1_153662211.1	1	153662211	--	AA	AA	AG	AG	AA	AG	AA	AG	AG	AA	AG	AA	AA	AG	AG	AA	AA	AA	AA	AA	AA	AA	GG	AG	AG	AG	AA	AA	AA	AG	AG	AG	AA	AA	AG	AG	AG	AA	AA	AA	GG	AG	AA	AG	AG	AA
OAR1_153720105_X.1	1	153720106	--	TC	TC	TC	CC	CC	CC	CC	TT	TC	CC	TC	TC	TC	TC	CC	TC	CC	TC	CC	TC	TT	TC	TC	TC	TC	TC	CC	TC	CC	TC	TC	TC	TT	TC	TC	TC	TC	CC	CC	TC	TC	TC	CC	TC	CC	CC
OAR1_153801233.1	1	153801233	--	CC	CC	TC	TT	TC	TC	TT	CC	TC	TC	CC	CC	CC	CC	TT	TC	TT	CC	CC	CC	CC	TC	TC	TC	TC	TC	TT	TC	CC	CC	CC	TC	CC	CC	TC	CC	TC	TT	TC	CC	TC	CC	TT	TC	TT	TC
OAR1_153879862.1	1	153879862	--	AG	AA	AA	AA	AG	AA	AG	AA	AA	GG	GG	GG	AA	AA	AG	AG	AG	AG	AA	AG	GG	AG	AA	AA	AA	AG	AG	AA	AA	AA	AG	AA	GG	AG	AG	AA	AG	AG	AA	AA	AA	AG	AA	AG	AA	AA
OAR1_153903725.1	1	153903725	--	TT	TT	TC	TT	TT	TT	TT	TC	TC	TT	TT	TT	TT	TC	TT	TT	TT	TT	TT	TT	TT	TT	TC	TT	TT	TC	TT	TT	TC	TC	TC	TC	TT	TT	TT	TC	TC	TT	TT	TT	TC	TC	TT	TT	TT	TT
OAR1_15399182.1	1	15399182	--	AG	AA	AA	AA	AA	AA	AG	AA	AA	AA	AG	AA	AA	AA	AG	AA	AA	AA	AG	AG	AG	AA	AA	AA	AA	AA	AA	AA	AA	AA	AG	AA	AG	AA	AG	AA	AA	AA	AG	AA	AA	AA	AA	AA	AG	AA
OAR1_154006939.1	1	154006939	--	GG	AG	AA	AA	AA	AG	AG	AA	AA	AG	AG	AG	AG	AG	AG	AG	AG	AA	GG	GG	GG	AG	AA	AA	AA	AG	AG	AA	AG	AG	AA	AA	GG	GG	AG	AG	AG	AG	AG	AG	AA	AA	AA	AG	AA	AG
OAR1_154049285.1	1	154049285	--	AG	AG	AG	AG	AG	AG	AG	GG	AG	GG	GG	GG	AG	AG	GG	AG	AG	GG	AA	AG	GG	AG	GG	GG	GG	GG	AG	AG	AG	AG	GG	AG	GG	AG	GG	AG	AG	AG	AA	AG	GG	GG	AG	GG	AG	AA
OAR1_154062793.1	1	154062793	--	AA	AA	AA	AA	AC	AA	AA	AA	AA	AC	AC	AC	AA	AA	AA	AA	AA	AC	AA	AA	AA	AA	AA	AA	AA	AA	AA	AA	AA	AA	AC	AA	AA	AA	AA	AA	AC	AA	AA	AA	AA	AC	AA	AA	AA	AA
OAR1_154122474.1	1	154122474	--	AA	AA	AG	AG	AG	AA	AG	AA	AG	AA	AA	AA	AA	AA	AA	AG	AG	AA	AA	AA	AA	AG	AA	AA	AA	AA	AG	AG	AA	AA	AA	AG	AA	AA	AA	AA	AG	AG	AG	AA	AA	AA	AG	AA	AG	AG
OAR1_154168518.1	1	154168518	--	TC	TT	CC	TC	TC	TT	CC	TC	CC	TC	TC	TC	TT	TC	TC	CC	CC	TT	TT	TC	CC	CC	TC	TT	TT	CC	CC	TC	TC	TC	TC	CC	CC	TC	TC	TC	TC	CC	TC	TT	TC	TC	TC	TC	TC	TC
OAR1_154240036.1	1	154240036	--	CC	CC	TC	TC	TT	CC	TC	CC	TC	TC	TC	TC	CC	CC	CC	TC	TC	TC	CC	CC	CC	TC	CC	CC	CC	CC	TC	TC	CC	CC	TC	TC	CC	CC	CC	CC	TC	TC	TC	CC	CC	TC	TC	CC	TC	TC
OAR1_154278738.1	1	154278738	--	CC	CC	CC	CC	CC	CC	CC	CC	CC	CC	CC	CC	CC	CC	CC	CC	CC	CC	CC	CC	CC	CC	CC	CC	CC	CC	CC	CC	CC	CC	CC	CC	CC	CC	CC	CC	CC	CC	CC	CC	CC	CC	CC	CC	CC	CC
OAR1_154341272.1	1	154341272	--	AA	AG	AG	AG	AG	AG	AA	GG	AG	AG	AG	AG	AG	AG	AG	AA	AA	GG	AA	AA	AA	AA	GG	GG	GG	AG	AA	AG	AG	AG	GG	AG	AA	AA	AG	AG	AG	AA	AA	AG	GG	GG	AA	AG	AG	AA
OAR1_154374407.1	1	154374407	--	AG	GG	GG	GG	GG	GG	AG	GG	GG	AG	AG	AG	GG	GG	AG	AG	AG	GG	GG	AG	AA	AG	GG	GG	GG	AG	AG	GG	GG	GG	GG	GG	AA	AG	AG	GG	AG	AG	GG	GG	GG	GG	GG	AG	GG	GG
OAR1_154404046.1	1	154404046	--	TC	CC	CC	CC	CC	CC	TC	CC	CC	TC	TC	TC	CC	CC	TC	TC	TC	CC	CC	TC	TT	TC	CC	CC	CC	TC	TC	CC	CC	CC	CC	CC	TT	TC	TC	CC	CC	TC	CC	CC	CC	CC	CC	TC	CC	CC
OAR1_154448578.1	1	154448578	--	GG	GG	GG	GG	GG	GG	GG	GG	GG	GG	GG	GG	GG	GG	GG	GG	GG	GG	GG	GG	GG	GG	GG	GG	GG	GG	GG	GG	GG	GG	GG	GG	GG	GG	GG	GG	GG	GG	GG	GG	GG	GG	AG	GG	GG	GG
OAR1_154551314.1	1	154551314	--	TT	TT	GG	TG	TG	TT	TG	TG	GG	TT	TG	TT	TT	TG	TT	TG	TG	TT	TT	TT	TT	TG	TT	TT	TT	TG	TG	TG	TG	TG	TG	GG	TT	TT	TT	TG	GG	TG	TG	TT	TG	TG	GG	TT	TG	TG
OAR1_154588271.1	1	154588271	--	AG	AG	AA	AG	AA	AG	AG	AG	AA	AG	AG	AG	AG	AA	GG	AG	AG	AG	AA	AG	GG	AG	AG	GG	GG	AG	AG	AG	AA	AA	AA	AA	GG	AG	GG	AA	AA	AG	AA	AG	AG	AA	AA	GG	AG	AA
OAR1_154648345.1	1	154648345	--	TG	TG	GG	TG	TG	TG	TG	TG	GG	TT	TT	TT	TG	GG	TT	TG	TG	TT	GG	TG	TT	TG	TG	TT	TT	TG	TG	TG	GG	GG	TG	GG	TT	TG	TT	GG	TG	TG	GG	TG	TG	TG	GG	TT	TG	GG
OAR1_154735105.1	1	154735105	--	AG	AG	AA	AG	AG	AG	AG	AG	AA	GG	GG	GG	AG	AA	GG	AG	AG	GG	AA	AG	GG	AG	AG	GG	GG	AG	AG	AG	AA	AA	AG	AA	GG	AG	GG	AA	AA	AG	AA	AG	AG	AG	AA	GG	AG	AA
OAR1_154746921.1	1	154746921	--	CC	CC	CC	CC	CC	CC	CC	CC	CC	CC	CC	CC	CC	CC	CC	CC	CC	CC	CC	CC	CC	CC	CC	CC	CC	CC	CC	CC	CC	CC	CC	CC	CC	CC	CC	CC	CC	CC	CC	CC	CC	CC	AC	CC	CC	CC
OAR1_154757996.1	1	154757996	--	TC	TT	TT	TT	TC	TT	TC	TT	TT	CC	CC	CC	TT	TT	TC	TC	TC	TC	TT	TC	CC	TC	TT	TT	TT	TC	TC	TT	TT	TT	TC	TT	CC	TC	TC	TT	TT	TC	TT	TT	TT	TC	TT	TC	TT	TT
OAR1_154773125.1	1	154773125	--	TC	TT	TT	TT	TC	TT	TC	TT	TT	CC	CC	CC	TT	TT	TC	TC	TC	TC	TT	TC	CC	TC	TT	TT	TT	TC	TC	TT	TT	TT	TC	TT	CC	TC	TC	TT	TT	TC	TT	TT	TT	TC	TC	TC	TT	TT
OAR1_15484095.1	1	15484095	--	TT	TT	TT	TT	TT	TT	TT	TT	TT	TT	TT	TT	TT	TT	TT	TT	TT	TT	TT	TT	TT	TT	TT	TT	TT	TT	TT	TT	TT	TT	TT	TT	TT	TT	TT	TT	TT	TT	TT	TT	TT	TT	TT	TT	TT	TT
OAR1_154909321.1	1	154909321	--	GG	GG	AG	AG	AA	GG	AG	GG	AG	AG	AG	AG	GG	GG	GG	AG	AG	AG	AG	GG	GG	AG	GG	GG	GG	GG	AG	AG	GG	GG	AG	AG	AG	GG	GG	GG	AG	AG	AG	GG	GG	AG	AA	GG	AG	AG
OAR1_154928451.1	1	154928451	--	CC	CC	CC	CC	AC	CC	CC	CC	CC	AC	AC	AC	CC	CC	CC	CC	CC	AC	CC	CC	CC	CC	CC	CC	CC	CC	CC	CC	CC	CC	AC	CC	CC	CC	CC	CC	CC	CC	CC	CC	CC	AC	AC	CC	CC	CC
OAR1_154941536.1	1	154941536	--	TC	TC	CC	TC	TC	TC	CC	TC	CC	TC	TT	TC	TC	CC	TC	TC	CC	TT	CC	CC	TT	TC	TC	TT	TT	CC	CC	TC	CC	CC	TC	CC	TC	CC	TT	CC	TC	CC	CC	TC	TC	TC	TC	TT	TC	CC
OAR1_155107985.1	1	155107985	--	TT	TT	CC	TC	CC	TT	CC	TC	CC	CC	TC	CC	TT	TC	TC	TC	CC	TC	TC	TC	TT	TC	TT	TT	TT	CC	CC	TC	TC	TC	CC	CC	TC	TC	TT	TC	CC	CC	TC	TT	TC	CC	TC	TT	TC	TC
OAR1_155149020.1	1	155149020	--	GG	GG	GG	GG	GG	GG	GG	GG	GG	GG	GG	GG	GG	GG	GG	GG	GG	GG	GG	GG	GG	GG	GG	GG	GG	GG	GG	GG	GG	GG	GG	GG	GG	GG	GG	GG	GG	GG	GG	GG	GG	GG	GG	GG	GG	GG
OAR1_155253889.1	1	155253889	--	TC	TC	CC	CC	CC	TC	TC	CC	CC	TC	TC	CC	TT	TC	TC	CC	TC	CC	TC	TC	CC	CC	TC	CC	CC	TC	TC	CC	TC	TC	CC	CC	CC	TC	CC	TC	TC	TC	TC	TC	CC	CC	CC	CC	CC	TC
OAR1_15525913.1	1	15525913	--	AG	AA	AG	AG	AA	AG	GG	AG	AA	AG	AG	GG	AG	AA	GG	AG	AA	AA	AG	AG	GG	AG	AA	GG	AA	AG	GG	AG	AG	AG	AG	AA	GG	AA	GG	GG	AG	GG	AG	AA	AG	AA	AA	AA	AG	AG
OAR1_155282398.1	1	155282398	--	TT	TT	TC	TC	TC	TT	CC	TT	TC	TC	TT	TT	TT	TT	TC	TC	CC	TT	TC	TT	TT	TC	TT	TT	TT	TC	CC	TT	TT	TT	TT	TC	TC	TT	TT	TT	TC	CC	TT	TT	TT	TT	TC	TT	TC	TC
OAR1_155320166.1	1	155320166	--	GG	TG	TG	GG	TG	GG	GG	TT	TG	TG	GG	TG	GG	TG	GG	GG	GG	TT	GG	GG	GG	GG	GG	TG	TG	TG	GG	TT	TG	TG	TT	TG	GG	GG	GG	TG	GG	GG	TG	TG	TG	TT	TG	GG	GG	GG
OAR1_155360167.1	1	155360167	--	TG	TG	TG	TG	TG	TG	TT	GG	TG	TG	GG	GG	TG	TG	TG	TG	TT	GG	TT	TG	GG	TG	TG	GG	GG	TG	TT	GG	TG	TG	GG	TG	TG	TG	GG	TG	TG	TT	TG	TG	GG	GG	TG	GG	TG	TT
OAR1_155396136.1	1	155396136	--	AG	AG	AG	AG	GG	AG	GG	AA	AG	GG	AG	GG	GG	AG	AG	AG	GG	AG	GG	GG	AA	AG	AG	AA	AA	AG	GG	AG	AG	AG	AG	AG	AG	GG	AA	AG	GG	GG	GG	AG	AA	AG	GG	AA	AG	GG
OAR1_155435821.1	1	155435821	--	AG	AA	AG	GG	AG	AG	AG	AA	AG	AA	AG	AG	AA	AA	AG	GG	AG	AA	AG	AG	GG	GG	AG	AG	AG	AA	AG	AA	AA	AA	AA	AG	GG	AG	GG	AA	AG	AG	AA	AA	AG	AA	AG	GG	GG	AG
OAR1_155525627.1	1	155525627	--	GG	AG	AG	GG	GG	GG	AG	AA	AG	AG	GG	GG	GG	AG	AG	GG	AG	AG	GG	GG	GG	GG	GG	AG	AG	AA	AG	AG	AG	AG	AG	AG	GG	GG	GG	AG	GG	AG	GG	AG	AG	AG	GG	GG	GG	GG
OAR1_155653919.1	1	155653919	--	CC	CC	CC	CC	CC	CC	CC	CC	CC	CC	CC	CC	CC	CC	CC	CC	CC	CC	CC	CC	CC	CC	CC	CC	CC	CC	CC	CC	CC	CC	CC	CC	CC	CC	CC	CC	CC	CC	CC	CC	CC	CC	TC	CC	CC	CC
OAR1_155672687.1	1	155672687	--	TT	TT	TC	TC	TC	TT	TC	TT	TC	TT	TT	TT	TT	TT	TT	TC	TC	TT	TT	TT	TC	TC	TT	TT	TT	TT	TC	TT	TT	TT	TT	TC	TC	TT	TT	TT	TC	TC	TT	TT	TT	TT	CC	TT	TC	TC
OAR1_15578534.1	1	15578534	--	AA	AA	AA	AA	AG	AA	AA	AA	AA	AA	AA	AA	AA	AA	AA	AA	AA	AA	AA	AA	AA	AA	AA	AA	AA	AG	AA	AA	AA	AA	AA	AA	AA	AA	AA	AA	AA	AA	AA	AA	AA	AA	AA	AA	AA	AG
OAR1_155810736.1	1	155810736	--	AG	GG	GG	AG	GG	AG	GG	GG	GG	GG	AA	GG	AG	GG	AG	AG	GG	GG	GG	GG	AG	AG	AG	AG	AG	GG	GG	GG	GG	GG	GG	GG	AG	GG	AA	GG	AG	GG	GG	GG	AG	GG	AG	AA	AG	GG
OAR1_155849452_X.1	1	155849453	--	GG	GG	GG	GG	GG	GG	GG	GG	GG	GG	GG	GG	GG	GG	GG	GG	GG	GG	GG	GG	GG	GG	GG	GG	GG	GG	GG	GG	GG	GG	GG	GG	GG	GG	GG	GG	GG	GG	GG	GG	GG	GG	GG	GG	GG	GG
OAR1_155904685.1	1	155904685	--	TC	TT	TC	CC	CC	TC	TC	TT	TC	TC	CC	TC	TC	TT	TC	CC	TC	TC	TC	TT	CC	CC	TC	TC	TC	TT	TC	TC	TT	TT	TC	TC	CC	TT	CC	TT	CC	TC	TC	TT	TC	TC	TC	CC	CC	TC
OAR1_155979948.1	1	155979948	--	AG	AA	AA	AA	AA	AA	AA	AA	AA	AA	AG	AG	AA	AA	AA	AG	AA	AA	AA	AG	AG	AG	AA	AA	AA	AA	AA	AA	AA	AA	AA	AA	AG	AG	AG	AA	AA	AA	AA	AA	AA	AA	AG	AG	AA	AA
OAR1_156013696.1	1	156013696	--	AG	AG	AG	GG	AG	GG	AG	AA	AG	AA	AG	AG	GG	AG	AG	AG	AG	AA	AG	GG	AG	AG	GG	AG	AG	AA	AG	AG	AG	AG	AA	AG	AG	GG	AG	AG	GG	AG	GG	AG	AG	AA	GG	AG	GG	GG
OAR1_156093833_X.1	1	156093834	--	CC	CC	TC	TT	TC	TC	TT	CC	TC	TC	TC	CC	TC	CC	TT	TC	TT	CC	CC	CC	TC	TC	TC	TC	TC	TC	TT	CC	CC	CC	CC	TC	TC	CC	TC	CC	TT	TT	CC	CC	TC	CC	TT	TC	TT	TC
OAR1_156122070.1	1	156122070	--	AG	GG	GG	GG	AG	GG	GG	GG	GG	AG	AG	AG	GG	GG	GG	AG	GG	AG	AG	GG	AG	AG	GG	GG	GG	GG	GG	GG	GG	GG	AG	GG	AG	GG	AG	GG	GG	GG	GG	GG	GG	AG	GG	AG	GG	GG
OAR1_156143576.1	1	156143576	--	AG	AG	AG	GG	AG	GG	GG	AA	AG	AG	AG	AA	GG	AG	GG	AG	GG	AA	AG	AG	AG	AG	GG	AG	AG	AG	GG	AA	AG	AG	AA	AG	AG	AG	AG	AG	GG	GG	AG	AG	AG	AA	GG	AG	GG	GG
OAR1_156188829.1	1	156188829	--	GG	GG	AG	AA	AG	AG	AG	GG	AG	GG	AG	GG	AG	GG	AG	AG	AG	GG	GG	GG	AG	AG	AG	AG	AG	GG	AG	GG	GG	GG	GG	AG	AG	GG	AG	GG	AA	AG	GG	GG	AG	GG	AG	AG	AA	AG
OAR1_156222448.1	1	156222448	--	CC	CC	CC	CC	CC	CC	CC	CC	CC	CC	CC	CC	CC	CC	CC	CC	CC	CC	CC	CC	CC	CC	CC	CC	CC	CC	CC	TC	CC	CC	CC	CC	CC	CC	CC	CC	CC	CC	TC	CC	CC	CC	CC	CC	CC	CC
OAR1_156258012.1	1	156258012	--	GG	GG	GG	GG	AG	GG	GG	GG	GG	AG	GG	AG	GG	GG	GG	GG	GG	AG	AG	GG	GG	GG	GG	GG	GG	GG	GG	AG	GG	GG	AG	GG	GG	GG	GG	GG	GG	GG	AG	GG	GG	AG	GG	GG	GG	GG
OAR1_156281328.1	1	156281328	--	TC	TC	TC	TT	TC	TT	TC	CC	TC	CC	TC	CC	TT	TC	TC	TC	TC	CC	TC	TC	TC	TC	TT	TC	TC	CC	TC	CC	TC	TC	CC	TC	TC	TC	TC	TC	TT	TC	TC	TC	TC	CC	TC	TC	TT	TT
OAR1_156314210.1	1	156314210	--	AC	AC	AC	AA	AA	AC	AC	AC	AC	AC	AA	AC	AC	CC	AC	AA	AC	AA	AC	CC	AA	AA	AC	AA	AA	CC	AC	AA	CC	CC	AC	AC	AA	CC	AA	CC	AA	AC	AC	AC	AC	AC	AC	AA	AA	AC
OAR1_156411137.1	1	156411137	--	TT	TT	TT	TT	TC	TT	TC	TT	TT	CC	TT	CC	TT	TT	TC	TT	TC	TC	TC	TC	TT	TT	TT	TT	TT	TC	TC	TT	TT	TT	TC	TT	TT	TC	TT	TT	TT	TC	TT	TT	TT	TC	TC	TT	TT	TT
OAR1_156443346.1	1	156443346	--	TT	TT	TT	TT	TT	TT	TC	TT	TT	TC	TT	TT	TT	TT	TC	TT	TC	TT	TT	TT	TT	TT	TT	TT	TT	TC	TC	TT	TT	TT	TT	TT	TT	TT	TT	TT	TT	TC	TT	TT	TT	TT	TT	TT	TT	TT
OAR1_156459785.1	1	156459785	--	AG	AG	AG	AA	AG	AA	AG	GG	AG	GG	AG	GG	AA	AG	AG	AG	AG	GG	AG	AG	AG	AG	AA	AG	AG	GG	AG	AG	AG	AG	GG	AG	AG	AG	AG	AG	AA	AG	AA	AG	AG	GG	AA	AG	AA	AA
OAR1_156524345.1	1	156524345	--	TT	TC	TT	TT	TC	TT	TT	TC	TT	TC	TT	CC	TT	TT	TT	TT	TT	CC	TC	TC	TT	TT	TT	TC	TC	TT	TT	TC	TT	TT	TC	TT	TT	TC	TT	TT	TT	TT	TT	TC	TT	TC	TT	TT	TT	TT
OAR1_156562490.1	1	156562490	--	AG	AG	GG	GG	GG	GG	GG	AG	GG	GG	AA	AG	AG	GG	GG	AG	GG	AG	GG	AG	AG	AG	GG	AG	AG	GG	GG	AG	GG	GG	GG	GG	AG	AG	AG	GG	AG	GG	GG	AG	GG	GG	GG	AG	GG	GG
OAR1_156571804.1	1	156571804	--	AG	AG	GG	GG	AG	GG	GG	AG	GG	AG	AA	AA	AG	GG	GG	AG	GG	AA	AG	AG	AG	AG	GG	AG	AG	GG	GG	AG	GG	GG	AG	GG	AG	AG	AG	GG	AG	GG	GG	AG	GG	AG	GG	AG	GG	GG
OAR1_156668122.1	1	156668122	--	AA	AA	AA	AA	AA	AA	AA	AA	AA	AA	AA	AA	AA	AA	AA	AA	AA	AA	AA	AA	AA	AA	AA	AA	AA	AA	AA	AA	AA	AA	AA	AA	AA	AA	AA	AA	AA	AA	AA	AA	AA	AA	AA	AA	AA	AA
OAR1_15670251.1	1	15670251	--	AA	AA	AA	AA	AA	AA	AA	AA	AA	AA	AA	AA	AA	AA	AA	AA	AA	AA	AA	AA	AA	AA	AA	AA	AA	AA	AA	AA	AA	AA	AA	AA	AA	AA	AA	AA	AA	AA	AA	AA	AA	AA	AA	AA	AA	AA
OAR1_156714280.1	1	156714280	--	TC	CC	CC	TC	CC	TC	CC	CC	CC	CC	TC	TC	CC	CC	TC	TC	CC	CC	CC	TC	TC	TC	TC	TC	TC	CC	CC	CC	CC	CC	CC	CC	TC	TC	TT	CC	CC	CC	CC	CC	TC	CC	CC	TT	TC	CC
OAR1_156775749.1	1	156775749	--	TT	TT	TC	TT	TT	TT	TT	TC	TC	TT	TT	TT	TT	TC	TT	TT	TT	TT	TT	TT	TT	TT	TT	TT	TT	TC	TT	TT	TC	TC	TC	TC	TT	TT	TT	TC	TT	TT	TT	TT	TC	TC	TT	TT	TT	TT
OAR1_156816942.1	1	156816942	--	TT	TC	TC	CC	TC	TC	TC	TC	TC	TT	TC	TC	TC	TT	TC	TC	TC	TC	TT	TC	TC	TC	TC	CC	CC	TT	TC	CC	TT	TT	TT	TC	TC	TC	TC	TT	CC	TC	TC	TC	TC	TT	TC	TC	CC	TC
OAR1_156875899_X.1	1	156875900	--	TC	TC	TC	TC	TC	TC	TC	TT	TC	TT	TT	TT	TC	TC	TT	TC	TC	TT	TC	TC	TC	TC	TC	TT	TT	TT	TC	TT	TC	TC	TT	TC	TC	TC	TT	TC	TC	TC	TC	TC	TT	TT	TC	TT	TC	CC
OAR1_157030645.1	1	157030645	--	AA	AG	AA	AG	AG	AG	AG	AG	AA	GG	AG	AG	AG	AA	GG	AA	AG	GG	AG	AA	AA	AA	AG	GG	GG	AG	AG	AG	AA	AA	AG	AA	AA	AA	AG	AA	AG	AG	AA	AG	AG	AG	AG	AG	AG	AA
OAR1_157043419.1	1	157043419	--	AG	GG	GG	AG	AG	AG	AG	GG	GG	AA	AA	AG	AG	GG	AA	AG	AG	AG	AG	GG	AG	AG	AG	AG	AG	AG	AG	AG	GG	GG	AG	GG	AG	GG	AA	GG	GG	AG	AG	GG	AG	AG	AG	AA	AG	GG
OAR1_157107505.1	1	157107505	--	TT	TC	TT	TC	TC	TC	TT	TC	TT	TC	TC	CC	TC	TT	TC	TT	TT	CC	TC	TC	TT	TT	TC	CC	CC	TT	TT	TC	TT	TT	TC	TT	TT	TC	TC	TT	TC	TT	TT	TC	TC	TC	TC	TC	TC	TT
OAR1_157178368.1	1	157178368	--	AG	AG	AA	AG	AG	GG	AG	AA	AA	GG	AG	GG	GG	AG	GG	AA	AG	AG	GG	GG	AA	AA	GG	AG	AG	AG	AG	AA	AG	AG	AG	AA	AA	GG	AG	AG	AA	AG	AG	AG	AG	AG	AG	AG	AG	AG
OAR1_157215006.1	1	157215006	--	AG	AG	AA	AA	AG	AA	AA	AG	AA	AG	GG	AG	AG	AA	AA	AG	AA	GG	AG	AA	AG	AG	AA	AG	AG	AA	AA	GG	AA	AA	AG	AA	AG	AA	AG	AA	AG	AA	AG	AG	AA	AG	AG	AG	AA	AA
OAR1_157249837.1	1	157249837	--	GG	AG	GG	GG	AG	GG	GG	AG	GG	AG	AG	AG	AG	GG	GG	GG	GG	AA	AG	GG	GG	GG	GG	AG	AG	GG	GG	AG	GG	GG	AG	GG	GG	GG	GG	GG	AG	GG	GG	AG	GG	AG	AG	GG	GG	GG
OAR1_157286052.1	1	157286052	--	CC	TC	CC	CC	CC	CC	CC	TC	CC	CC	CC	CC	CC	CC	CC	CC	CC	TC	CC	CC	CC	CC	CC	TC	TC	CC	CC	TC	CC	CC	CC	CC	CC	CC	CC	CC	CC	CC	CC	TC	CC	CC	CC	CC	CC	CC
OAR1_157363688.1	1	157363688	--	CC	CC	CC	CC	CC	CC	CC	CC	CC	CC	CC	CC	CC	CC	CC	CC	CC	CC	CC	CC	CC	CC	CC	CC	CC	CC	CC	CC	CC	CC	CC	CC	CC	CC	CC	CC	CC	CC	CC	CC	CC	CC	CC	CC	CC	CC
OAR1_157445313.1	1	157445313	--	AA	AA	AA	AA	AG	AA	AA	AA	AA	AG	AG	AG	AG	AA	AA	AA	AA	AG	AG	AA	AA	AA	AA	AA	AA	AA	AA	AG	AA	AA	AG	AA	AA	AA	AA	AA	AA	AA	AG	AA	AA	AG	AG	AA	AA	AA
OAR1_157504484.1	1	157504484	--	GG	GG	AA	GG	GG	GG	AG	AG	AG	AG	GG	AG	GG	AG	AG	AG	AG	GG	GG	AG	AG	GG	GG	GG	GG	AA	AA	GG	AG	AG	AG	AA	AG	AG	GG	AG	AG	AG	GG	GG	AG	AG	AG	GG	GG	GG
OAR1_157532851.1	1	157532851	--	CC	TC	TC	TC	TC	TC	CC	TC	CC	TC	TC	TT	TC	CC	TC	TC	CC	TT	TC	TC	TC	CC	TC	TT	TT	CC	TC	TC	CC	CC	TC	TC	TC	TC	TC	CC	CC	CC	TC	TC	TC	TC	TT	TC	TC	CC
OAR1_157551151_X.1	1	157551152	--	TT	TC	TT	TT	TC	TT	TT	TC	TT	TC	TC	TC	TC	TT	TT	TT	TT	CC	TC	TT	TT	TT	TT	TC	TC	TT	TT	TC	TT	TT	TC	TT	TT	TT	TT	TT	TC	TT	TC	TC	TT	TC	TC	TT	TT	TT
OAR1_15762141.1	1	15762141	--	GG	GG	AG	AG	GG	AG	GG	GG	GG	GG	GG	GG	AG	GG	GG	AG	GG	GG	GG	GG	AG	GG	GG	AA	GG	GG	AG	GG	AG	GG	GG	GG	AG	GG	AG	AG	AG	AG	GG	GG	GG	GG	GG	GG	GG	AG
OAR1_157714964.1	1	157714964	--	GG	AG	AG	GG	AG	GG	AG	AG	GG	AA	AG	AA	AG	GG	AG	AG	AG	AA	AG	AG	AG	GG	GG	AG	AG	AG	AA	AG	GG	GG	AG	AG	AG	AG	GG	GG	AG	AG	AG	AG	GG	AG	AA	GG	GG	GG
OAR1_157979007.1	1	157979007	--	TC	TC	TT	TC	TC	CC	TT	TT	TT	TC	TC	TC	CC	TC	TC	TT	TT	TC	CC	TC	TT	TT	CC	TC	TC	TT	TT	TT	TC	TC	TC	TT	TT	TC	TC	TC	TT	TT	TT	TC	TC	TC	TC	TC	TC	TC
OAR1_158057964.1	1	158057964	--	CC	CC	CC	TC	TT	CC	TC	CC	TC	TC	TC	TC	TC	CC	CC	CC	TC	TC	TC	CC	CC	TC	CC	CC	CC	CC	CC	CC	CC	CC	TC	CC	CC	CC	CC	CC	TC	TC	CC	CC	CC	TC	TC	CC	TC	TC
OAR1_158087543.1	1	158087543	--	AA	AA	AG	--	AA	--	AA	AA	AA	AA	AA	AG	AA	AA	--	AG	AA	AA	AA	AG	AG	AA	--	--	--	AA	AG	AA	AA	AA	AA	AG	AG	AG	--	AA	AG	AA	AA	AA	--	AA	AG	--	--	AA
OAR1_158151670.1	1	158151670	--	AA	AA	AA	AA	AA	AA	AA	AA	AA	AA	AA	AA	AA	AA	AA	AA	AA	AA	AA	AA	AA	AA	AA	AA	AA	AA	AA	AA	AA	AA	AA	AA	AA	AA	AA	AA	AA	AA	AA	AA	AA	AA	AA	AA	AA	AA
OAR1_158179548.1	1	158179548	--	AA	AG	AG	AA	AG	AA	AA	AG	AA	AG	AG	AG	AG	AA	AA	AG	AA	GG	AG	AA	AG	AA	AA	AG	AG	AA	AG	AG	AA	AA	AG	AG	AG	AA	AA	AA	AG	AA	AG	AG	AA	AG	GG	AA	AA	AA
OAR1_158378925.1	1	158378925	--	TC	TC	TT	TC	TC	CC	TT	TT	TT	TC	TC	TC	CC	TC	TC	TT	TT	TC	CC	TC	TT	TT	CC	TC	TC	TT	TT	TC	TC	TC	TC	TT	TT	TC	TC	TC	TT	TT	TC	TC	TC	TC	TC	TC	TC	TC
OAR1_158454447.1	1	158454447	--	AA	AA	--	CC	CC	AC	AC	AC	CC	AC	--	--	AC	AC	AC	--	AC	AC	AC	AA	--	--	AC	AC	AC	AC	AA	AA	AC	AC	CC	--	--	AA	--	AC	--	AC	AA	AA	CC	CC	--	--	CC	AC
OAR1_158576620.1	1	158576620	--	TC	TC	CC	TC	CC	TC	CC	TC	CC	CC	TC	TC	CC	CC	TC	TC	CC	TC	CC	TC	TC	TC	TC	TT	TT	CC	CC	TC	CC	CC	CC	CC	TC	TC	TT	CC	TC	CC	TC	TC	TC	CC	CC	TT	TC	CC
OAR1_158655334.1	1	158655334	--	GG	AG	--	--	--	AG	--	AA	--	AG	AG	AG	AG	AG	AG	--	--	AA	AG	GG	--	--	AG	AA	AA	AG	--	AG	AG	AG	AA	--	--	GG	AG	AG	--	--	AG	AG	AA	AA	--	AG	--	--
OAR1_158674178.1	1	158674178	--	AA	AG	AG	AG	AG	AG	AA	GG	AG	AG	AG	AG	AG	AG	AG	AA	AA	GG	AG	AA	AA	AA	AG	GG	GG	AG	AA	AG	AG	AG	GG	AG	AA	AA	AG	AG	AG	AA	AG	AG	GG	GG	AG	AG	AG	AA
OAR1_158719217.1	1	158719217	--	GG	GG	AG	AA	AA	AG	AG	GG	AG	AG	AG	AG	AG	GG	AG	AG	AG	AG	AG	GG	AG	AG	AG	AG	AG	GG	AG	GG	GG	GG	AG	AG	AG	GG	AG	GG	AA	AG	GG	GG	AG	AG	AA	AG	AA	AG
OAR1_158762135.1	1	158762135	--	AG	GG	AG	AG	AA	GG	AG	AG	AA	AG	AA	AA	AG	AG	GG	AG	AG	AG	AG	AG	AG	AG	GG	GG	GG	AG	GG	AG	AG	AG	AA	AG	AG	AG	AG	AG	AG	AG	AG	GG	AG	AA	AG	AG	AG	AG
OAR1_158786538.1	1	158786538	--	TC	TT	TC	TC	TC	TC	TC	TT	TT	CC	CC	CC	TC	TT	CC	CC	TC	TC	TC	TC	CC	CC	TC	TC	TC	TC	CC	TC	TT	TT	TC	TC	CC	TC	CC	TT	TC	TC	TC	TT	TC	TC	CC	CC	TC	TT
OAR1_158849361.1	1	158849361	--	TC	TC	CC	CC	TC	CC	TC	TC	CC	TT	TT	TT	TC	CC	TC	TC	TC	TT	TC	TC	TC	TC	CC	TC	TC	TC	TC	TC	CC	CC	TC	CC	TC	TC	TC	CC	CC	TC	TC	TC	CC	TC	TC	TC	CC	CC
OAR1_158908378.1	1	158908378	--	CC	CC	CC	CC	CC	CC	AC	CC	CC	AC	CC	CC	CC	CC	AC	CC	AC	CC	CC	CC	CC	CC	CC	CC	CC	AC	AC	AC	CC	CC	CC	CC	CC	CC	CC	CC	CC	AC	AC	CC	CC	CC	CC	CC	CC	CC
OAR1_158986908.1	1	158986908	--	TT	TT	TT	TT	TC	TT	TT	TT	TT	TC	TC	TC	TC	TT	TT	TT	TT	TC	TC	TT	TT	TT	TT	TT	TT	TT	TT	TT	TT	TT	TC	TT	TT	TT	TT	TT	TT	TT	TT	TT	TT	TC	TC	TT	TT	TT
OAR1_159028859.1	1	159028859	--	TC	TC	TT	TT	TT	TT	TC	TC	TT	TC	CC	TC	TC	TT	TC	TC	TC	TC	TT	TC	TC	TC	TT	TC	TC	TC	TC	TC	TT	TT	TT	TT	TC	TC	TC	TT	TT	TC	TC	TC	TT	TT	TC	TC	TT	TT
OAR1_159080734_X.1	1	159080735	--	TC	TC	TT	TT	TT	TT	TC	TC	TT	TC	TC	TC	TT	TT	TC	TC	TC	TC	TT	TC	TC	TC	TT	TC	TC	TC	TC	TC	TT	TT	TT	TT	TC	TC	TC	TT	TC	TC	TC	TC	TT	TT	TC	TC	TT	TT
OAR1_159173194.1	1	159173194	--	TT	TT	TT	TT	TT	TT	TT	TT	TT	TT	TT	TT	TT	TT	TT	TT	TT	TT	TT	TT	TT	TT	TT	TT	TT	TT	TT	TT	TT	TT	TT	TT	TT	TT	TT	TT	TT	TT	TT	TT	TT	TT	TT	TT	TT	TT
OAR1_159234607.1	1	159234607	--	TT	TT	CC	CC	CC	TC	CC	TC	CC	CC	TC	TC	TC	TC	CC	TC	CC	TC	TC	TT	TC	TC	TC	TC	TC	CC	CC	TC	TC	TC	CC	CC	TC	TT	TC	TC	TC	CC	TC	TT	CC	CC	TC	TC	CC	TC
OAR1_159292637.1	1	159292637	--	TT	TT	TC	CC	CC	TC	CC	TT	TC	CC	TT	TC	TT	TC	CC	TC	CC	TC	TC	TT	TC	TC	TC	TC	TC	TC	CC	TC	TT	TT	CC	TC	TC	TT	TC	TC	TC	CC	TC	TT	CC	CC	CC	TC	CC	TC
OAR1_159319098.1	1	159319098	--	AA	AA	AA	AA	AA	AA	AA	AA	AA	AA	AG	AA	AG	AA	AA	AA	AA	AA	AA	AA	AA	AA	AA	AA	AA	AA	AA	AA	AA	AA	AA	AA	AA	AA	AA	AA	AA	AA	AA	AA	AA	AA	AA	AA	AA	AA
OAR1_159357393.1	1	159357393	--	TC	CC	TT	CC	CC	CC	TC	TC	TC	TC	TC	TC	CC	CC	TC	TT	TC	CC	CC	TC	TT	TT	CC	CC	CC	TT	TT	CC	TC	TC	CC	TT	TT	TC	TC	CC	CC	TC	CC	CC	CC	CC	TT	TC	CC	CC
OAR1_159403082.1	1	159403082	--	CC	CC	TC	TC	TT	CC	TC	CC	TC	TC	CC	TC	CC	TC	CC	TC	TC	TC	TC	CC	TC	TC	CC	CC	CC	CC	TC	CC	CC	CC	TT	TC	TC	CC	CC	TC	TC	TC	CC	CC	TC	TT	TC	CC	TC	TC
OAR1_159434580.1	1	159434580	--	AG	AA	AG	GG	GG	AG	GG	AG	GG	GG	GG	GG	AG	AG	GG	AG	GG	AG	AG	AG	AG	GG	AG	AG	AG	GG	AG	AA	AG	AG	GG	AG	AG	AG	GG	AG	AG	GG	AA	AA	GG	GG	AA	GG	GG	AG
OAR1_159475689_X.1	1	159475690	--	TG	TG	GG	TT	TT	TG	TT	TG	TG	TT	TT	TT	TG	TG	TT	TG	TT	TT	TG	TG	TG	TG	TG	TT	TT	TG	TG	TG	TG	GG	TT	GG	TG	TG	TT	TG	TG	TT	TG	TG	TT	TT	GG	TT	TT	TG
OAR1_159528420.1	1	159528420	--	AA	AG	AA	GG	GG	AG	AG	AG	AG	AG	AA	AG	AA	AG	AG	AA	AG	GG	AG	AA	AA	AA	AG	GG	GG	AA	AA	GG	AA	AA	GG	AA	AA	AA	AG	AG	AG	AG	GG	AG	GG	GG	AA	AG	GG	AG
OAR1_159564665.1	1	159564665	--	TC	TC	TC	CC	CC	TC	TC	CC	CC	TC	TC	CC	TT	TC	TC	TC	TC	CC	TC	TC	TC	TC	TC	CC	CC	TC	TT	CC	TC	TC	CC	TC	TC	TC	CC	TC	CC	TC	CC	TC	CC	CC	TT	CC	CC	TC
OAR1_159627101_X.1	1	159627102	--	TC	TC	TC	CC	CC	TC	TC	CC	CC	TC	TC	CC	TT	TC	TC	TC	TC	CC	TC	TC	TC	TC	TC	CC	CC	TC	TT	CC	TC	TC	CC	TC	TC	TC	CC	TC	CC	TC	CC	TC	CC	CC	TT	CC	CC	TC
OAR1_159674313.1	1	159674313	--	CC	CC	TC	TT	TT	TC	TC	CC	TC	TC	CC	TC	CC	TC	TC	TC	TC	TC	TC	CC	TC	TC	TC	TC	TC	CC	TC	CC	CC	CC	TT	TC	TC	CC	TC	TC	TC	TC	CC	CC	TT	TT	TT	TC	TT	TC
OAR1_159809092.1	1	159809092	--	TC	TT	TT	TT	TT	TT	TT	TT	TT	TT	TC	TC	TT	TT	TT	TC	TT	TT	TT	TC	TC	CC	TT	TT	TT	TT	TT	TT	TC	TT	TT	TT	TC	TC	TC	TT	TT	TT	TT	TT	TT	TT	TT	TC	TT	TT
OAR1_159836856.1	1	159836856	--	TC	TT	TT	TC	TT	TC	TT	TT	TT	TT	TC	TC	TT	TT	TC	TC	TT	TT	TT	TC	TC	CC	TC	TC	TC	TT	TT	TC	TC	TT	TT	TT	TC	TC	CC	TT	TT	TT	TC	TT	TC	TT	TC	CC	TC	TT
OAR1_159885962.1	1	159885962	--	GG	GG	AG	GG	GG	GG	GG	AG	AG	GG	GG	GG	GG	GG	GG	GG	GG	GG	GG	GG	GG	GG	GG	GG	GG	AG	GG	GG	GG	AG	GG	AG	GG	GG	GG	GG	GG	GG	GG	GG	GG	GG	GG	GG	GG	GG
OAR1_159927760.1	1	159927760	--	TC	CC	TC	TC	CC	TC	TC	TC	TC	TC	TC	CC	CC	CC	TT	TC	TC	CC	CC	CC	TC	TT	TC	TC	TC	TT	TC	CC	TC	TC	CC	TC	TC	CC	TT	CC	CC	TC	CC	CC	TC	CC	CC	TT	TC	CC
OAR1_159959545.1	1	159959545	--	GG	AG	AA	AA	AA	AG	AG	AA	AA	AG	AG	AG	AG	AG	AG	AG	AG	AA	AG	GG	AG	AG	AG	AA	AA	AG	AG	AA	GG	AG	AA	AA	AG	GG	AG	AG	AG	AG	AA	AG	AA	AA	AA	AG	AA	AG
OAR1_160010763.1	1	160010763	--	AA	AA	AG	AG	GG	AA	AG	AA	AG	AG	AA	GG	AA	AG	AA	AG	AG	AG	AG	AG	AG	AA	AA	AA	AA	AA	AG	AA	AA	AA	GG	AG	AG	AG	AA	AG	AG	AG	AA	AA	AG	GG	GG	AA	AG	AG
OAR1_160092506.1	1	160092506	--	AG	AG	AG	AA	AA	AA	AG	AG	AA	AG	GG	AG	AG	AA	AG	GG	AG	AG	AA	AG	GG	AG	AA	AG	AG	AG	GG	AG	AG	AA	AA	AG	GG	AG	AG	AA	AG	AG	AG	AG	AA	AA	GG	AG	AA	AA
OAR1_160143931_X.1	1	160143932	--	CC	CC	TC	TC	TT	CC	TC	TC	TT	TC	CC	TC	CC	TC	CC	CC	TC	TC	TC	CC	CC	CC	CC	CC	CC	TC	CC	CC	CC	TC	TT	TC	CC	CC	CC	TC	CC	TC	CC	CC	TC	TT	CC	CC	TC	TC
OAR1_160201909.1	1	160201909	--	AG	GG	GG	AG	AA	GG	AA	GG	AG	AA	AG	AG	GG	AG	AG	AG	AA	AG	AG	GG	AG	AG	GG	GG	GG	AG	AG	GG	AG	GG	AA	GG	AG	GG	AG	AG	AG	AA	GG	GG	AG	AA	GG	AG	AG	AG
OAR1_160256874.1	1	160256874	--	GG	AG	GG	GG	GG	GG	GG	AG	GG	GG	AG	GG	AG	GG	GG	GG	GG	AG	GG	GG	GG	GG	GG	AG	AG	GG	GG	AG	GG	GG	GG	GG	GG	GG	GG	GG	AG	GG	AG	AG	GG	GG	GG	GG	GG	GG
OAR1_160339673.1	1	160339673	--	TT	TT	TT	TC	CC	TT	TC	TT	TC	TC	TT	TC	TT	TC	TT	TT	TC	TC	TC	TT	TT	TC	TT	TT	TT	TT	TT	TT	TT	TT	CC	TT	TT	TT	TT	TC	TT	TC	TT	TT	TC	CC	TT	TT	TC	TC
OAR1_160350281.1	1	160350281	--	AC	AC	CC	AC	AA	CC	AA	AC	AC	AA	AA	AC	AC	AC	AC	AC	AA	AA	AC	CC	AC	AA	CC	AC	AC	AC	AC	AC	AC	CC	AA	CC	AC	CC	AC	AC	AC	AA	AC	AC	AC	AA	CC	AC	AC	AC
OAR1_160405680.1	1	160405680	--	CC	CC	CC	CC	CC	CC	CC	CC	CC	CC	CC	CC	CC	CC	CC	CC	CC	CC	CC	CC	CC	CC	CC	CC	CC	CC	CC	CC	CC	CC	CC	CC	CC	CC	CC	CC	CC	CC	CC	CC	CC	CC	CC	CC	CC	CC
OAR1_160423737.1	1	160423737	--	AG	AG	AG	GG	GG	AG	GG	GG	GG	GG	GG	GG	AG	AG	GG	AG	GG	GG	AG	AG	AG	GG	AG	GG	GG	GG	AG	GG	AG	AG	GG	AG	AG	AG	GG	AG	AG	GG	GG	AG	GG	GG	AA	GG	GG	GG
OAR1_160459725_X.1	1	160459726	--	AA	AG	AG	GG	GG	AG	AG	GG	GG	AG	AG	AG	AG	AG	AG	AA	AG	GG	AG	AA	AA	AG	AG	GG	GG	AG	AA	GG	AA	AG	GG	AG	AA	AA	AG	AG	AG	AG	GG	AG	GG	GG	AA	AG	GG	GG
OAR1_160476697.1	1	160476697	--	AA	AA	AG	GG	GG	AG	AG	AG	GG	AG	AA	AG	AA	AG	AG	AA	AG	AG	AG	AA	AA	AG	AG	AG	AG	AG	AA	AG	AA	AG	GG	AG	AA	AA	AG	AG	AG	AG	AG	AA	GG	GG	AA	AG	GG	GG
OAR1_160629385.1	1	160629385	--	AG	AG	AG	AA	AA	AA	AG	AG	AA	AG	GG	AG	AG	AA	AG	GG	AG	AG	AA	AG	GG	AG	AA	AG	AG	AG	GG	GG	AG	AA	AA	AG	GG	AG	AG	AA	AG	AG	GG	AG	AA	AA	AG	AG	AA	AA
OAR1_160692423.1	1	160692423	--	GG	GG	GG	GG	GG	GG	GG	GG	GG	GG	GG	GG	GG	GG	GG	GG	GG	GG	GG	GG	GG	GG	GG	GG	GG	GG	GG	AG	GG	GG	GG	GG	GG	GG	GG	GG	AG	GG	AG	GG	GG	GG	GG	GG	GG	GG
OAR1_160750578.1	1	160750578	--	AG	AG	AA	AG	AA	AG	AG	AG	AA	AG	GG	AG	AG	AA	GG	AG	AG	AG	AA	AG	AG	GG	AG	GG	GG	AG	AG	GG	AG	AA	AA	AA	AG	AG	GG	AA	--	AG	GG	AG	AG	AA	AA	GG	AG	AG
OAR1_160814204.1	1	160814204	--	AG	AG	GG	GG	GG	AG	GG	GG	GG	GG	GG	AG	AG	AG	GG	GG	GG	GG	AG	AA	GG	GG	AG	GG	GG	GG	GG	AG	AG	AG	GG	GG	GG	AA	GG	AG	AA	GG	AG	AG	GG	GG	GG	GG	GG	GG
OAR1_160855317.1	1	160855317	--	--	--	--	--	--	AA	--	--	--	--	--	--	--	--	--	--	--	--	--	AA	--	--	AA	--	--	--	--	--	--	AG	--	--	--	AA	--	--	AA	--	--	--	--	--	--	--	--	--
OAR1_160896532.1	1	160896532	--	TT	TG	GG	TG	GG	TT	GG	GG	GG	GG	TG	TG	TG	TG	TG	TG	GG	GG	TG	TT	TG	TT	TT	TG	TG	GG	GG	GG	TT	TG	GG	GG	TG	TT	TT	TG	TT	GG	GG	TG	TG	GG	GG	TT	TG	TG
OAR1_16098841.1	1	16098841	--	CC	CC	CC	TC	TT	CC	CC	CC	TC	TC	CC	CC	CC	TC	CC	CC	TT	TC	TC	CC	CC	CC	CC	CC	CC	TC	CC	CC	CC	TC	TC	CC	CC	CC	CC	CC	CC	CC	CC	CC	CC	TT	CC	TC	CC	TC
OAR1_161011096.1	1	161011096	--	TC	TC	TT	TT	TT	TC	TT	TT	TT	TT	TT	TC	TC	TC	TT	TT	TT	TT	TC	CC	TT	TT	TC	TT	TT	TT	TT	TT	TC	TC	TT	TT	TT	CC	TT	TC	TC	TT	TT	TC	TT	TT	TT	TT	TT	TT
OAR1_161209318.1	1	161209318	--	CC	TC	CC	CC	CC	CC	CC	TC	CC	CC	TC	CC	TC	CC	CC	CC	CC	TC	CC	CC	CC	TC	CC	TC	TC	CC	CC	TC	CC	CC	CC	CC	CC	CC	CC	CC	CC	CC	TC	TC	CC	CC	TC	CC	CC	CC
OAR1_161217407.1	1	161217407	--	TT	TT	TG	TG	TT	TG	TT	TG	TG	TT	TT	TG	TT	TT	TG	TT	TT	TT	TT	TG	TT	TT	TG	TG	TG	TG	TT	TG	TT	TG	TT	TG	TT	TG	TG	TT	TG	TT	TG	TT	TG	TT	TT	TG	TG	TG
OAR1_161244393.1	1	161244393	--	GG	GG	AA	AG	GG	AG	GG	AG	AG	GG	GG	AG	GG	GG	AG	AG	GG	GG	GG	AG	AG	GG	AG	AG	AG	AG	AG	GG	GG	AG	GG	AA	AG	AG	AG	GG	AG	GG	GG	GG	AG	GG	AG	AG	AG	AG
OAR1_161353043.1	1	161353043	--	CC	CC	CC	CC	CC	CC	CC	CC	CC	CC	CC	CC	CC	CC	CC	CC	CC	CC	CC	CC	CC	CC	CC	CC	CC	CC	CC	CC	CC	CC	CC	CC	CC	CC	CC	CC	CC	CC	CC	CC	CC	CC	CC	CC	CC	CC
OAR1_161578392.1	1	161578392	--	GG	GG	GG	AG	GG	AG	GG	GG	GG	GG	GG	GG	GG	GG	AG	GG	GG	GG	GG	GG	GG	GG	AG	AG	AG	GG	GG	AG	GG	GG	GG	GG	GG	GG	AG	GG	GG	GG	AG	GG	AG	GG	GG	AG	AG	AG
OAR1_161618395.1	1	161618395	--	TT	TT	TT	TC	TT	TC	TT	TT	TT	TT	TT	TT	TT	TT	TC	TT	TT	TT	TT	TT	TT	TT	TC	TC	TC	TT	TT	TC	TT	TT	TT	TT	TT	TT	TC	TT	TT	TT	TC	TT	TC	TT	TT	TC	TC	TC
OAR1_161631697.1	1	161631697	--	CC	CC	TC	TC	CC	TC	CC	CC	CC	CC	CC	CC	CC	CC	TC	TC	CC	CC	CC	CC	TC	CC	TC	TC	TC	CC	TC	TC	CC	CC	CC	TC	TC	CC	TC	CC	CC	CC	TC	CC	TC	CC	TT	TC	TC	TC
OAR1_161706015.1	1	161706015	--	TT	TT	GG	TG	TT	TG	TT	TG	TG	TT	TT	TT	TT	TT	TG	TG	TT	TT	TT	TT	TG	TG	TG	TG	TG	TG	TG	TG	TT	TG	TT	GG	TG	TT	TG	TT	TT	TT	TG	TT	TG	TT	TG	TG	TG	TG
OAR1_161753851.1	1	161753851	--	GG	GG	AA	AG	GG	AG	GG	AG	AG	GG	GG	GG	GG	GG	AG	AG	GG	GG	GG	GG	AG	GG	AG	AG	AG	AG	AG	AG	GG	AG	GG	AA	AG	GG	AG	GG	AG	GG	AG	GG	AG	GG	AG	AG	AG	AG
OAR1_161796349.1	1	161796349	--	CC	CC	AA	AC	CC	AC	CC	AC	AC	CC	CC	CC	CC	CC	AC	AC	CC	CC	CC	CC	AC	AC	AC	AC	AC	AC	AC	AC	CC	AC	CC	AA	AC	CC	AC	CC	CC	CC	AC	CC	AC	CC	AC	AC	AC	AC
OAR1_161934537.1	1	161934537	--	TC	TC	TC	TC	CC	TT	CC	TC	TC	CC	CC	CC	TC	TC	TC	CC	CC	CC	TC	TC	CC	TC	TT	TC	TC	TC	CC	CC	TC	TT	CC	TC	CC	TC	TC	TC	TT	CC	CC	TC	TC	CC	CC	TC	TC	TC
OAR1_162045070.1	1	162045070	--	AC	CC	AC	CC	CC	CC	AC	AC	AC	AC	AC	CC	CC	CC	AC	AC	AC	CC	CC	CC	AC	AC	CC	CC	CC	AA	AC	CC	AC	AC	CC	AC	AC	CC	AC	CC	CC	AC	CC	CC	CC	CC	AC	AC	CC	CC
OAR1_162108559.1	1	162108559	--	AC	CC	CC	CC	CC	CC	AC	CC	CC	AC	AC	CC	CC	CC	AC	AC	AC	CC	CC	CC	AC	AC	CC	CC	CC	AC	AC	CC	AC	CC	CC	CC	AC	CC	AC	CC	CC	AC	CC	CC	CC	CC	AC	AC	CC	CC
OAR1_162148595.1	1	162148595	--	TC	TT	--	--	--	TT	--	--	--	--	TC	--	TT	--	TC	TC	--	--	--	TT	TC	TC	TT	TT	TT	--	TC	TC	TC	--	--	--	TC	TT	TC	--	TT	--	TC	--	--	--	TC	TC	--	--
OAR1_162270132.1	1	162270132	--	AG	AA	AG	AG	GG	AA	GG	AG	GG	GG	AG	AG	AA	AG	AG	AG	GG	AG	AG	AA	AG	AG	AA	AA	AA	GG	AG	AG	AG	AG	GG	AG	AG	AA	AG	AG	AA	GG	AG	AA	AG	GG	AA	AG	AG	AG
OAR1_162425981.1	1	162425981	--	GG	GG	GG	GG	GG	GG	GG	GG	GG	GG	GG	GG	GG	GG	GG	GG	GG	GG	GG	GG	GG	GG	GG	GG	GG	GG	GG	AG	GG	GG	GG	GG	GG	GG	GG	GG	GG	GG	AG	GG	GG	GG	GG	GG	GG	GG
OAR1_162474027.1	1	162474027	--	TG	TG	TG	TT	TT	TG	TT	TG	TG	TT	TT	TT	TG	TG	TT	TT	TT	TT	TG	TG	TT	TG	TG	TG	TT	TG	TT	TG	TG	GG	TT	TG	TT	TG	TT	TG	GG	TT	TG	TG	TT	TT	TG	TT	TT	TT
OAR1_162504392.1	1	162504392	--	AA	AG	AG	GG	GG	AG	AG	AG	AG	AG	AG	GG	AG	AG	AG	AG	AG	GG	AG	AG	AG	AA	AG	AG	GG	AA	AG	GG	AA	AA	GG	AG	AG	AG	AG	AG	AA	AG	GG	AG	GG	GG	GG	AG	GG	GG
OAR1_162542847.1	1	162542847	--	--	--	CC	TT	TT	--	TT	TC	TC	TT	TT	TT	--	--	TT	TC	TT	TT	--	--	TC	TC	--	--	TT	TC	TC	TC	--	--	TT	CC	TC	--	TT	--	--	TT	TC	--	TT	TT	TC	TT	TT	TT
OAR1_162594169.1	1	162594169	--	AA	AA	GG	AA	AA	AA	AA	AG	AG	AA	AA	AA	AA	AA	AA	AG	AA	AA	AA	AA	AG	AG	AA	AA	AA	AG	AG	AG	AA	AG	AA	GG	AG	AA	AA	AA	AG	AA	AG	AA	AA	AA	AG	AA	AA	AA
OAR1_162623538.1	1	162623538	--	CC	CC	TC	CC	CC	CC	CC	CC	CC	CC	CC	CC	CC	CC	CC	TC	CC	CC	CC	CC	TC	CC	CC	CC	CC	CC	TC	TC	CC	CC	CC	TC	TC	CC	CC	CC	TC	CC	TC	CC	CC	CC	TC	CC	CC	CC
OAR1_162692371.1	1	162692371	--	TC	TC	TT	TT	TT	TC	TT	TT	TT	TT	TT	TT	TC	TC	TT	TT	TT	TT	TC	TC	TT	TT	TC	TC	TT	TT	TT	TT	TC	TC	TT	TT	TT	TC	TT	TC	TC	TT	TT	TC	TT	TT	TC	TT	TT	TT
OAR1_162712640.1	1	162712640	--	AG	AG	GG	AA	AA	AG	AA	AG	AG	AA	AA	AA	AG	AG	AA	AG	AA	AA	AG	AG	AG	AA	AG	AG	AA	AG	AG	AG	AG	GG	AA	GG	AG	AG	AA	AG	AG	AA	AG	AG	AA	AA	GG	AA	AA	AA
OAR1_162733854.1	1	162733854	--	TC	TC	TC	CC	CC	TC	CC	CC	CC	CC	CC	CC	TC	TC	CC	TC	CC	CC	TC	TC	TC	CC	TC	TC	CC	CC	TC	TC	TC	TC	CC	TC	TC	TC	CC	TC	TC	CC	TC	TC	CC	CC	TT	CC	CC	CC
OAR1_16274081.1	1	16274081	--	GG	GG	GG	GG	GG	GG	GG	GG	GG	GG	GG	GG	GG	GG	GG	GG	GG	GG	GG	GG	GG	GG	GG	GG	GG	GG	GG	GG	GG	GG	GG	GG	GG	GG	GG	GG	GG	GG	GG	GG	GG	GG	GG	GG	GG	GG
OAR1_162878123.1	1	162878123	--	TC	TC	CC	CC	CC	TC	CC	CC	CC	CC	CC	CC	TC	TC	CC	CC	CC	CC	TC	TC	CC	CC	TC	TC	CC	CC	CC	CC	TC	TC	CC	CC	CC	TC	CC	TC	TC	CC	CC	TC	CC	CC	TC	CC	CC	CC
OAR1_162913118.1	1	162913118	--	CC	AC	CC	AC	CC	AC	CC	AC	CC	CC	AC	AC	AC	CC	AC	CC	CC	AC	CC	AC	CC	AC	AC	AC	AA	CC	CC	AC	CC	CC	CC	CC	CC	AC	AC	CC	AC	CC	AC	AC	AC	CC	CC	AC	AC	AC
OAR1_162954046_X.1	1	162954047	--	TC	TC	CC	CC	CC	TC	CC	CC	CC	CC	CC	CC	TC	TC	CC	CC	CC	CC	TC	TC	CC	CC	TC	TC	CC	CC	CC	CC	TC	TC	CC	CC	CC	TC	CC	TC	TC	CC	CC	TC	CC	CC	TC	CC	CC	CC
OAR1_162965417.1	1	162965417	--	AA	AG	GG	GG	GG	AG	AG	GG	GG	AG	AG	GG	AG	AG	AG	AG	AG	GG	AG	AG	AG	AG	AG	AG	GG	AG	AG	AG	AA	AG	GG	GG	AG	AG	AG	AG	AG	AG	AG	AG	GG	GG	AG	AG	GG	GG
OAR1_162972138.1	1	162972138	--	GG	GG	TG	TG	TT	GG	TG	TG	TT	TG	GG	TG	GG	TG	GG	GG	TG	TG	TG	GG	GG	TG	GG	GG	GG	TG	GG	GG	GG	TG	TT	TG	GG	GG	GG	TG	TG	TG	GG	GG	TG	TT	GG	GG	TG	TG
OAR1_163043202.1	1	163043202	--	AA	AA	AA	AG	AA	AG	AA	AA	AA	AA	AA	AA	AA	AA	AG	AA	AA	AA	AA	AA	AA	AA	AG	AA	AG	AA	AA	AG	AA	AA	AA	AA	AA	AA	AG	AA	AA	AA	AG	AA	AG	AA	AA	AG	AG	AG
OAR1_163091159.1	1	163091159	--	CC	CC	TC	TC	CC	TC	CC	CC	CC	CC	CC	CC	CC	CC	TC	TC	CC	CC	CC	CC	TC	CC	TC	CC	TC	CC	TC	TC	CC	CC	CC	TC	TC	CC	TC	CC	CC	CC	TC	CC	TC	CC	TC	TC	TC	TC
OAR1_163096460.1	1	163096460	--	TC	TC	CC	CC	CC	CC	TC	TC	CC	TC	TT	TC	TC	CC	TC	TC	TC	TC	CC	TC	TC	TC	CC	TC	TC	TC	TC	TC	TC	CC	CC	CC	TC	TC	TC	CC	CC	TC	TC	TC	CC	CC	CC	TC	CC	CC
OAR1_163113529.1	1	163113529	--	CC	CC	CC	TC	TT	CC	TC	CC	TC	TC	CC	TC	CC	TC	CC	CC	TC	TC	TC	CC	CC	CC	CC	CC	CC	CC	CC	CC	CC	CC	TT	CC	CC	CC	CC	TC	TC	TC	CC	CC	TC	TT	CC	CC	TC	TC
OAR1_163138530.1	1	163138530	--	AA	AA	AA	AA	AA	AA	AA	AA	AA	AA	AA	AA	AA	AA	AA	AA	AA	AA	AA	AA	AA	AA	AA	AA	AA	AA	AA	AA	AA	AA	AA	AA	AA	AA	AA	AA	AA	AA	AA	AA	AA	AA	AA	AA	AA	AA
OAR1_163239092.1	1	163239092	--	TT	TT	TC	TT	TT	TT	TT	TT	TT	TT	TT	TT	TT	TT	TT	TC	TT	TT	TT	TT	TC	TT	TT	TT	TT	TT	TC	TT	TT	TT	TT	TC	TC	TT	TT	TT	TT	TT	TT	TT	TT	TT	TC	TT	TT	TT
OAR1_163269760.1	1	163269760	--	AG	AG	AG	AG	GG	AG	AG	AA	AG	AG	AA	AG	AG	GG	AA	AG	AG	AG	GG	AG	AG	AA	AG	AG	AA	AA	AG	AG	AG	AG	GG	AG	AG	AG	AA	GG	AG	AG	AG	AG	AG	GG	AG	AA	AG	AG
OAR1_163291141.1	1	163291141	--	TC	TC	TC	TC	CC	TC	TC	TC	CC	TC	TT	TC	TC	CC	TT	TT	TC	TC	CC	TC	TT	TT	TC	TC	TT	TC	TT	TC	TC	CC	CC	TC	TT	TC	TT	CC	TC	TC	TC	TC	TC	CC	TT	TT	TC	TC
OAR1_16348823_X.1	1	16348823	--	AG	AA	AA	AA	AA	AA	AA	AA	AA	AA	AG	AA	AG	AA	AA	AA	AA	AA	AA	AA	AA	AA	AA	AA	AA	AA	AG	AA	AG	AA	AG	AA	AG	AA	AG	AA	AG	AG	AA	AA	AA	AA	AA	AA	AA	AA
OAR1_163628086_X.1	1	163628087	--	AG	AG	AA	AA	AA	AG	AA	AA	AA	AA	AA	AA	AG	AG	AA	AA	AA	AA	AG	AG	AA	AA	AG	AG	AA	AA	AA	AA	AG	AG	AA	AA	AA	AG	AA	AG	AA	AA	AA	AG	AA	AA	AA	AA	AA	AA
OAR1_163665145.1	1	163665145	--	TG	GG	TG	TT	TG	TG	TG	GG	TG	TG	TG	TG	GG	TG	TG	TT	TG	TG	TG	GG	TT	TG	TG	GG	TG	GG	TG	GG	TG	GG	TT	TG	TT	GG	TT	TG	TG	GG	GG	GG	TT	TT	TG	TT	TT	TT
OAR1_163684434.1	1	163684434	--	AG	AG	AA	AG	AG	AG	AG	AA	AG	AG	AA	AG	AG	GG	AA	AA	AG	AG	GG	AG	AA	AA	AG	AG	AA	AA	AA	AA	AG	AG	GG	AA	AA	AG	AA	GG	AA	AA	AA	AG	AG	GG	AA	AA	AG	AG
OAR1_163708364.1	1	163708364	--	TC	TC	TT	TC	TC	TC	TC	TT	TC	TC	TT	TC	TC	CC	TT	TT	TC	TC	CC	TC	TT	TT	TC	TC	TT	TT	TT	TT	TC	TC	CC	TT	TT	TC	TT	CC	TT	TT	TT	TC	TC	CC	TT	TT	TC	TC
OAR1_163770295.1	1	163770295	--	AA	AA	AA	AG	AA	AG	AG	AA	AA	AG	AA	AA	AA	AA	GG	AA	AG	AA	AA	AA	AA	AA	AG	AA	AG	AG	AG	AA	AA	AA	AA	AA	AA	AA	AG	AA	AG	AG	AA	AA	AG	AA	AG	AG	AG	AG
OAR1_163834913.1	1	163834913	--	GG	GG	AA	AG	AG	GG	AG	AG	AA	AG	GG	AG	GG	AG	GG	AG	AG	AG	AG	GG	AG	AG	GG	GG	GG	AG	AG	GG	GG	AG	AA	AA	AG	GG	GG	GG	AG	GG	GG	GG	AG	AA	AA	GG	AG	AG
OAR1_163890279.1	1	163890279	--	CC	CC	TC	TC	TC	CC	TC	TC	TT	TC	CC	TC	CC	TC	CC	CC	TC	TC	TC	CC	CC	TC	CC	CC	CC	TC	CC	CC	CC	TC	TT	TC	CC	CC	CC	CC	CC	CC	CC	CC	TC	TT	CC	CC	TC	TC
OAR1_16391522.1	1	16391522	--	TC	TT	TT	TC	CC	TT	CC	TC	TC	CC	TC	CC	TC	TC	TC	TT	CC	TC	TC	TT	TT	TC	TT	TT	TT	CC	CC	TC	TC	CC	CC	TT	TC	TT	TC	TT	TC	TC	TT	TT	TC	CC	TT	TC	TT	TC
OAR1_163950279.1	1	163950279	--	TG	TT	TG	GG	GG	TG	GG	TT	TG	GG	TG	TG	TT	TG	GG	GG	GG	TG	TG	TT	GG	TG	TG	TT	TG	TG	GG	TG	TG	TT	GG	TG	GG	TT	GG	TT	GG	GG	TG	TT	GG	GG	GG	GG	TG	GG
OAR1_164030825.1	1	164030825	--	AG	AG	AA	AG	AG	AG	AG	AG	AA	AG	GG	AG	AG	AA	GG	AG	AG	AG	AA	AG	AG	AG	AG	AA	AG	AG	AG	GG	AG	AA	AA	AA	AG	AG	GG	AG	GG	GG	GG	AG	AG	AA	AG	GG	GG	AG
OAR1_164071873.1	1	164071873	--	AG	AG	AA	AG	AG	AG	AG	AG	AA	AG	GG	AG	AG	AA	GG	AG	AG	AG	AA	AG	AG	AG	AG	AA	AG	AG	AG	GG	AG	AA	AA	AA	AG	AG	GG	AG	--	GG	GG	AG	AG	AA	--	GG	GG	AG
OAR1_164087914.1	1	164087914	--	AG	GG	AG	AA	AA	AG	AA	GG	AG	AA	AG	AG	GG	AG	AA	AA	AA	AG	AG	GG	AA	AG	AG	GG	GG	AG	AA	AG	AG	GG	AA	AG	AA	GG	AA	GG	AA	AA	AG	GG	AA	AA	AA	AA	AG	AA
OAR1_164149811_X.1	1	164149812	--	AA	AA	AG	AG	AG	AA	GG	AG	GG	GG	AA	AG	AA	AG	AG	AA	GG	AG	AG	AA	AA	AG	AA	AA	AA	GG	AG	AA	AA	AG	GG	AG	AA	AA	AA	AA	AA	AG	AA	AA	AG	GG	AA	AA	AA	AG
OAR1_164187071.1	1	164187071	--	--	--	--	--	--	--	--	--	--	--	--	--	--	--	--	--	--	--	--	--	--	--	--	--	--	--	--	--	--	--	--	--	--	--	--	--	--	--	--	--	--	--	--	--	--	--
OAR1_164212969.1	1	164212969	--	AA	AG	AG	AG	GG	AA	AG	AG	AG	AG	AG	GG	AG	AG	AA	AG	AG	GG	AG	AG	AG	AA	AA	AA	AG	AA	AG	GG	AA	AA	GG	AG	AG	AG	AA	AG	AG	AG	GG	AG	AG	GG	GG	AA	AG	AG
OAR1_164254640.1	1	164254640	--	AG	GG	GG	GG	AG	GG	AG	GG	GG	AG	AG	GG	GG	GG	AG	AG	AG	GG	GG	GG	AG	AG	GG	GG	GG	AG	AG	AG	AG	GG	GG	GG	AG	GG	AG	GG	AG	AA	AG	GG	GG	GG	GG	AG	GG	GG
OAR1_164347614_X.1	1	164347615	--	CC	CC	CC	CC	CC	CC	CC	CC	CC	CC	CC	CC	CC	CC	CC	CC	CC	CC	CC	CC	CC	CC	CC	CC	CC	CC	CC	CC	CC	CC	CC	CC	CC	CC	CC	CC	CC	CC	CC	CC	CC	CC	CC	CC	CC	CC
OAR1_164385306.1	1	164385306	--	TC	CC	TC	CC	CC	CC	CC	TC	TC	CC	TC	CC	CC	CC	CC	TC	CC	CC	CC	CC	TC	TT	CC	CC	CC	TC	CC	CC	TC	TC	CC	TC	TC	CC	TC	--	TT	CC	CC	CC	CC	CC	TC	TC	CC	CC
OAR1_164392201.1	1	164392201	--	GG	AG	AG	GG	AG	GG	GG	AG	GG	GG	AG	AG	AG	GG	GG	AG	GG	AG	GG	AG	AG	GG	GG	GG	AG	GG	AG	AA	GG	GG	GG	AG	AG	AG	GG	AG	GG	AG	AA	AG	GG	GG	AG	GG	AG	GG
OAR1_164454098.1	1	164454098	--	AA	AC	AC	CC	CC	AC	CC	AC	AC	CC	AC	CC	AC	AC	CC	AC	CC	CC	AC	AC	AC	AA	AC	AA	AC	AC	CC	CC	AA	AA	CC	AC	AC	AC	AC	AC	AA	CC	CC	AC	CC	CC	AC	AC	CC	CC
OAR1_164476393_X.1	1	164476394	--	GG	GG	AG	GG	GG	GG	GG	AG	AG	GG	GG	GG	GG	GG	GG	GG	GG	GG	GG	GG	GG	AG	GG	GG	GG	AG	GG	GG	GG	AG	GG	AG	GG	GG	GG	GG	AG	GG	GG	GG	GG	GG	AG	GG	GG	GG
OAR1_164515707.1	1	164515707	--	GG	AG	AG	AG	GG	AG	GG	AG	GG	GG	AG	AG	AG	GG	AG	AG	GG	AG	GG	AG	AG	GG	AG	GG	AG	GG	AG	AG	GG	GG	GG	AG	AG	AG	AG	AG	AG	GG	AG	AG	AG	GG	AA	AG	AA	AG
OAR1_164591146.1	1	164591146	--	AA	AA	CC	AA	AA	AA	AA	AC	AC	AA	AA	AA	AA	AA	AA	AC	AA	AA	AA	AA	AC	AC	AA	AA	AA	AC	AC	AA	AA	AC	AA	CC	AC	AA	AA	AA	AC	AA	AA	AA	AA	AA	CC	AA	AA	AA
OAR1_164619550.1	1	164619550	--	TC	TT	TT	CC	TC	TC	CC	TT	TC	CC	TC	TC	TT	TC	CC	TC	CC	TC	TC	TT	TC	TC	TC	TT	TT	TC	TC	TT	TC	TT	CC	TT	TC	TT	CC	TT	TC	TC	TT	TT	CC	CC	TT	CC	TC	CC
OAR1_164679521.1	1	164679521	--	GG	GG	GG	AG	GG	AG	AG	GG	GG	AG	GG	GG	GG	GG	AA	GG	AG	GG	GG	GG	GG	GG	AG	GG	GG	AG	AG	GG	GG	GG	GG	GG	GG	GG	AG	GG	GG	AG	GG	GG	AG	GG	GG	AG	AG	AG
OAR1_164687267.1	1	164687267	--	CC	CC	CC	CC	CC	CC	CC	CC	CC	CC	CC	CC	CC	CC	CC	CC	CC	CC	CC	CC	CC	CC	CC	CC	CC	CC	CC	CC	CC	CC	CC	CC	CC	CC	CC	CC	CC	CC	CC	CC	CC	CC	CC	CC	CC	CC
OAR1_164769608.1	1	164769608	--	TC	CC	CC	TT	TC	TC	TT	CC	TC	TT	TC	TC	CC	TC	TT	TC	TT	TC	TC	CC	TC	TC	TC	CC	CC	TC	TC	CC	TC	CC	TT	CC	TC	CC	TT	CC	TC	TC	CC	CC	TT	TT	CC	TT	TC	TT
OAR1_16480770.1	1	16480770	--	AA	AA	AA	AA	AA	AA	AA	AA	AA	AA	AA	AA	AA	AA	AA	AA	AA	AA	AA	AA	AA	AA	AA	AA	AA	AA	AA	AA	AA	AA	AA	AA	AA	AA	AA	AA	AA	AC	AA	AA	AA	AA	AA	AA	AA	AA
OAR1_165002904.1	1	165002904	--	AA	AA	AA	AA	AA	AA	AA	AA	AA	AA	AA	AA	AA	AA	AA	AA	AA	AA	AA	AA	AA	AA	AA	AA	AA	AA	AA	AA	AA	AA	AA	AA	AA	AA	AA	AA	AA	AA	AA	AA	AA	AA	AA	AA	AA	AA
OAR1_165041800.1	1	165041800	--	TT	TT	TT	TT	TT	TT	TT	TT	TT	TT	TT	TT	TT	TT	TT	TT	TT	TT	TT	TT	TT	TT	TT	TT	TT	TT	TT	TT	TT	TT	TT	TT	TT	TT	TT	TT	TT	TT	TT	TT	TT	TT	TT	TT	TT	TT
OAR1_165108584_X.1	1	165108585	--	CC	TC	TC	TT	TT	TC	TT	TC	TC	TT	TC	TT	TC	TC	TT	TC	TT	TT	TC	TC	TC	CC	TC	CC	TC	TC	TT	TT	CC	CC	TT	TC	TC	TC	TC	TC	TC	TT	TT	TC	TT	TT	TT	CC	TT	TT
OAR1_165146142.1	1	165146142	--	AA	AC	AA	AA	AC	AA	AA	AC	AA	AA	AC	AC	AC	AA	AA	AA	AA	AC	AA	AC	AA	AA	AA	AA	AC	AA	AA	CC	AA	AA	AA	AA	AA	AC	AA	AC	AA	AC	CC	AC	AA	AA	AA	AA	AC	AA
OAR1_165185818_X.1	1	165185819	--	CC	TC	TC	TC	TT	TC	TC	TT	TT	TC	TC	TT	TC	TC	CC	CC	TC	TT	TC	TC	CC	TC	TC	CC	TC	TC	CC	TT	CC	TC	TT	TC	CC	TC	TC	TC	TC	TC	TT	TC	TC	TT	TC	TC	TT	TT
OAR1_165217240.1	1	165217240	--	AA	AA	GG	AG	AA	AA	AG	AG	AG	AG	AA	AA	AA	AA	GG	AG	AG	AA	AA	AA	AG	AG	AA	AA	AA	GG	GG	AA	AA	AG	AA	GG	AG	AA	AA	AA	AG	AG	AA	AA	AG	AA	GG	AG	AA	AA
OAR1_165226865.1	1	165226865	--	TC	CC	TT	TT	TT	TC	TT	TC	TT	TT	TC	TT	CC	TC	TT	TT	TT	TC	TC	TC	TT	TT	TC	CC	CC	TT	TT	TC	TC	TC	TT	TT	TT	TC	TT	TC	TT	TT	TC	CC	TT	TT	TT	TT	TC	TT
OAR1_165282616.1	1	165282616	--	CC	CC	CC	TC	TT	TC	TC	CC	TC	TC	CC	TC	CC	TC	CC	CC	TC	TC	TC	CC	CC	CC	TC	CC	CC	CC	CC	TC	CC	CC	TT	CC	CC	CC	TC	CC	CC	TC	TC	CC	TC	TT	CC	CC	TC	TT
OAR1_165324517.1	1	165324517	--	AG	GG	AG	AG	GG	GG	GG	AG	AG	GG	AG	AG	GG	GG	AG	AG	GG	GG	GG	AG	AG	AA	GG	GG	GG	AG	GG	GG	AG	AG	GG	AG	AG	AG	AG	AG	AA	GG	GG	GG	AG	GG	AG	AA	GG	GG
OAR1_16532872.1	1	16532872	--	TT	TT	TC	TT	TT	TT	TT	TT	TT	TT	TC	TT	TT	TT	TT	TC	TT	TT	TT	TC	TC	TC	TT	TT	TT	TC	TT	TC	TT	TT	TT	TT	CC	TC	TT	TT	TT	TT	TT	TT	TT	TT	TT	TC	TC	TC
OAR1_165359755.1	1	165359755	--	CC	CC	CC	TC	CC	CC	TC	CC	CC	TC	CC	CC	CC	CC	TT	CC	TC	CC	CC	CC	CC	CC	CC	CC	CC	TC	TC	CC	CC	CC	CC	CC	TC	CC	CC	CC	CC	TC	CC	CC	TC	CC	CC	CC	CC	CC
OAR1_165405029.1	1	165405029	--	GG	AG	GG	GG	GG	GG	GG	AG	GG	GG	AG	GG	AG	GG	GG	GG	GG	AG	GG	GG	GG	GG	GG	GG	AG	GG	GG	AG	GG	GG	GG	GG	GG	GG	GG	GG	GG	GG	AG	AG	GG	GG	GG	GG	AG	GG
OAR1_165497443.1	1	165497443	--	TT	TT	TT	TC	TC	TT	TC	TT	TT	TC	TT	TC	TT	TT	CC	TT	TC	TT	TT	TC	TT	TT	TT	TT	TT	TC	TC	TC	TT	TC	TT	TT	TC	TC	TT	TC	TT	CC	TC	TT	TC	TT	TT	TT	TT	TT
OAR1_165528274.1	1	165528274	--	AG	GG	GG	AG	AG	GG	AG	GG	GG	AG	AG	AG	GG	GG	AA	AG	AG	GG	GG	AG	AG	AG	GG	GG	GG	AG	AG	AG	AG	AG	GG	GG	AA	AG	AG	AG	AG	AA	AG	GG	AG	GG	GG	AG	GG	GG
OAR1_165566546.1	1	165566546	--	TC	TT	TT	TT	TC	TT	TT	TT	TT	TT	TC	TC	TT	TT	TT	TC	TT	TT	TT	TC	TC	TC	TT	TT	TT	TT	TT	TC	TC	TT	TT	TT	TC	TC	TC	TC	TC	TC	TC	TT	TT	TT	TT	TC	TT	TT
OAR1_165665467.1	1	165665467	--	TC	CC	CC	TC	TT	TC	TC	CC	TC	TC	TC	TT	CC	TC	CC	TC	TC	TC	TC	TC	TC	TC	TC	CC	CC	CC	CC	TC	TC	CC	TT	CC	TC	TC	TT	TC	TC	TC	TC	CC	TC	TT	CC	TC	TC	TT
OAR1_165683429.1	1	165683429	--	TC	TC	TT	TC	CC	TC	TC	TC	TC	TC	CC	CC	TC	TC	TT	TC	TC	CC	TC	TC	TC	TC	TC	TT	TC	TT	TT	CC	TC	TT	CC	TT	TC	TC	CC	TC	TC	TC	CC	TC	TC	CC	TT	TC	CC	CC
OAR1_165711654.1	1	165711654	--	CC	TC	TT	TC	CC	CC	TC	TT	TC	TC	TC	CC	TC	CC	TT	TC	TC	TC	CC	CC	TC	CC	CC	CC	TC	TT	TT	TC	CC	TC	CC	TT	TC	CC	CC	CC	CC	TC	TC	TC	TC	CC	TC	TC	TC	CC
OAR1_16572940.1	1	16572940	--	GG	AG	AA	AA	AA	AG	AA	AA	AG	AA	AG	AG	GG	AA	AA	AA	AA	AA	AA	AA	AA	AA	AG	AA	AG	AA	AG	AA	GG	AA	AG	AA	AG	AG	AG	AA	GG	AG	AA	GG	AA	AA	AA	AA	AG	AA
OAR1_165760275_X.1	1	165760276	--	GC	GC	CC	GC	GG	GC	GC	GC	GC	GC	GG	GG	GC	GC	CC	GC	GC	GG	GC	GC	GC	GG	GC	CC	GC	CC	CC	GG	GC	CC	GG	CC	GC	GC	GG	GC	GC	GC	GG	GC	GC	GG	CC	GC	GG	GG
OAR1_165837099.1	1	165837099	--	AA	AA	GG	AG	AA	AA	AA	AG	AG	AA	AA	AA	AA	AA	AG	AG	AA	AA	AA	AA	AG	AG	AA	AA	AA	AG	AG	AA	AA	AA	AA	GG	AA	AA	AA	AA	AG	AA	AA	AA	AG	AA	GG	AG	AA	AA
OAR1_165909318.1	1	165909318	--	TT	TT	TT	TC	TT	TT	TT	TT	TT	TT	TT	TT	TT	TT	TC	TT	TT	TT	TT	TT	TT	TC	TT	TT	TT	TT	TT	TT	TT	TT	TT	TT	TT	TT	TT	TT	TT	TT	TT	TT	TC	TT	TT	TT	TT	TT
OAR1_165933884.1	1	165933884	--	TG	TT	TT	TG	TG	TG	TG	TT	TG	TG	TG	GG	TT	TG	TT	TG	TG	TG	TG	TG	TG	TG	TG	TT	TT	TT	TT	TT	TG	TT	GG	TT	TG	TG	GG	TG	TG	TT	TT	TT	TG	GG	TT	TG	TG	GG
OAR1_166062428.1	1	166062428	--	--	CC	CC	TC	--	--	TC	CC	TC	TC	CC	TT	CC	--	CC	CC	TC	TC	--	--	CC	CC	--	--	CC	CC	CC	CC	--	CC	TT	CC	CC	--	TC	--	CC	CC	CC	CC	TC	TT	CC	CC	TC	TT
OAR1_166085590.1	1	166085590	--	GG	GG	AA	GG	GG	GG	GG	AG	AG	GG	GG	GG	GG	GG	GG	AG	GG	GG	GG	GG	AG	AG	GG	GG	GG	AG	AG	GG	GG	GG	GG	AA	GG	GG	GG	GG	AG	GG	GG	GG	GG	GG	AG	AG	GG	GG
OAR1_166113937.1	1	166113937	--	TT	TT	CC	TT	TC	TT	TT	TC	TC	TT	TT	TC	TT	TT	TT	TC	TT	TT	TT	TC	TC	TC	TT	TT	TT	TC	TC	TC	TT	TT	TT	CC	TT	TC	TT	TC	CC	TC	TC	TT	TT	TT	CC	TC	TT	TT
OAR1_166160045.1	1	166160045	--	TC	TC	TT	TC	TC	CC	TC	TT	TC	TC	TT	TC	TC	CC	TT	TT	TC	TT	CC	TC	TT	TC	CC	CC	TC	TT	TT	TT	TC	TC	CC	TT	TT	TC	TC	TC	TC	TT	TT	TC	TC	TC	TC	TC	TC	CC
OAR1_166214959.1	1	166214959	--	TC	TC	CC	TC	TC	TT	TC	CC	TC	TC	CC	TC	TC	TT	CC	CC	TC	CC	TT	TC	CC	CC	TT	TT	TC	CC	CC	CC	TC	TC	TT	CC	CC	TC	TC	TC	CC	CC	CC	TC	TC	TC	CC	CC	TT	TT
OAR1_166279498.1	1	166279498	--	AA	AG	GG	AG	GG	AG	GG	GG	GG	GG	AG	GG	AG	AG	AG	AG	GG	GG	AG	AG	AG	AG	AG	AA	AG	GG	GG	GG	AA	AG	GG	GG	AG	AG	AG	AG	GG	GG	GG	AG	AG	GG	AG	AG	AG	GG
OAR1_166341363.1	1	166341363	--	TC	CC	CC	TC	TT	TC	TT	CC	TC	TT	TC	TC	CC	TC	TC	TC	TT	TC	TC	CC	TC	TC	TC	CC	CC	TC	TC	TC	TC	TC	TT	CC	TT	CC	TT	CC	TC	TT	TC	CC	TC	TT	CC	TC	TT	TT
OAR1_16635393.1	1	16635393	--	AG	AG	GG	GG	GG	AG	GG	GG	AG	GG	GG	GG	AG	GG	GG	GG	GG	GG	GG	GG	GG	GG	AG	GG	AG	GG	GG	GG	AG	GG	GG	GG	GG	AG	GG	GG	AG	AG	GG	AA	GG	GG	GG	GG	AG	GG
OAR1_166359491.1	1	166359491	--	CC	CC	TT	CC	CC	CC	CC	TC	TC	CC	CC	CC	CC	CC	CC	TC	CC	CC	CC	CC	TC	TC	CC	CC	CC	TC	TC	CC	CC	CC	CC	TT	CC	CC	CC	CC	TC	CC	CC	CC	CC	CC	TC	TC	TC	CC
OAR1_166405159.1	1	166405159	--	TC	TC	TT	TT	TC	TC	TT	TT	TT	TT	TT	TT	TC	TC	TT	TT	TT	TC	TC	TC	TT	TT	TC	CC	TC	TT	TT	TC	TC	TC	TT	TT	TT	TC	TT	TC	TT	TC	TC	CC	TT	TC	TT	TT	TT	TC
OAR1_166479180.1	1	166479180	--	AT	AT	AA	AA	AT	AT	AT	AA	AA	AT	AA	AA	AT	AT	AT	AA	AT	AT	AT	AT	AA	AA	AT	TT	AT	AT	AT	AT	AT	TT	AA	AA	AT	AT	AA	AT	AA	TT	AT	TT	AA	AT	AA	AA	AT	AT
OAR1_166681633.1	1	166681633	--	CC	TC	CC	CC	CC	CC	CC	TC	CC	CC	CC	TC	CC	CC	CC	CC	CC	TC	CC	TC	CC	TC	CC	CC	TC	CC	CC	TC	CC	CC	CC	CC	CC	TC	CC	TC	TC	CC	TC	CC	CC	CC	CC	CC	CC	CC
OAR1_166733872.1	1	166733872	--	GG	AG	AG	AG	GG	GG	GG	AA	AG	GG	GG	GG	GG	GG	AG	GG	GG	AG	GG	GG	GG	GG	GG	GG	AG	AG	GG	AG	GG	GG	GG	AG	GG	GG	GG	GG	GG	GG	AG	GG	AG	GG	GG	AG	AG	GG
OAR1_166752067.1	1	166752067	--	AA	AA	AC	AA	AA	AA	AC	AA	AA	AC	AC	AA	AC	AA	AC	AC	AC	AA	AA	AA	AC	AA	AA	AA	AA	AC	CC	AA	AA	AC	AA	AC	AC	AA	AA	AA	AA	AC	AA	AA	AA	AA	CC	AA	AA	AA
OAR1_166829690.1	1	166829690	--	TC	TT	CC	TC	TT	TT	TC	TC	TC	TC	CC	TT	TC	TT	CC	CC	TC	TT	TT	TT	CC	TC	TT	TT	TT	CC	CC	TT	TC	TC	TT	CC	CC	TT	TC	TT	TT	TC	TT	TT	TC	TT	CC	CC	TT	TT
OAR1_166875703.1	1	166875703	--	AG	AG	AG	AG	AA	AA	AG	AG	AA	AG	GG	AA	AG	AA	GG	GG	AG	AG	AA	AA	GG	GG	AA	AA	AG	AG	GG	AG	AG	AG	AA	AG	GG	AA	AG	AA	AA	AG	AG	AA	AG	AA	GG	AG	AG	AA
OAR1_16697706.1	1	16697706	--	TC	CC	CC	TC	TT	CC	CC	CC	TC	TC	TC	TC	TC	TC	TC	CC	TT	TC	TT	TC	TC	CC	CC	CC	CC	TC	TC	CC	TC	TC	TT	CC	TC	CC	TC	CC	TC	TC	TC	CC	CC	TT	CC	TC	TC	TC
OAR1_167004318.1	1	167004318	--	TC	CC	CC	CC	CC	CC	CC	CC	CC	CC	TC	CC	CC	CC	CC	TC	CC	CC	CC	CC	TC	TT	CC	CC	CC	CC	CC	CC	TC	CC	CC	CC	TC	CC	TC	CC	CC	CC	CC	CC	CC	CC	CC	TT	CC	CC
OAR1_167058883.1	1	167058883	--	GG	AG	AG	GG	GG	GG	GG	AG	GG	GG	GG	AG	GG	GG	GG	AG	GG	AG	GG	AG	AG	GG	GG	GG	AG	GG	AG	AG	GG	AG	GG	AG	AG	AG	GG	AG	GG	GG	AG	GG	GG	GG	AA	GG	GG	GG
OAR1_167087475.1	1	167087475	--	CC	TC	TC	CC	CC	CC	CC	TC	CC	CC	CC	TC	CC	CC	CC	TC	CC	TC	CC	TC	TC	CC	CC	CC	TC	CC	TC	TC	CC	TC	CC	TC	TC	TC	CC	TC	CC	CC	TC	CC	CC	CC	TT	CC	CC	CC
OAR1_167129505.1	1	167129505	--	TT	TC	CC	TT	TT	TT	TT	CC	TC	TT	TC	TT	TC	TT	TT	TC	TT	TC	TT	TT	TC	TC	TT	TT	TC	TC	TC	TC	TT	TC	TT	CC	TC	TT	TT	TT	TC	TT	TC	TT	TT	TT	CC	TC	TT	TT
OAR1_167163730.1	1	167163730	--	CC	TC	TT	TC	TC	TC	TC	TT	TT	TC	TC	TC	TC	TC	CC	TC	TC	TC	TC	CC	TC	CC	TC	CC	TC	TC	TC	TC	CC	TC	TT	TT	TC	CC	TC	CC	TC	CC	TC	CC	TC	TC	TT	TC	TT	TC
OAR1_167263610.1	1	167263610	--	CC	TC	CC	CC	TC	CC	TC	TC	CC	TT	CC	TC	CC	CC	TC	CC	TC	TC	TC	CC	CC	TC	CC	CC	TC	TC	TC	TC	CC	TC	TC	CC	TC	CC	CC	CC	TC	TC	TC	CC	CC	CC	TC	CC	CC	CC
OAR1_167277333.1	1	167277333	--	AG	AA	AG	AA	AA	AA	AA	AA	AA	AA	GG	AG	AG	AA	AA	GG	AA	AA	AA	AG	GG	AG	AA	AA	AA	AA	AG	AA	AG	AA	AA	AG	AG	AG	AG	AG	AA	AA	AA	AA	AA	AA	AG	AG	AG	AA
OAR1_167329026.1	1	167329026	--	AA	AA	AC	AA	AA	AA	AA	AA	AA	AA	AC	AC	AC	AA	AA	AC	AA	AA	AA	AC	AC	AA	AA	AA	AA	AA	AC	AA	AA	AA	AA	AC	AA	AC	AA	AC	AA	AA	AA	AA	AA	AA	AC	AA	AC	AA
OAR1_167366390.1	1	167366390	--	CC	TC	TT	CC	TC	CC	TC	TT	TC	TT	CC	TT	CC	CC	TC	TC	TC	TC	TC	TC	TC	TC	CC	CC	TC	TT	TT	TC	CC	TC	TC	TT	TC	TC	CC	TC	CC	TC	TC	CC	CC	CC	TT	TC	CC	TC
OAR1_167422087.1	1	167422087	--	AA	AA	AA	AA	AA	AA	AA	AA	AA	AA	AA	AA	AA	AA	AA	AA	AA	AA	AA	AA	AA	AA	AA	AA	AA	AA	AA	AA	AA	AA	AA	AA	AA	AA	AA	AA	AA	AA	AA	AA	AA	AA	AA	AA	AA	AA
OAR1_167452823.1	1	167452823	--	TC	TT	TC	CC	TT	TC	TC	TT	TC	TT	TC	TC	TT	TC	TC	CC	TC	TT	TT	TC	CC	TC	TC	TT	TT	TT	TC	TT	TC	TC	TC	TC	CC	TC	CC	TC	CC	TT	TT	TT	CC	TC	CC	TC	TC	TC
OAR1_167487871.1	1	167487871	--	GG	GG	AG	AG	GG	GG	GG	GG	GG	GG	GG	AG	GG	GG	AG	AG	GG	GG	GG	AG	AG	GG	GG	GG	GG	GG	AG	GG	GG	GG	GG	AG	GG	AG	GG	AG	AG	GG	GG	GG	AG	GG	AG	GG	GG	GG
OAR1_16750809.1	1	16750809	--	TT	TT	TT	TT	TT	TT	TT	TT	TT	TT	TT	TT	TT	TT	TT	TT	TT	TT	TT	TT	TT	TT	TT	TT	TT	TT	TT	TT	TT	TT	TT	TT	TT	TT	TT	TT	TT	TT	TT	TT	TT	TT	TT	TT	TT	TT
OAR1_167533128.1	1	167533128	--	AA	AG	GG	AA	AG	AA	AA	GG	AG	AG	AG	GG	AG	AA	AA	AG	AA	AG	AG	AG	AG	AA	AA	AA	AG	AG	AG	AG	AA	AG	AG	GG	AG	AG	AA	AG	AA	AA	AG	AA	AA	AA	GG	AA	AA	AG
OAR1_167568777.1	1	167568777	--	AA	AG	GG	AA	AG	AA	AA	GG	AG	AG	AG	GG	AG	AA	AA	AG	AA	AG	AG	AG	AG	AA	AA	AA	AG	AG	AG	AG	AA	AG	AG	GG	AG	AG	AA	AG	AA	AA	AG	AA	AA	AA	GG	AA	AA	AG
OAR1_167604747.1	1	167604747	--	CC	TC	TT	CC	TC	CC	CC	TT	TC	TC	TC	TT	TC	CC	CC	TC	CC	TC	TC	TC	TC	CC	CC	CC	TC	TC	TC	TC	CC	TC	TC	TT	TC	TC	CC	TC	TC	CC	TC	CC	CC	CC	TT	CC	TC	TC
OAR1_167640352.1	1	167640352	--	CC	TC	TT	CC	TC	CC	CC	TT	TC	TC	CC	TT	CC	CC	CC	TC	CC	TC	TC	TC	TC	CC	CC	CC	TC	TC	TC	TC	CC	TC	TC	TT	TC	TC	CC	TC	CC	CC	TC	CC	CC	CC	TT	CC	CC	TC
OAR1_167674223.1	1	167674223	--	AC	AC	AA	CC	AC	CC	CC	AA	AC	AC	AC	AA	CC	CC	CC	AA	CC	AC	AC	AC	AA	AC	CC	CC	AC	AC	AC	AC	AC	CC	AC	AA	AC	AC	AC	AC	CC	CC	AC	CC	CC	CC	AC	AC	CC	AC
OAR1_167707765.1	1	167707765	--	AA	AA	AA	AG	AA	AA	AA	AA	AA	AA	AG	AA	AG	AA	AG	AA	AA	AA	AA	AA	AA	AA	AA	AA	AA	AA	AA	AA	AA	AG	AA	AA	AG	AA	AA	AA	AA	AA	AA	AA	AG	AA	AG	AA	AA	AA
OAR1_167758245.1	1	167758245	--	TC	TC	TC	CC	TC	CC	TC	TT	TC	TT	TT	TT	TC	CC	TC	TC	TC	TC	TC	TC	TC	TT	CC	CC	TC	TT	TC	TC	TC	TC	TC	TC	TT	TC	TC	TC	TC	TC	TC	CC	CC	CC	TC	TC	CC	TC
OAR1_167804132.1	1	167804132	--	AG	AG	AG	AG	AG	AG	AA	AG	AG	AA	AA	AA	AG	AG	AG	AA	AA	AG	AG	AG	AA	AA	AG	GG	AG	AG	AA	AG	AG	AG	AA	AG	AA	AG	AA	AG	AA	AG	AG	AG	AG	AG	AA	AA	AG	AG
OAR1_167845119.1	1	167845119	--	TT	TC	TC	CC	TC	TC	TC	TC	TC	TC	TC	TC	TC	TC	TC	TC	TC	TC	TC	TT	TC	TT	TC	TT	TC	TT	TC	TC	TT	TC	CC	TC	TC	TT	TC	TT	TC	TT	TC	TC	CC	TC	CC	TT	CC	TC
OAR1_16786326.1	1	16786326	--	GG	GG	GG	GG	GG	GG	GG	GG	GG	GG	GG	GG	GG	GG	AG	GG	GG	GG	AG	AG	AG	GG	GG	GG	GG	GG	GG	GG	GG	GG	GG	GG	GG	GG	GG	GG	GG	AG	AG	GG	GG	GG	GG	GG	AG	GG
OAR1_167909621.1	1	167909621	--	AA	AA	AA	AA	AA	AA	AA	AA	AA	AA	AA	AG	AA	AA	AA	AA	AA	AA	AA	AG	AA	AA	AA	AA	AA	AA	AA	AA	AA	AA	AA	AA	AA	AG	AA	AG	AA	AA	AA	AA	AA	AA	AA	AA	AA	AA
OAR1_167940910.1	1	167940910	--	GG	GG	TT	GG	GG	GG	TG	TG	TG	TG	TG	GG	TG	GG	TG	TG	TG	GG	GG	GG	TG	TG	GG	GG	GG	TT	TT	GG	GG	GG	GG	TT	GG	GG	GG	GG	TG	TG	GG	GG	GG	GG	TT	TG	GG	TG
OAR1_16795469.1	1	16795469	--	AG	AG	AG	AG	GG	AA	AA	AG	AG	AG	GG	AG	AG	GG	AA	AG	GG	GG	AG	AG	AA	AG	AG	AA	AG	AG	AG	AG	AG	AG	GG	GG	AG	AG	AG	AA	AG	AA	AG	AA	AG	GG	GG	GG	AA	AG
OAR1_168024436.1	1	168024436	--	CC	TC	TC	TT	TC	TC	TT	TT	TT	TT	TC	TT	TC	TC	TT	CC	TT	TC	TC	TC	CC	TC	TC	CC	TC	TT	TC	TC	CC	TC	TT	TC	TC	TC	TC	TC	TC	TC	TC	TC	TT	TC	CC	TC	TT	TT
OAR1_168080389.1	1	168080389	--	AG	AA	AG	AA	AA	AA	AA	AA	AA	AA	AG	AA	AA	AA	AA	GG	AA	AA	AA	AA	GG	AG	AA	AA	AA	AA	AG	AA	AG	AA	AA	AG	AG	AA	AG	AA	AA	AA	AA	AA	AA	AA	AG	AG	AA	AA
OAR1_168135011.1	1	168135011	--	AG	GG	GG	GG	GG	GG	GG	GG	GG	GG	AG	GG	GG	GG	GG	AG	GG	GG	GG	GG	AG	AG	GG	GG	GG	GG	GG	GG	AG	GG	GG	GG	AG	GG	AG	GG	AG	GG	GG	GG	GG	GG	GG	AG	GG	GG
OAR1_168177117.1	1	168177117	--	AG	AA	AA	AA	AA	AA	AA	AA	AA	AA	AG	AA	AA	AA	AA	AG	AA	AA	AA	AA	AG	AG	AA	AA	AA	AA	AA	AA	AG	AA	AA	AA	AG	AA	AG	AA	AA	AA	AA	AA	AA	AA	AA	AG	AA	AA
OAR1_168199105.1	1	168199105	--	TT	TT	CC	TT	TT	TT	TT	TC	TC	TT	TC	TC	TC	TT	TT	TC	TT	TT	TT	TC	TC	TT	TT	TT	TT	TC	TC	TT	TT	TT	TT	CC	TT	TC	TT	TC	TC	TT	TT	TT	TT	TT	TC	TC	TT	TC
OAR1_168304748.1	1	168304748	--	TC	TT	TC	TC	TT	TT	TC	TT	TT	TC	TC	TT	TT	TT	CC	CC	TC	TT	TT	TT	CC	CC	TT	TT	TT	TC	CC	TT	TC	TT	TT	TC	TC	TT	TC	TT	TT	TC	TT	TT	TC	TT	TC	TC	TC	TT
OAR1_168348892.1	1	168348892	--	AG	GG	AG	GG	GG	GG	GG	GG	GG	GG	AG	GG	GG	GG	GG	AA	GG	GG	GG	GG	AA	AG	GG	GG	GG	GG	AG	GG	AG	GG	GG	AG	AG	GG	AG	GG	GG	GG	GG	GG	GG	GG	AG	AG	GG	GG
OAR1_168435050.1	1	168435050	--	TT	TT	TG	TT	TT	TT	TT	TG	TG	TT	TG	TT	TG	TT	TT	TG	TT	TT	TT	TT	TT	TG	TT	TT	TT	TG	TT	TT	TT	TT	TT	TG	TG	TT	TT	TT	TG	TT	TT	TT	TT	TT	TG	GG	TT	TG
OAR1_168497996.1	1	168497996	--	TC	TC	CC	CC	TC	TC	CC	CC	CC	CC	TC	CC	TT	TC	CC	TC	CC	TC	TC	TC	CC	TC	TC	TT	TC	CC	CC	TC	TC	TC	CC	CC	TC	TC	CC	TC	TC	TC	TC	TC	CC	TC	CC	TC	CC	CC
OAR1_168526638.1	1	168526638	--	AA	AA	AG	AA	AA	AA	AG	AG	AG	AG	AG	AG	AG	AA	AG	AG	AG	AA	AA	AG	AA	GG	AA	AA	AA	GG	AG	AA	AA	AA	AA	AG	AG	AG	AA	AG	AG	AG	AA	AA	AA	AA	AG	GG	AA	AG
OAR1_16852861.1	1	16852861	--	CC	TC	TC	TC	TT	CC	CC	TC	TC	TC	TC	TC	TC	TT	CC	TC	TT	TT	TC	TC	CC	TC	TC	CC	TC	TC	TC	TC	CC	TC	TC	TT	CC	TC	CC	CC	CC	CC	TC	CC	TC	TT	TT	TT	CC	TC
OAR1_168574433.1	1	168574433	--	CC	CC	CC	CC	CC	CC	TC	CC	CC	TC	TC	TC	TC	CC	TC	TC	TC	CC	CC	TC	CC	TT	CC	CC	CC	TC	TC	CC	CC	CC	CC	CC	TC	TC	CC	TC	CC	TC	CC	CC	CC	CC	CC	TC	CC	CC
OAR1_168608411.1	1	168608411	--	AA	AA	AA	AG	AA	AA	AG	AA	AA	AG	AG	AG	AG	AA	GG	AG	AG	AA	AA	AG	AA	GG	AA	AA	AA	AG	AG	AA	AA	AA	AA	AA	AG	AG	AA	AG	GG	AG	AA	AA	AG	AA	AA	AG	AG	AA
OAR1_168642518.1	1	168642518	--	TT	TT	TT	TT	TT	TT	TG	TT	TT	TG	TG	TG	TG	TT	TG	TG	TG	TT	TT	TG	TT	GG	TT	TT	TT	TG	TG	TT	TT	TT	TT	TT	TG	TG	TT	TG	TT	TG	TT	TT	TT	TT	TT	TG	TT	TT
OAR1_168660385.1	1	168660385	--	CC	CC	CC	TC	CC	CC	CC	CC	CC	CC	TC	TC	TC	CC	TC	TC	CC	CC	CC	TC	CC	TC	CC	CC	CC	CC	CC	CC	CC	CC	CC	CC	TC	TC	CC	TC	TT	CC	CC	CC	TC	CC	CC	TC	TC	CC
OAR1_168725663.1	1	168725663	--	CC	CC	CC	TC	CC	CC	TC	CC	CC	TC	TC	TC	TC	CC	TT	TC	TC	CC	CC	TC	CC	TT	CC	CC	CC	TC	TC	CC	CC	CC	CC	CC	TC	TC	CC	TC	TT	TC	CC	CC	TC	CC	CC	TC	TC	CC
OAR1_168867617.1	1	168867617	--	TT	--	TT	TT	--	TT	TT	TC	TT	TC	TT	TC	TT	TT	TT	TT	TT	--	--	TT	TT	TT	TT	TT	--	TT	TT	--	TT	TT	TC	TT	TT	TT	TT	TT	TT	TT	--	--	TT	TT	TT	TT	TT	TT
OAR1_16889964.1	1	16889964	--	AC	AC	AC	AC	AA	CC	CC	AC	AC	AC	AA	AC	AC	AA	CC	AC	AA	AA	AC	AC	CC	AC	AC	CC	AC	AC	AC	AC	AC	AC	AA	AA	AC	AC	AC	CC	AC	CC	AC	CC	AC	AA	AA	AA	CC	AC
OAR1_168931767.1	1	168931767	--	AG	AG	GG	GG	AG	AG	GG	GG	GG	GG	AG	GG	AA	AG	GG	AG	GG	AG	AG	AG	GG	AG	AG	AA	AG	GG	GG	AG	AG	AG	GG	GG	AG	AG	GG	AG	GG	AG	AG	AG	GG	AG	GG	AG	GG	GG
OAR1_168954901.1	1	168954901	--	TC	TC	TC	TT	TC	TC	TT	TC	TC	TT	TT	TT	TC	TC	TT	TT	TT	TC	TC	CC	TT	TT	TC	CC	TC	TC	TT	TC	TC	TC	TT	TC	TT	TC	TT	TC	TT	TC	TC	TC	TT	TC	TC	TC	TT	TC
OAR1_169015375.1	1	169015375	--	AC	AC	AC	CC	AC	AC	CC	AC	AC	CC	AC	AC	AA	AC	CC	AC	CC	AC	AC	AA	AC	AC	AC	AA	AC	AC	CC	AC	AC	AC	CC	AC	AC	AA	CC	AA	AC	AC	AC	AC	CC	AC	AC	AA	CC	AC
OAR1_169146033.1	1	169146033	--	TT	TC	TT	TT	TC	TT	TT	TC	TT	TC	TT	TC	TT	TT	TT	TT	TT	TC	TC	TT	TT	TT	TT	TT	TC	TT	TT	TC	TT	TT	TC	TT	TT	TT	TT	TT	TC	TT	TC	TC	TT	TT	TT	TT	TT	TT
OAR1_169159973.1	1	169159973	--	AA	AA	AG	AG	AA	AG	AG	AG	GG	AA	AA	AG	AA	AG	AA	AA	AG	AA	AA	AG	AG	AA	AG	AA	AA	AG	AA	AA	AA	AG	AG	AG	AG	AG	AG	AG	AG	AA	AA	AA	AG	AG	AG	AG	AG	GG
OAR1_169167280.1	1	169167280	--	AA	AA	AA	GG	AA	AG	AG	AA	AG	AA	AA	AA	AA	AG	AG	AA	AG	AA	AA	AA	AA	AA	AG	AA	AA	AA	AA	AA	AA	AG	AG	AA	AG	AA	AG	AA	AG	AA	AA	AA	GG	AG	AA	AA	GG	AG
OAR1_169188675.1	1	169188675	--	AG	AG	AG	AA	AG	AA	AG	AG	AA	GG	AG	AG	AA	AA	AG	AG	AG	AG	AG	AA	AG	AG	AA	AA	AG	AG	GG	AG	AG	AA	AG	AG	AA	AA	AG	AA	AA	AG	AG	AG	AA	AA	AG	AA	AA	AA
OAR1_169271442.1	1	169271442	--	TT	TT	TT	TT	TT	TT	TT	TT	TT	TT	TT	TT	TT	TT	TT	TT	TT	TT	TT	TT	TT	TT	TT	TT	TT	TT	TT	TT	TT	TT	TT	TT	TT	TT	TT	TT	TG	TT	TT	TT	TT	TT	TT	TT	TT	TT
OAR1_169284265.1	1	169284265	--	GG	GG	GG	AA	GG	AG	AG	GG	AG	GG	GG	GG	GG	AG	AG	GG	AG	GG	GG	GG	GG	GG	AG	GG	GG	GG	GG	GG	GG	AG	AG	GG	AG	GG	AG	GG	GG	GG	GG	GG	AA	AG	GG	GG	AA	AG
OAR1_169484985.1	1	169484985	--	TC	TC	TC	TC	TC	TC	CC	CC	CC	CC	TC	TC	TT	TC	TC	TT	CC	TC	TC	TC	TT	TC	TC	TT	TC	CC	TC	TC	TC	TC	CC	TC	TC	TT	CC	TT	TT	TC	TC	TC	TC	TC	TC	TC	TC	CC
OAR1_169522497.1	1	169522497	--	CC	CC	TC	CC	CC	CC	CC	TC	TC	CC	CC	TC	CC	CC	CC	CC	CC	CC	CC	TC	CC	CC	CC	CC	CC	TC	CC	CC	CC	TC	CC	TC	TC	TC	CC	TC	CC	CC	CC	CC	CC	CC	TC	TC	CC	TC
OAR1_169537953.1	1	169537953	--	CC	TC	CC	TC	TC	TC	TC	TC	TC	TC	CC	TC	CC	TC	CC	CC	TC	TC	TC	CC	CC	CC	TC	CC	TC	CC	CC	TC	CC	CC	TT	CC	CC	CC	TC	CC	CC	CC	TC	TC	TC	TC	CC	CC	TC	TC
OAR1_169609478.1	1	169609478	--	AG	GG	GG	GG	GG	GG	AG	GG	GG	AG	AG	GG	GG	GG	AG	GG	AG	GG	GG	GG	GG	AG	GG	GG	GG	AG	AG	GG	AG	GG	GG	GG	GG	GG	AG	GG	GG	AG	GG	GG	GG	GG	GG	GG	GG	GG
OAR1_169643592.1	1	169643592	--	AG	AG	AA	AG	AG	GG	AG	AA	AG	AA	AA	AA	AG	GG	AA	AA	AG	AG	AG	AG	AA	AA	GG	GG	AG	AA	AA	AG	AG	AG	AG	AA	AA	AG	AG	AG	AG	AG	AG	AG	AG	GG	AA	AA	AG	AG
OAR1_169681073.1	1	169681073	--	TC	TT	TT	TC	TT	TT	TC	TT	TT	TC	TC	TT	TT	TT	CC	TT	TC	TT	TT	TT	TT	TC	TT	TT	TT	TC	TC	TT	TC	TT	TT	TT	TT	TT	TC	TT	TT	TC	TT	TT	TC	TT	TT	TT	TC	TT
OAR1_169720464.1	1	169720464	--	TC	TC	TC	CC	TC	TC	CC	CC	CC	CC	CC	TC	TC	TC	CC	TC	CC	TC	TC	TC	TC	CC	TC	TT	TT	CC	TC	TC	TC	TC	CC	TC	CC	TT	CC	TT	TC	TC	TC	TC	CC	TC	TC	CC	CC	CC
OAR1_16975351.1	1	16975351	--	GG	AG	AA	AA	AA	AG	AA	AA	AG	AA	AG	AA	AG	AA	AA	AA	AA	AA	AA	AA	AG	AA	AG	AA	AG	AA	AA	AA	GG	AA	AG	AA	AG	AG	AG	AA	GG	AG	AA	GG	AA	AA	AA	AA	AG	AA
OAR1_169815536.1	1	169815536	--	TC	TT	TC	CC	TT	TC	CC	TT	TC	TC	TC	TT	TT	TC	CC	TC	CC	TT	TT	TT	TC	TC	TC	TT	TT	TC	CC	TT	TC	TT	TC	TC	TT	TT	CC	TT	TC	TC	TT	TT	CC	TC	TC	TT	CC	TC
OAR1_169840727.1	1	169840727	--	TT	TT	TG	TG	TT	TG	TG	TT	TG	TT	TT	TG	TT	TG	TT	TG	TG	TT	TT	TT	GG	TT	TG	TT	TT	TT	TG	TT	TT	TT	TG	TG	TT	TG	TG	TG	TG	TT	TT	TT	TG	TG	TG	TT	TG	TG
OAR1_169957403.1	1	169957403	--	TC	TC	TC	TC	TC	TT	TC	CC	TC	CC	CC	CC	TC	TT	CC	TC	TC	TC	TC	TC	TC	CC	TT	TT	TT	CC	TC	TC	TC	TC	TC	TC	CC	TC	TC	TC	CC	TC	TC	TC	TC	TT	TC	CC	TC	TC
OAR1_169993851.1	1	169993851	--	AG	GG	GG	AG	GG	GG	AG	GG	GG	AG	AA	GG	AG	GG	AA	AG	AG	GG	GG	GG	AG	AA	GG	GG	GG	AG	AG	GG	AG	GG	GG	GG	AG	GG	AG	GG	AG	AG	GG	GG	AG	GG	GG	AG	AG	GG
OAR1_170034165.1	1	170034165	--	AA	AA	AA	AG	AA	AG	AG	AA	AG	AA	AG	AG	AG	AG	AA	AG	AG	AA	AA	AA	AA	AG	AG	AA	AA	AA	AA	AA	AA	AA	AG	AA	AG	AG	AG	AG	AG	AA	AA	AA	AG	AG	AA	AG	AG	AG
OAR1_170055254.1	1	170055254	--	CC	CC	CC	CC	CC	CC	CC	CC	CC	CC	CC	TC	CC	CC	CC	CC	CC	CC	CC	CC	CC	CC	CC	CC	CC	CC	CC	CC	CC	CC	CC	CC	CC	TC	CC	TC	CC	CC	CC	CC	CC	CC	CC	CC	CC	CC
OAR1_170173310.1	1	170173310	--	AG	GG	AG	AG	GG	AG	AA	GG	AG	AG	AA	AG	AG	AG	AG	AA	AA	GG	GG	GG	AG	AA	AG	GG	GG	AG	AA	GG	AG	GG	AG	AG	AG	AG	AA	AG	AG	AG	GG	GG	AG	AG	AG	AG	AG	AG
OAR1_170232671_X.1	1	170232672	--	TT	TT	TT	CC	TT	TC	TC	TT	TC	TT	TT	TT	TT	TC	TC	TT	TC	TT	TT	TT	TT	TT	TC	TT	TT	TT	TT	TT	TT	TC	TC	TT	TC	TT	TC	TT	TC	TT	TT	TT	CC	TC	TT	TC	CC	TC
OAR1_170250292.1	1	170250292	--	TC	TC	CC	CC	TC	CC	TC	TC	CC	TT	TC	TC	CC	CC	TC	CC	TC	TC	TC	CC	CC	TC	CC	CC	CC	TC	TC	TC	TC	CC	TC	CC	TC	CC	TC	CC	TC	TC	TC	TC	CC	CC	CC	TC	CC	CC
OAR1_170299553.1	1	170299553	--	AA	AA	AG	AG	AA	AA	AA	AA	AA	AA	AA	AG	AA	AA	AG	AG	AA	AA	AA	AA	GG	AA	AA	AA	AA	AA	AG	AA	AA	AG	AA	AG	AG	AG	AA	AG	AA	AA	AA	AA	AG	AA	AG	AG	AG	AA
OAR1_170339717.1	1	170339717	--	AG	AG	AA	AG	AG	GG	AG	AA	AG	AA	AG	AG	GG	GG	AA	AG	AG	AG	AG	AG	AA	AG	GG	GG	GG	AA	AA	AG	AG	AG	AG	AA	AG	GG	AG	GG	AG	AG	AG	AG	AG	GG	AA	AG	AG	AG
OAR1_170389972.1	1	170389972	--	TT	TT	TT	TG	TT	TG	TG	TT	TG	TT	TG	TG	TG	TG	TT	TG	TG	TT	TT	TT	TT	TG	TG	TT	TT	TT	TT	TT	TT	TT	TG	TT	TG	TG	TG	TG	GG	TT	TT	TT	TG	TG	TT	TG	TG	TG
OAR1_170414580.1	1	170414580	--	TT	TT	TT	TC	TT	TC	TC	TT	TC	TT	TC	TC	TC	TC	TT	TC	TC	TT	TT	TT	TT	TC	TC	TT	TT	TT	TT	TT	TT	TT	TC	TT	TC	TC	TC	TC	CC	TT	TT	TT	TC	TC	TT	TC	TC	TC
OAR1_170527835.1	1	170527835	--	TC	TC	CC	TC	TC	TC	CC	CC	CC	CC	CC	CC	TC	TC	TC	CC	CC	TC	TC	TC	TC	CC	TC	TT	TT	CC	CC	TC	TC	TT	CC	CC	CC	TC	CC	TC	TC	TC	TC	TC	TC	TC	CC	CC	TC	CC
OAR1_170543773.1	1	170543773	--	AG	AG	GG	AA	AG	AA	AG	GG	AG	GG	AG	GG	AA	AA	AG	AG	AG	AG	AG	AG	AG	AG	AA	AA	AA	GG	GG	AG	AG	AA	AG	GG	AG	AG	AG	AG	AA	AG	AG	AG	AA	AA	GG	AG	AA	AG
OAR1_170607514.1	1	170607514	--	GG	GG	AG	GG	GG	GG	GG	GG	GG	GG	AG	GG	AG	GG	GG	AA	GG	GG	GG	GG	AG	AG	GG	GG	GG	GG	AG	GG	GG	GG	GG	AG	AA	GG	GG	GG	AA	GG	GG	GG	GG	GG	AG	AA	GG	GG
OAR1_170696670.1	1	170696670	--	TT	TT	TT	TT	TT	TT	TT	TT	TT	TT	TT	TT	TT	TT	TT	TT	TT	TT	TT	TT	TG	TT	TT	TT	TT	TT	TT	TT	TT	TT	TT	TT	TT	TT	TT	TT	TT	TT	TT	TT	TT	TT	TT	TT	TT	TT
OAR1_170728986.1	1	170728986	--	TG	TG	TT	TG	TG	TG	TT	TT	TT	TT	TT	TT	TG	TG	TG	TT	TT	TG	TG	TG	TT	TT	TG	GG	GG	TT	TT	TG	TG	GG	TT	TT	TT	TG	TT	TG	TT	TG	TG	TG	TG	TG	TT	TT	TG	TT
OAR1_170850679.1	1	170850679	--	AA	AA	AG	AG	AA	AA	AA	AA	AA	AA	AA	AA	AA	AA	AG	AG	AA	AA	AA	AA	AG	AA	AA	AA	AA	AA	AG	AA	AA	AG	AA	AG	AA	AA	AA	AA	AA	AA	AA	AA	AG	AA	AG	AA	AG	AA
OAR1_170958364.1	1	170958364	--	AG	AG	AG	AG	AG	AG	GG	GG	GG	GG	AG	AG	AA	AG	AG	AA	GG	GG	AG	AG	AA	AG	AG	AA	AA	GG	AG	AG	AG	AA	GG	AG	AG	AA	GG	AA	AA	AG	AG	AG	AG	AG	AG	AG	AG	GG
OAR1_170989943.1	1	170989943	--	CC	CC	TC	CC	CC	CC	CC	CC	CC	CC	TC	TC	TC	CC	CC	TT	CC	CC	CC	CC	TT	TC	CC	CC	CC	CC	TC	CC	CC	CC	CC	TC	TC	TC	CC	TC	TC	CC	CC	CC	CC	CC	TC	TC	CC	CC
OAR1_171000270.1	1	171000270	--	CC	CC	TC	CC	CC	CC	CC	CC	CC	CC	TC	TC	TC	CC	CC	TT	CC	CC	CC	CC	TT	TC	CC	CC	CC	CC	TC	CC	CC	CC	CC	TC	TC	TC	CC	TC	TC	CC	CC	CC	CC	CC	TC	TC	CC	CC
OAR1_171009370.1	1	171009370	--	TT	TT	TC	TT	TT	TT	TT	TT	TT	TT	TC	TC	TC	TT	TT	CC	TT	TT	TT	TT	CC	TC	TT	TT	TT	TT	TC	TT	TT	TT	TT	TC	TC	TC	TT	TC	TC	TT	TT	TT	TT	TT	TC	TC	TT	TT
OAR1_171106344.1	1	171106344	--	AG	AG	AG	AG	AG	AG	AA	AA	AA	AA	AG	AG	GG	AG	AG	GG	AA	AA	AG	AG	GG	AG	AG	GG	GG	AA	AG	AG	AG	GG	AA	AG	GG	GG	AA	GG	GG	AG	AG	AG	AG	AG	AG	GG	AG	AA
OAR1_171146505.1	1	171146505	--	TT	TT	TC	TT	TT	TT	TT	TT	TT	TT	TT	TT	TT	TT	TT	TC	TT	TT	TT	TT	CC	TT	TT	TT	TT	TT	TC	TT	TT	TT	TT	TC	TC	TT	TT	TT	TT	TT	TT	TT	TT	TT	TC	TC	TT	TT
OAR1_171164312_X.1	1	171164313	--	TC	TC	TC	TC	TC	TC	TT	TT	TT	TT	TC	TC	CC	TC	TC	CC	TT	TT	TC	TC	CC	TC	TC	CC	CC	TT	TC	TC	TC	CC	TT	TC	CC	CC	TT	CC	CC	TC	TC	TC	TC	TC	TC	CC	TC	TT
OAR1_171192500.1	1	171192500	--	TT	TT	TC	TC	TT	TT	TT	TT	TT	TT	TC	TT	TC	TT	TC	CC	TT	TT	TT	TT	TC	TC	TT	TT	TT	TT	TC	TT	TT	TC	TT	TC	TC	TT	TT	TT	TC	TT	TT	TT	TC	TT	TC	TC	TC	TT
OAR1_171211578.1	1	171211578	--	TC	TC	TT	TT	TC	TC	TT	TT	TT	TT	TT	TT	TC	TT	TT	TT	TT	TT	TT	TT	TT	TT	TC	CC	CC	TT	TT	TC	TC	TT	TT	TT	TT	TC	TT	TC	TC	TC	TC	TC	TT	TC	TT	TT	TT	TT
OAR1_171275473.1	1	171275473	--	TT	TT	CC	TC	TT	TC	TC	TC	CC	TT	TC	TC	TC	TC	TT	CC	TC	TC	TT	TC	CC	TC	TC	TT	TT	TC	TC	TT	TT	TT	TC	CC	CC	TC	TC	TC	CC	TT	TT	TT	TC	TC	CC	CC	TC	CC
OAR1_171323511.1	1	171323511	--	AA	AA	AA	GG	AA	AG	AG	AA	AG	AA	AA	AG	AA	AG	AG	AA	AG	AG	AA	AA	AG	AA	AG	AA	AA	AA	AA	AA	AA	AG	AG	AA	AG	AG	AG	AG	GG	AA	AA	AA	GG	AG	AA	AG	GG	AG
OAR1_171356385.1	1	171356385	--	GG	GG	AG	AG	GG	GG	GG	GG	GG	GG	AG	GG	AG	GG	AG	AA	GG	GG	GG	GG	AG	AG	GG	GG	GG	GG	AG	GG	GG	AG	GG	AG	AG	GG	GG	GG	AA	GG	GG	GG	AG	GG	AG	AG	AG	GG
OAR1_171394149.1	1	171394149	--	GG	GG	AG	GG	GG	GG	GG	GG	GG	GG	AG	AG	AG	GG	GG	AA	GG	GG	GG	GG	AA	AG	GG	GG	GG	GG	AG	GG	GG	GG	GG	AG	AA	AG	GG	AG	AG	GG	GG	GG	GG	GG	AG	AA	GG	GG
OAR1_171447980.1	1	171447980	--	CC	CC	CC	CC	CC	CC	CC	CC	CC	CC	CC	CC	CC	CC	CC	CC	CC	CC	CC	CC	CC	CC	CC	CC	CC	CC	CC	CC	CC	CC	CC	CC	CC	CC	CC	CC	CC	CC	CC	CC	CC	CC	CC	CC	CC	CC
OAR1_171496486.1	1	171496486	--	AG	GG	AA	AA	GG	AG	AG	AG	AA	GG	AG	AG	GG	AG	AG	AG	AG	AG	GG	AG	AA	AG	AG	GG	GG	AG	AG	GG	AG	AG	AG	AA	AG	AG	AA	AG	AA	GG	GG	GG	AA	AG	AA	AG	AA	AA
OAR1_171539543.1	1	171539543	--	AA	AG	AG	GG	AG	AG	GG	AG	AG	GG	AG	GG	AG	GG	GG	GG	GG	GG	GG	AG	AG	AG	AG	AA	AA	AG	GG	AG	AA	GG	GG	AG	GG	AG	AG	AG	AA	AG	AG	AG	GG	AG	AG	GG	GG	AG
OAR1_171618764.1	1	171618764	--	CC	--	--	--	--	--	--	--	--	--	--	--	--	--	--	--	--	--	--	--	CC	--	--	CC	CC	--	--	--	CC	--	--	--	--	--	--	--	--	--	--	--	--	--	--	--	--	--
OAR1_171632586.1	1	171632586	--	AC	AA	AC	AC	--	AA	AA	AC	AC	AA	CC	AA	AC	AA	AC	AC	AA	AA	AA	AC	AC	CC	AA	AA	AA	AC	AA	AA	AC	AC	AA	AC	CC	AA	AC	AA	AC	AA	AA	AA	AC	AA	AC	CC	AC	AC
OAR1_17163931.1	1	17163931	--	AG	AA	AG	AG	AA	AG	AA	AA	AA	AA	AG	AA	AA	AA	AG	AG	AA	AA	AG	AG	GG	AA	AA	GG	AA	AA	AA	AA	AG	AA	AG	AA	GG	AA	GG	GG	AG	AG	AG	AA	AA	AA	AA	AA	AG	AG
OAR1_171688263.1	1	171688263	--	CC	CC	AC	AC	CC	CC	CC	CC	CC	CC	AC	CC	AC	CC	AC	AA	CC	CC	CC	CC	AC	AC	CC	CC	CC	CC	AC	CC	CC	AC	CC	AC	AC	CC	CC	CC	CC	CC	CC	CC	AC	CC	AC	AC	AC	CC
OAR1_171725180.1	1	171725180	--	TC	TC	CC	TC	TC	TT	TC	CC	TC	CC	CC	CC	TC	TC	CC	CC	TC	TC	CC	CC	CC	CC	TT	TT	TT	CC	CC	TC	TC	CC	TC	CC	TC	TC	TC	TC	TT	TC	TC	TC	TC	TT	CC	TC	TC	TC
OAR1_171775698.1	1	171775698	--	CC	TC	TC	TC	TC	CC	TC	TC	CC	TT	CC	TT	CC	TC	TT	TC	TC	TC	TT	TC	TC	CC	CC	CC	CC	TC	TT	TC	CC	TT	TC	TC	CC	TC	CC	TC	TT	TC	TC	TC	TC	CC	TC	CC	TC	CC
OAR1_171842250.1	1	171842250	--	TC	TT	TC	TT	TT	TT	TT	TC	TC	TT	TC	TT	TT	TT	TT	TT	TT	TT	TT	TC	TC	TC	TT	TT	TT	TC	TT	TT	TC	TT	TT	TC	TC	TT	TC	TT	TC	TT	TT	TT	TT	TT	TC	TC	TT	TC
OAR1_171860030.1	1	171860030	--	TC	CC	CC	TC	CC	TC	TC	CC	TC	CC	TC	CC	CC	TC	CC	CC	TC	TC	CC	CC	TC	TC	TC	CC	CC	CC	CC	CC	TC	CC	TC	CC	TC	CC	TT	CC	CC	CC	CC	CC	TC	TC	CC	TC	TC	TC
OAR1_171895710.1	1	171895710	--	CC	CC	CC	CC	CC	CC	CC	CC	CC	CC	CC	CC	CC	CC	CC	CC	CC	CC	CC	CC	CC	CC	CC	CC	CC	CC	CC	CC	CC	CC	CC	CC	CC	CC	CC	CC	TC	CC	CC	CC	CC	CC	CC	CC	CC	CC
OAR1_171937793.1	1	171937793	--	AG	AG	AG	AA	AG	AG	AA	AG	AG	AA	AG	AA	GG	AA	AA	AG	AA	AA	AA	AG	AA	AG	AG	GG	GG	AG	AA	AG	AG	AA	AA	AG	AG	AG	AA	AG	GG	AG	AG	AG	AA	AG	AG	AG	AA	AG
OAR1_171959158.1	1	171959158	--	TT	TT	TT	TT	TT	TT	TT	TT	TT	TT	TT	TT	TT	TT	TT	TT	TT	TT	TT	TT	TT	TT	TT	TT	TT	TT	TT	TT	TT	TT	TT	TT	TT	TT	TT	TT	TT	TT	TT	TT	TT	TT	TT	TT	TT	TT
OAR1_172039269.1	1	172039269	--	AA	AG	AG	AA	AG	AA	AG	GG	AG	GG	AA	GG	AA	AG	AG	AA	AG	AG	GG	GG	AA	AA	AA	AA	AA	GG	AG	AG	AA	AG	AG	AG	AA	AG	AA	AG	AA	AG	AG	AG	AA	AA	AG	AA	AA	AG
OAR1_172129499.1	1	172129499	--	AA	AG	AA	AG	AG	AA	AG	AG	AA	GG	AA	GG	AA	AG	GG	AA	AG	AG	GG	AG	AA	AA	AA	AA	AA	AG	AG	AG	AA	GG	AG	AA	AA	AG	AA	AG	AG	AG	AG	AG	AG	AA	AA	AA	AG	AA
OAR1_172171514_X.1	1	172171515	--	CC	TC	CC	CC	TC	CC	TC	TC	CC	TT	CC	TT	CC	TC	TC	CC	TC	TC	TT	TC	CC	CC	CC	CC	CC	TC	TC	TC	CC	TC	TC	CC	CC	TC	CC	TC	--	TC	TC	TC	CC	CC	CC	CC	CC	CC
OAR1_172252836.1	1	172252836	--	AA	AG	AA	AA	AG	AA	AG	AG	AA	GG	AA	GG	AA	AG	AG	AA	AG	AG	GG	AG	AA	AA	AA	AA	AA	AG	AG	AG	AA	AG	AG	AA	AA	AG	AA	AG	AG	AG	AG	AG	AA	AA	AA	AA	AA	AA
OAR1_172310048.1	1	172310048	--	TT	TC	TC	TT	TC	TT	TC	TC	TT	CC	TC	CC	TC	TC	TC	CC	TC	TC	CC	TC	TC	TC	TT	TT	TT	TC	CC	TC	TT	TC	TC	TC	CC	TC	TT	TC	TC	TC	TC	TC	TT	TT	TC	CC	TT	TT
OAR1_172315694.1	1	172315694	--	AG	AG	AG	GG	AG	GG	AG	AG	GG	AA	AA	AA	AG	AG	AG	AA	AG	AG	AA	AG	AA	AA	GG	GG	GG	AG	AA	AG	AG	AG	AG	AG	AA	AG	AG	AG	AG	AG	AG	AG	GG	GG	AG	AA	GG	GG
OAR1_172390718.1	1	172390718	--	AA	AC	AC	CC	AC	AC	CC	AC	AC	CC	AA	CC	AA	CC	CC	AC	CC	CC	CC	AC	AC	AA	AC	AA	AA	AC	CC	AC	AA	CC	CC	AC	AC	AC	AC	AC	AA	AC	AC	AC	CC	AC	AC	AC	CC	AC
OAR1_172464770.1	1	172464770	--	CC	CC	GG	GC	CC	CC	CC	GC	GC	CC	GC	CC	GC	CC	GC	GG	CC	CC	CC	GC	GC	GC	CC	CC	CC	GC	GC	CC	CC	GC	CC	GG	GC	CC	CC	CC	--	CC	CC	CC	GC	CC	GG	GC	GC	GC
OAR1_172502574.1	1	172502574	--	AA	AA	AG	AA	AA	AA	AA	AG	AG	AA	AG	AA	AG	AA	AA	AG	AA	AA	AA	AG	AA	AG	AA	AA	AA	AG	AA	AA	AA	AA	AA	AG	AG	AA	AA	AA	AA	AA	AA	AA	AA	AA	AG	AG	AA	AG
OAR1_172538566.1	1	172538566	--	AG	GG	AG	AG	GG	GG	GG	GG	GG	GG	AG	GG	GG	GG	AG	AG	GG	GG	GG	GG	AA	AG	GG	GG	GG	GG	AG	GG	AG	AG	GG	AG	GG	GG	AG	GG	AG	GG	GG	GG	AG	GG	AG	GG	AG	GG
OAR1_172598042.1	1	172598042	--	AC	AA	AC	CC	AA	AC	AC	AA	AC	AA	AC	AA	AA	AC	AC	AC	AC	AC	AA	AA	CC	AC	AC	AA	AA	AA	AC	AA	AC	AC	AC	AC	AC	AA	CC	AA	AC	AA	AA	AA	CC	AC	AC	AC	CC	AC
OAR1_172651470.1	1	172651470	--	AG	AA	AA	AG	AA	AG	AG	AA	AG	AA	AG	AA	AA	AG	AA	AA	AG	AG	AA	AA	AG	AG	AG	AA	AA	AA	AA	AA	AG	AA	AG	AA	AA	AA	GG	AA	AA	AA	AA	AA	AG	AG	AA	AA	AG	AG
OAR1_172690647.1	1	172690647	--	GG	AG	AG	AG	AG	GG	AG	AG	GG	AA	GG	AA	GG	AG	AA	AG	AG	AG	AA	AG	AG	GG	GG	GG	GG	AG	AA	AG	GG	AA	AG	AG	GG	AG	GG	AG	GG	AG	AG	AG	AG	GG	AG	GG	AG	GG
OAR1_172728143.1	1	172728143	--	AA	AG	GG	AG	AG	AA	AG	GG	AG	GG	AA	GG	AA	AG	GG	AG	AG	AG	GG	GG	AG	AA	AA	AA	AA	GG	GG	AG	AA	GG	AG	GG	AG	AG	AA	AG	AG	AG	AG	AG	AG	AA	GG	AG	AG	AG
OAR1_172756246.1	1	172756246	--	TC	TT	TC	TC	TT	TC	TC	TC	CC	TT	TC	TT	TT	TC	TT	TT	TC	TC	TT	TC	TC	TC	TC	TT	TT	TC	TT	TT	TC	TT	TC	TC	TT	TT	CC	TT	CC	TT	TT	TT	TC	TC	TC	TT	TC	CC
OAR1_172790759.1	1	172790759	--	TT	TT	TC	CC	TT	TC	TC	TC	CC	TT	TC	TT	TC	TC	TC	TC	TC	TC	TT	TC	TT	TC	TC	TT	TT	TC	TT	TT	TT	TC	TC	TC	CC	TT	TC	TT	CC	TT	TT	TT	CC	TC	TC	CC	CC	CC
OAR1_172809070.1	1	172809070	--	GG	GG	GG	GG	GG	GG	GG	GG	GG	GG	GG	GG	GG	GG	GG	GG	GG	GG	GG	GG	GG	GG	GG	GG	GG	GG	GG	GG	GG	GG	GG	GG	GG	GG	GG	GG	GG	GG	GG	GG	GG	GG	GG	GG	GG	GG
OAR1_172859107.1	1	172859107	--	TC	TT	TC	CC	TT	TC	TC	TT	TC	TT	CC	TT	TC	TC	TC	CC	TC	TC	TT	TT	CC	CC	TC	TT	TT	TT	TC	TT	TC	TC	TC	TC	CC	TT	CC	TT	CC	TT	TT	TT	CC	TC	TC	CC	CC	TC
OAR1_172950449.1	1	172950449	--	AG	AA	GG	AA	AA	AA	AA	AG	AG	AA	AG	AA	AA	AA	AA	AG	AA	AA	AA	AG	GG	AG	AA	AA	AA	AG	AG	AA	AG	AA	AA	GG	AA	AA	AG	AA	AA	AA	AA	AA	AA	AA	GG	AA	AA	AG
OAR1_173016122.1	1	173016122	--	AC	CC	AA	CC	CC	CC	CC	AC	AC	CC	AA	CC	AC	CC	CC	AA	CC	CC	CC	AC	AA	AA	CC	CC	CC	AC	AC	CC	AC	CC	CC	AA	AA	CC	AC	CC	CC	CC	CC	CC	CC	CC	AA	AA	AC	AC
OAR1_173150614.1	1	173150614	--	TT	TT	TT	TT	TT	TT	TT	TT	TT	TT	TT	TT	TT	TT	TT	TT	TT	TT	TT	TT	TT	TT	TT	TT	TT	TT	TT	TT	TT	TT	TT	TT	TT	TT	TT	TT	TT	TT	TT	TT	TT	TT	TT	TT	TT	TT
OAR1_173192369.1	1	173192369	--	AG	AG	AA	AA	AG	AA	AG	AG	AA	GG	AG	GG	AA	AG	AG	AA	AG	AG	GG	AG	AG	AG	AA	AA	AA	AG	AG	AG	AG	AG	AG	AA	AA	AG	AG	AG	AA	AG	AG	AG	AA	AA	AA	AA	AA	AA
OAR1_173251355.1	1	173251355	--	TG	GG	TT	TG	GG	GG	GG	TG	TG	GG	TG	TG	GG	GG	TG	TG	GG	GG	GG	TG	TT	TG	GG	GG	GG	TG	TG	GG	TG	TG	GG	TT	TG	TG	TG	TG	TT	GG	GG	GG	TG	GG	TT	TG	TG	TG
OAR1_173415791_X.1	1	173415792	--	AG	GG	AA	AG	GG	AG	AG	AG	AA	GG	AA	AG	AG	AG	GG	AA	AG	AG	GG	AG	AA	AA	AG	GG	GG	AG	AG	GG	AG	GG	AG	AA	AG	AG	AA	AG	GG	GG	GG	GG	AG	AG	AA	AG	AG	AG
OAR1_173484628.1	1	173484628	--	AG	AA	AG	AG	AG	AG	AG	AG	GG	AG	GG	GG	AG	AG	AA	AG	AG	AG	AG	AG	AG	GG	AG	AA	AA	AG	AA	AA	AG	AA	GG	AG	AG	AG	GG	AG	AA	AA	AA	AA	AG	AG	AG	AG	GG	GG
OAR1_17351278.1	1	17351278	--	AG	AA	AG	AG	AA	AG	AA	AA	AA	AA	AG	AA	AA	AA	AG	AG	AA	AA	AA	AG	GG	AA	AA	GG	AA	AA	AA	AA	AG	AA	AG	AA	GG	AA	GG	AG	AG	AG	AG	AA	AA	AA	AA	AA	AG	AG
OAR1_173556038.1	1	173556038	--	AG	AA	GG	AG	AA	AG	AG	AG	GG	AA	GG	AG	AG	AG	AA	GG	AG	AG	AA	AG	GG	GG	AG	AA	AA	AG	AG	AA	AG	AA	AG	GG	AG	AG	GG	AG	AA	AA	AA	AA	AG	AG	GG	AG	AG	AG
OAR1_173609215.1	1	173609215	--	TT	TT	TT	TT	TT	TT	TT	TT	TT	TT	TC	TT	TC	TT	TT	TC	TT	TT	TT	TT	TT	TC	TT	TT	TT	TT	TT	TT	TT	TT	TT	TT	TC	TT	TT	TT	TT	TT	TT	TT	TT	TT	TT	TC	TT	TT
OAR1_173637826.1	1	173637826	--	CC	CC	TC	CC	CC	CC	CC	CC	CC	CC	CC	CC	CC	CC	CC	TC	CC	CC	CC	CC	TC	CC	CC	CC	CC	CC	TC	CC	CC	CC	CC	TC	CC	CC	CC	CC	CC	CC	CC	CC	CC	CC	TC	CC	TC	CC
OAR1_173678829.1	1	173678829	--	CC	CC	CC	CC	CC	CC	CC	CC	CC	CC	AC	CC	AC	CC	CC	AC	CC	CC	CC	CC	CC	AC	CC	CC	CC	CC	CC	CC	CC	CC	CC	CC	AC	CC	CC	CC	CC	CC	CC	CC	CC	CC	CC	AC	AC	CC
OAR1_173690908.1	1	173690908	--	AA	AA	AA	AA	AA	AA	AA	AA	AA	AA	AG	AA	AG	AA	AA	AG	AA	AA	AA	AA	AA	AG	AA	AA	AA	AA	AA	AA	AA	AA	AA	AA	AG	AA	AA	AA	AA	AA	AA	AA	AA	AA	AA	AG	AG	AA
OAR1_173746510.1	1	173746510	--	TT	TT	TT	TT	TT	TT	TT	TT	TT	TT	TT	TT	TT	TT	TT	TT	TT	TT	TT	TT	TT	TT	TT	TT	TT	TT	TT	TT	TT	TT	TT	TT	TT	TT	TT	TT	TT	TT	TT	TT	TT	TT	TT	TT	TC	TT
OAR1_173816614.1	1	173816614	--	AC	AA	AC	AA	AA	AA	AA	AA	AA	AA	AC	AC	AA	AA	AA	AC	AA	AA	AA	AA	CC	AC	AA	AA	AA	AA	AC	AA	AC	AA	AA	AC	AC	AC	AC	AC	AC	AA	AA	AA	AA	AA	AC	AC	AA	AA
OAR1_173875406.1	1	173875406	--	TG	GG	TG	GG	GG	GG	GG	GG	GG	GG	TG	TG	GG	GG	GG	TG	GG	GG	GG	GG	TT	TG	GG	GG	GG	GG	TG	GG	TG	GG	GG	TG	TG	TG	TG	TG	TG	GG	GG	GG	GG	GG	TG	TG	GG	GG
OAR1_173889787.1	1	173889787	--	TG	GG	TG	GG	GG	GG	GG	GG	GG	GG	TG	--	GG	GG	GG	TG	GG	GG	GG	GG	TT	TG	GG	GG	GG	GG	TG	GG	TG	GG	GG	TG	TG	TG	TG	TG	TG	GG	GG	GG	GG	GG	TG	TG	GG	GG
OAR1_173940953.1	1	173940953	--	AA	AA	GG	AA	AA	AA	AA	AG	AG	AA	AG	AA	AG	AA	AA	GG	AA	AA	AA	AG	AG	AG	AA	AA	AA	AG	AG	AA	AA	AA	AA	GG	AG	AA	AA	AA	AA	AA	AA	AA	AA	AA	GG	AG	AG	AA
OAR1_173984299.1	1	173984299	--	AG	AA	AG	AA	AA	AA	AA	AG	AG	AA	AG	AG	AA	AA	AA	AA	AA	AA	AA	AG	AG	AG	AA	AA	AA	AG	AA	AA	AG	AA	AA	AG	AG	AG	AG	AG	AG	AA	AA	AA	AA	AA	AG	AG	AA	AA
OAR1_173993336.1	1	173993336	--	AG	AG	AA	GG	AA	AG	GG	AG	AG	AG	AG	AG	AA	GG	GG	AA	GG	GG	AG	AG	AG	AG	AG	AA	AA	AG	AG	AG	AG	GG	AG	AA	AG	AG	GG	AG	GG	AG	AG	AG	AG	AG	AA	AG	AG	AG
OAR1_174084771.1	1	174084771	--	AG	AG	AG	AA	AG	AG	AA	AA	AA	AA	AA	AA	AG	AA	AA	AG	AA	AA	AA	AA	AG	AA	AG	GG	GG	AA	AG	AG	AG	AA	AA	AG	AA	AG	AA	AG	AA	AG	AG	AG	AG	AG	AG	AA	AG	AA
OAR1_174129757.1	1	174129757	--	AG	AG	AA	AA	AG	AG	AA	AA	AA	AA	AG	AA	GG	AA	AA	AG	AA	AA	AA	AA	AA	AG	AG	GG	GG	AA	AA	AG	AG	AA	AA	AA	AG	AG	AA	AG	AA	AG	AG	AG	AG	AG	AA	AG	AA	AA
OAR1_17421390.1	1	17421390	--	TC	TC	CC	CC	CC	TC	CC	CC	TC	CC	CC	TC	TT	CC	CC	CC	CC	CC	CC	CC	CC	CC	TC	CC	TC	CC	TC	CC	TC	CC	CC	CC	CC	TC	CC	CC	TC	CC	CC	TT	CC	CC	CC	CC	TC	CC
OAR1_174220716.1	1	174220716	--	AG	AA	AG	AA	AG	AA	AA	AG	AG	AG	GG	GG	AG	AA	AA	AG	AA	AA	AG	AG	AG	GG	AA	AA	AA	AG	AA	AA	AG	AA	AG	AG	GG	AG	AG	AG	AG	AA	AA	AA	AA	AA	AG	GG	AG	AG
OAR1_17426826.1	1	17426826	--	CC	CC	CC	CC	CC	CC	CC	CC	CC	CC	CC	CC	CC	CC	TC	CC	CC	CC	CC	TC	CC	CC	CC	CC	CC	CC	CC	CC	CC	CC	CC	CC	CC	CC	CC	CC	TC	CC	TC	CC	CC	CC	CC	CC	TC	CC
OAR1_174294162.1	1	174294162	--	TC	TT	TT	TT	TT	TT	TT	TT	TT	TT	TC	TC	TT	TT	TT	TT	TT	TT	TT	TT	TC	TC	TT	TT	TT	TT	TT	TT	TC	TT	TT	TT	TC	TC	TC	TC	TC	TT	TT	TT	TT	TT	TT	TC	TT	TT
OAR1_174344110.1	1	174344110	--	TC	CC	TC	CC	TC	CC	CC	CC	CC	TC	TT	TT	TC	CC	CC	TT	CC	CC	TC	CC	TT	TT	CC	CC	CC	CC	TC	CC	TC	CC	TC	TC	TT	TC	TC	TC	TC	CC	CC	CC	CC	CC	TC	TT	CC	TC
OAR1_174381844.1	1	174381844	--	--	--	AG	GG	--	--	AG	GG	GG	AA	AA	AA	--	GG	AG	AA	AG	GG	AG	GG	AA	AA	--	--	--	AG	AA	--	--	GG	AG	AG	AA	--	AG	--	AG	--	--	--	--	--	AG	AA	GG	AG
OAR1_174387395.1	1	174387395	--	AA	AA	AA	AA	AA	AA	AA	AA	AA	AA	AA	AA	AA	AA	AA	AA	AA	AA	AA	AA	AA	AA	AA	AA	AA	AA	AA	AA	AA	AA	AA	AA	AA	AA	AA	AA	AA	AA	AA	AA	AA	AA	AA	AA	AG	AA
OAR1_174488167.1	1	174488167	--	AA	AA	AG	AA	AA	AA	AA	AA	AA	AA	AA	AA	AA	AA	AA	AG	AA	AA	AA	AA	AG	AA	AA	AA	AA	AA	AG	AA	AA	AA	AA	AG	AA	AA	AA	AA	AA	AA	AA	AA	AA	AA	AG	AA	AG	AA
OAR1_174506919.1	1	174506919	--	GG	AG	AA	AA	GG	AG	AA	AA	AA	AG	AG	GG	AG	AA	AA	AA	AA	AA	AG	AA	AG	AG	AG	GG	GG	AA	AA	AG	GG	AA	AG	AA	AG	GG	AG	GG	AG	AG	AG	AG	AG	AG	AA	AG	AG	AG
OAR1_174516204.1	1	174516204	--	CC	CC	CC	CC	CC	CC	CC	CC	CC	CC	CC	CC	CC	CC	CC	CC	CC	CC	CC	CC	CC	CC	CC	CC	CC	CC	CC	CC	CC	CC	CC	CC	CC	CC	CC	CC	CC	CC	CC	CC	CC	CC	CC	CC	CC	CC
OAR1_174638434.1	1	174638434	--	AG	AG	AG	AG	AG	GG	GG	AA	AG	AG	AG	AA	GG	AG	AG	GG	GG	AG	AA	AA	AG	AG	GG	GG	GG	AG	GG	AG	AG	AA	AG	AG	AG	AG	AG	AG	AA	GG	AG	AG	GG	GG	AG	AG	AG	AG
OAR1_174662731.1	1	174662731	--	TC	CC	CC	TC	CC	CC	CC	CC	CC	CC	TC	TC	CC	CC	TC	CC	CC	CC	CC	CC	TC	TC	CC	CC	CC	CC	CC	CC	TC	TC	CC	CC	TC	TC	TC	TC	TC	CC	CC	CC	CC	CC	CC	TC	CC	CC
OAR1_17466323.1	1	17466323	--	GG	GG	GG	AG	AG	GG	AG	AG	AG	AA	AG	AG	GG	AG	AG	AG	AA	AG	AA	GG	GG	AA	GG	GG	GG	AG	AG	AG	GG	AG	AG	AG	GG	GG	GG	AG	GG	AG	GG	GG	AG	AA	AG	AA	GG	GG
OAR1_174731232.1	1	174731232	--	AC	AA	AA	AC	AA	AA	AA	AA	AA	AA	AC	AC	AA	AA	AC	AA	AA	AA	AA	AA	AA	AC	AA	AA	AA	AA	AA	AA	AC	AC	AA	AA	AA	AC	AC	AC	AC	AA	AA	AA	AA	AA	AA	AC	AA	AA
OAR1_174790984.1	1	174790984	--	GG	GG	GG	AG	AG	GG	GG	GG	GG	AG	GG	AG	GG	GG	AG	GG	GG	GG	AG	GG	GG	GG	GG	GG	GG	GG	GG	GG	GG	AG	AG	GG	GG	GG	GG	GG	GG	GG	GG	GG	GG	GG	GG	GG	GG	AG
OAR1_174806531.1	1	174806531	--	TC	TC	TT	TT	TC	TC	TT	TT	TT	TT	TT	TT	TC	TT	TT	TT	TT	TT	TT	TT	TT	TT	TC	CC	CC	TT	TT	TC	TC	TT	TT	TT	TT	TC	TT	TC	TT	TC	TC	TC	TC	TC	TT	TT	TT	TT
OAR1_174847452.1	1	174847452	--	TC	TT	TC	TC	TT	TC	CC	TT	TC	TC	CC	TC	TC	TC	TC	CC	CC	TC	TT	TT	CC	CC	TC	TT	TT	TC	CC	TT	TC	TT	TC	TC	TC	TC	CC	TC	TC	TC	TT	TT	TC	TC	TC	CC	CC	TC
OAR1_174856446.1	1	174856446	--	AG	GG	GG	AG	GG	AG	AA	GG	AG	AG	AA	AG	AG	AG	AG	AG	AA	AG	GG	GG	AG	AA	AG	GG	GG	AG	AG	GG	AG	GG	AG	GG	AG	AG	AA	AG	AG	AG	GG	GG	AG	AG	GG	AA	AG	AG
OAR1_174903732.1	1	174903732	--	CC	CC	CC	CC	CC	CC	CC	CC	CC	CC	CC	CC	CC	CC	CC	CC	CC	CC	CC	CC	CC	CC	CC	CC	CC	CC	CC	CC	CC	CC	CC	CC	CC	CC	CC	CC	CC	CC	CC	CC	CC	CC	CC	CC	CC	CC
OAR1_174976013.1	1	174976013	--	AA	AA	AA	GG	AG	AG	GG	AA	AG	GG	AG	AG	AG	AG	GG	AG	GG	AG	AG	AA	AG	AG	AG	AA	AA	AG	AG	AA	AA	AG	GG	AA	AG	AA	AG	AA	AA	AG	AA	AA	AG	AG	AA	AG	GG	GG
OAR1_175012572.1	1	175012572	--	AG	AA	AA	AA	AA	AA	AA	AA	AA	AA	GG	AG	AG	AA	AA	AG	AA	AA	AA	AA	AA	GG	AA	AA	AA	AA	AA	AA	AG	AA	AA	AA	AG	AG	AG	AG	AG	AA	AA	AA	AA	AA	AA	GG	AG	AA
OAR1_175040095.1	1	175040095	--	AG	AG	AG	AG	AA	AA	AA	GG	AG	AA	AG	AG	AA	AG	AG	AA	AA	AG	AG	GG	AA	AG	AA	AA	AA	AG	AA	AG	AG	GG	AA	AG	AG	AG	AG	AG	GG	AA	AG	AG	AA	AA	AG	AG	AA	AA
OAR1_175180254.1	1	175180254	--	TC	TC	TC	CC	CC	CC	CC	TT	TC	CC	TC	TC	CC	TC	CC	CC	CC	TC	TC	TT	CC	TC	CC	CC	CC	TC	CC	TC	TC	TC	CC	TC	TC	TC	TC	TC	TC	CC	TC	TC	CC	CC	TC	TC	CC	CC
OAR1_175199648.1	1	175199648	--	CC	CC	CC	CC	CC	CC	CC	CC	CC	CC	CC	CC	CC	CC	CC	CC	CC	CC	CC	CC	CC	CC	CC	CC	CC	CC	CC	CC	CC	CC	CC	CC	CC	CC	CC	CC	CC	CC	CC	CC	CC	CC	CC	CC	CC	CC
OAR1_175334488.1	1	175334488	--	AG	AG	AA	AA	AG	AG	AA	AA	AA	AA	AA	AA	AG	AA	AA	AA	AA	AA	AA	AA	AA	AA	AG	GG	GG	AA	AA	AG	AG	AA	AA	AA	AA	AG	AA	AG	AA	AG	AG	AG	AG	AG	AA	AA	AA	AA
OAR1_175368267.1	1	175368267	--	GG	GG	GG	GG	GG	GG	GG	GG	GG	GG	GG	GG	GG	GG	--	GG	GG	GG	GG	GG	GG	GG	GG	GG	GG	GG	GG	GG	GG	GG	GG	GG	GG	GG	GG	GG	GG	GG	GG	GG	GG	GG	GG	GG	GG	GG
OAR1_175397767.1	1	175397767	--	TT	TT	TC	CC	TC	TC	CC	TT	TC	CC	TC	TC	TC	TC	CC	CC	CC	TC	TC	TT	TC	TC	TC	TT	TT	TC	CC	TT	TT	TC	CC	TC	TC	TT	TC	TT	TC	TC	TT	TT	TC	TC	TC	TC	CC	CC
OAR1_175474366.1	1	175474366	--	AG	AG	GG	AG	AG	AA	AA	GG	AG	AG	AG	GG	AA	AG	AG	AG	AA	AG	GG	GG	AG	AG	AA	AA	AA	AG	AG	AG	AG	GG	AG	GG	AG	AG	AG	AG	AG	AA	AG	AG	AA	AA	GG	AG	AG	AG
OAR1_175509216.1	1	175509216	--	TT	TT	TT	TT	TT	TT	TT	TT	TT	TT	TT	TT	TT	TT	TT	TT	TT	TT	TT	TT	TT	TT	TT	TT	TT	TT	TT	TT	TT	TT	TT	TT	TT	TT	TT	TT	TT	TT	TT	TT	TT	TT	TT	TT	TT	TT
OAR1_175548020.1	1	175548020	--	TG	TG	GG	TG	TG	TT	TT	GG	TG	TG	TG	GG	TT	TG	TG	TG	TT	TG	GG	GG	GG	TG	TT	TT	TT	TG	TG	TG	TG	GG	TG	GG	TG	TG	TG	TG	TG	TT	TG	TG	TT	TT	GG	TG	TG	TG
OAR1_175663713.1	1	175663713	--	TT	TT	TT	TC	TT	TC	TC	TT	TC	TT	TC	TT	TC	TC	TT	TC	TC	TC	TT	TT	TT	TC	TC	TT	TT	TT	TT	TT	TT	TT	TC	TT	TC	TT	TC	TT	TT	TT	TT	TT	TC	TC	TT	TC	TC	TC
OAR1_175699560.1	1	175699560	--	CC	CC	TC	CC	CC	CC	CC	CC	CC	CC	CC	CC	CC	CC	CC	TC	CC	CC	CC	CC	TT	CC	CC	CC	CC	CC	TC	CC	CC	CC	CC	TC	CC	CC	CC	CC	TC	CC	CC	CC	CC	CC	TC	CC	CC	CC
OAR1_175839971.1	1	175839971	--	--	--	--	AG	AA	AG	GG	--	--	AG	--	AG	AG	--	AG	--	GG	--	--	--	--	GG	AG	AA	AA	--	--	--	--	--	AG	--	--	AG	--	AG	--	AG	--	--	AG	AG	--	--	GG	AG
OAR1_175957082.1	1	175957082	--	TC	TC	CC	CC	TC	TC	CC	CC	CC	CC	CC	CC	TC	CC	CC	CC	CC	CC	CC	CC	CC	CC	TC	TT	TT	CC	CC	TC	TC	CC	CC	CC	CC	TC	CC	TC	CC	TC	TC	TC	TC	TC	CC	CC	CC	CC
OAR1_175962812.1	1	175962812	--	TC	TC	TT	TC	CC	TC	TC	TT	TT	CC	TC	TC	CC	TT	CC	TC	TC	TT	TC	TT	TT	TC	TC	CC	CC	TC	TC	TC	TC	TC	TC	TT	TC	TC	TT	TC	TT	CC	TC	TC	TC	TC	TT	TC	TT	TC
OAR1_175986257.1	1	175986257	--	TC	TC	TT	TT	TC	TC	TT	TT	TT	TT	TT	TT	TC	TT	TT	TT	TT	TT	TT	TT	TT	TT	TC	CC	CC	TT	TT	TC	TC	TT	TT	TT	TT	TC	TT	TC	TT	TC	TC	TC	TC	TC	TT	TT	TT	TT
OAR1_1762874.1	1	1762874	--	AG	AG	GG	AA	AA	AG	AG	AA	AG	AG	AG	AG	AG	AA	AA	AG	GG	AG	AA	AG	AG	AA	AG	GG	GG	AA	AG	AA	AG	AA	AA	AA	AA	GG	AA	AG	AA	AA	AA	AA	AA	AG	AG	AG	GG	AA
OAR1_176300432.1	1	176300432	--	CC	CC	CC	TT	TC	TC	TT	CC	TC	TT	TC	TT	TC	TC	TT	TC	TT	TC	TC	CC	CC	TT	TC	CC	CC	TC	TC	CC	CC	TC	TT	CC	TC	TC	TC	TC	CC	TC	CC	CC	TC	TC	CC	TC	TC	TT
OAR1_176389470.1	1	176389470	--	GG	AG	AA	AA	AG	AG	AA	AA	AA	AA	AG	AA	AG	AA	AA	AA	AA	AA	AA	AA	AA	AA	AG	GG	GG	AA	AA	AG	GG	AA	AA	AA	AA	AG	AG	AG	AA	AG	AG	AG	AG	AG	AA	AG	AA	AA
OAR1_176418046.1	1	176418046	--	AA	AA	AA	AA	AA	AA	AA	AA	AA	AA	AA	AA	AA	AA	AA	AA	AA	AA	AA	AA	AA	AA	AA	AA	AA	AA	AA	AA	AA	AA	AA	AA	AA	AA	AA	AA	AG	AA	AA	AA	AA	AA	AA	AA	AA	AA
OAR1_176438106.1	1	176438106	--	GG	GG	GG	GG	GG	GG	GG	GG	GG	GG	GG	GG	GG	GG	GG	GG	GG	GG	GG	GG	GG	GG	GG	GG	GG	GG	GG	GG	GG	GG	GG	GG	GG	GG	GG	GG	GG	GG	GG	GG	GG	GG	GG	GG	GG	GG
OAR1_176570961.1	1	176570961	--	CC	CC	TC	TC	TC	CC	TC	CC	CC	TT	TC	TT	TC	CC	TT	TT	TC	CC	TC	CC	TC	TT	CC	CC	CC	TC	TT	CC	CC	TC	TC	TC	TC	TC	CC	TC	CC	TC	CC	CC	CC	CC	TC	TC	TC	TC
OAR1_176625383.1	1	176625383	--	TT	TG	GG	TG	TG	TT	TG	GG	TG	GG	TG	GG	TG	TG	GG	GG	TG	TG	GG	GG	TG	GG	TT	TT	TT	GG	GG	TG	TT	GG	TG	GG	GG	TG	TT	TG	TG	TG	TG	TG	TT	TT	GG	TG	TG	TG
OAR1_176663430.1	1	176663430	--	CC	CC	AC	CC	CC	CC	AC	CC	CC	AC	AC	CC	AC	CC	AC	AA	AC	CC	CC	CC	AC	AC	CC	CC	CC	AC	AA	CC	CC	CC	CC	AC	AC	CC	CC	CC	CC	AC	CC	CC	CC	CC	AC	AC	AC	CC
OAR1_176699214_X.1	1	176699215	--	TC	CC	CC	TC	CC	TC	TC	CC	TC	CC	TC	CC	CC	TC	CC	CC	TC	TC	CC	CC	TC	CC	TC	CC	CC	CC	CC	CC	TC	CC	TC	CC	CC	CC	TT	CC	TC	CC	CC	CC	TC	TC	CC	TC	TT	TC
OAR1_176728344.1	1	176728344	--	TC	TC	CC	TC	TT	TC	TC	CC	CC	TT	TC	TT	TT	CC	TT	TC	TC	CC	TC	CC	TC	TT	TC	TT	TT	TC	TC	TC	TC	TC	TC	CC	TC	TT	CC	TT	TC	TT	TC	TC	TC	TC	CC	TC	CC	TC
OAR1_176779276.1	1	176779276	--	CC	TC	TC	TC	TC	CC	CC	TT	TC	TC	CC	TT	CC	TC	TC	CC	CC	TC	TT	TT	TC	TC	CC	CC	CC	TC	CC	TC	CC	TT	TC	TC	TC	TC	CC	TC	TC	CC	TC	TC	CC	CC	TC	CC	TC	TC
OAR1_176843112_X.1	1	176843113	--	TT	TT	TC	TT	TT	TT	TC	TT	TT	TC	TC	TT	TC	TT	TC	CC	TC	TT	TT	TT	TC	TC	TT	TT	TT	TC	CC	TT	TT	TT	TT	TC	TC	TT	TT	TT	TT	TC	TT	TT	TT	TT	TC	TC	TT	TT
OAR1_176981757.1	1	176981757	--	AA	AA	AA	AG	AA	AG	GG	AA	AG	AG	AG	AA	AG	AG	AG	AG	GG	AG	AA	AA	AA	AG	AG	AA	AA	AG	AG	AA	AA	AA	AG	AA	AG	AA	AG	AA	AA	AG	AA	AA	AG	AG	AA	AG	GG	AG
OAR1_177013374.1	1	177013374	--	TT	TT	TC	TC	TC	TT	TC	TT	TT	CC	TC	CC	TC	TT	CC	CC	TC	TT	TC	TT	TC	CC	TT	TT	TT	TC	CC	TT	TT	TC	TC	TC	TC	TC	TT	TC	TC	TC	TT	TT	TT	TT	TC	TC	TT	TC
OAR1_177088394.1	1	177088394	--	GG	GG	GG	GG	GG	GG	GG	GG	GG	GG	GG	GG	GG	GG	GG	GG	GG	GG	GG	GG	GG	GG	GG	GG	GG	GG	GG	GG	GG	GG	GG	GG	GG	GG	GG	GG	GG	GG	GG	GG	GG	GG	GG	GG	GG	GG
OAR1_177098302.1	1	177098302	--	CC	TC	TC	TT	TC	TC	TT	TT	TT	TT	TC	TT	TC	TT	TT	TC	TT	TT	TT	TT	CC	TT	TC	CC	CC	TT	TC	TC	CC	TT	TT	TC	TT	TC	TC	TC	TC	TC	TC	TC	TC	TC	TC	TC	TT	TT
OAR1_177213704.1	1	177213704	--	TC	CC	CC	TT	TC	TC	TT	CC	TC	TT	TT	TT	TC	TC	TT	TC	TT	TC	TC	CC	TC	TT	TC	CC	CC	TC	TC	CC	TC	TC	TT	CC	TC	TC	TT	TC	TC	TC	CC	CC	TC	TC	CC	TT	TT	TT
OAR1_177286928.1	1	177286928	--	--	--	--	--	--	--	--	--	--	--	--	--	--	--	--	--	--	--	--	--	--	--	--	--	--	--	--	--	--	--	--	--	--	--	--	--	--	--	--	--	--	--	--	--	--	--
OAR1_17755700.1	1	17755700	--	AG	AG	GG	AG	AG	AG	GG	GG	AA	AG	GG	AG	AA	AG	AG	GG	AA	AG	AG	AG	GG	GG	AG	GG	AG	GG	AG	GG	AG	GG	AG	GG	GG	AG	GG	GG	AA	GG	AG	AA	GG	AA	GG	AG	AA	GG
OAR1_177588419.1	1	177588419	--	AC	CC	CC	AC	AC	CC	AC	CC	CC	AA	AA	AA	AC	CC	AA	AC	AC	CC	AC	CC	AC	AA	CC	CC	CC	AC	AC	CC	AC	AC	AC	CC	AC	AC	AC	AC	AC	AC	CC	CC	CC	CC	CC	AA	AC	AC
OAR1_177619398.1	1	177619398	--	TC	CC	CC	TC	TC	CC	TC	TC	CC	TT	TT	TT	TC	CC	TT	TC	TC	CC	TC	CC	TC	TT	CC	CC	CC	TC	TC	CC	TC	TC	TC	CC	TC	TC	TC	TC	TT	TC	CC	CC	CC	CC	CC	TT	TC	TC
OAR1_177674843.1	1	177674843	--	GG	GG	GG	AG	AG	GG	GG	GG	GG	AG	GG	AG	GG	GG	AG	GG	GG	GG	AG	GG	AG	GG	GG	GG	GG	GG	GG	GG	GG	AG	AG	GG	GG	GG	GG	GG	GG	GG	GG	GG	GG	GG	GG	GG	GG	AG
OAR1_177721468.1	1	177721468	--	GG	GG	GG	GG	GG	GG	GG	GG	GG	GG	GG	GG	GG	GG	GG	GG	GG	GG	GG	GG	GG	GG	GG	GG	GG	GG	GG	GG	GG	GG	GG	GG	GG	GG	GG	GG	GG	GG	GG	GG	GG	GG	GG	GG	GG	GG
OAR1_177737794.1	1	177737794	--	TC	TC	TT	CC	CC	TC	CC	TC	TC	CC	TT	CC	TC	TC	CC	TT	CC	TT	TC	TC	TC	TC	TC	CC	TT	TC	CC	TC	CC	TC	CC	TT	TT	TT	CC	TC	TC	CC	TC	TC	TC	CC	TT	TC	TT	TT
OAR1_177792772.1	1	177792772	--	GG	GG	GG	GG	GG	GG	GG	GG	GG	GG	GG	GG	GG	GG	GG	GG	GG	GG	GG	GG	GG	GG	GG	GG	GG	GG	GG	GG	GG	GG	GG	GG	GG	GG	GG	GG	GG	GG	GG	GG	GG	GG	GG	GG	GG	GG
OAR1_177805968.1	1	177805968	--	CC	CC	CC	CC	CC	CC	CC	CC	CC	CC	CC	CC	CC	CC	CC	CC	CC	CC	CC	CC	CC	CC	CC	CC	CC	CC	CC	CC	CC	CC	CC	CC	CC	CC	CC	CC	CC	CC	CC	CC	CC	CC	CC	CC	TC	CC
OAR1_177821843.1	1	177821843	--	TT	TT	TT	TT	TT	TT	TT	TT	TT	TT	TT	TT	TT	TT	TT	TT	TT	TT	TT	TT	TT	TT	TT	TT	TT	TT	TT	TT	TT	TT	TT	TT	TT	TT	TT	TT	TT	TT	TT	TT	TT	TT	TT	TT	TG	TT
OAR1_17787735_X.1	1	17787735	--	GG	AG	AG	GG	AG	GG	AG	AG	GG	GG	GG	GG	GG	AG	GG	GG	GG	AG	GG	AG	GG	GG	AG	GG	AG	AG	GG	AG	GG	AG	GG	AG	GG	AG	GG	GG	GG	GG	AG	GG	AG	--	AG	GG	GG	AG
OAR1_178052018.1	1	178052018	--	GC	GG	GG	GC	GG	GC	GC	GC	GC	GG	GC	GC	GG	GC	GG	GG	GC	GC	GG	GG	GG	GC	GC	GG	GG	GG	GG	GG	GC	GG	GC	GG	GG	GC	CC	GC	GC	GG	GG	GG	GC	GC	GG	GC	CC	GC
OAR1_178163941.1	1	178163941	--	AG	AG	GG	AG	AA	AG	GG	GG	GG	AG	GG	AG	AG	GG	AG	GG	GG	GG	AG	GG	GG	GG	AG	AA	AA	GG	GG	AG	AG	AG	AG	GG	GG	AG	GG	AG	GG	AG	AG	AG	AG	AG	GG	GG	GG	AG
OAR1_178200688.1	1	178200688	--	TC	TT	TT	TC	TT	TC	TC	TC	TC	TT	TC	TC	TT	TC	TT	TT	TC	TC	TT	TT	TC	TC	TC	TT	TT	TT	TT	TT	TC	TT	TC	TT	TT	TC	CC	TC	TC	TT	TT	TT	TC	TC	TT	TC	CC	TC
OAR1_178235093.1	1	178235093	--	AA	AG	GG	GG	AG	AG	GG	AG	GG	GG	AG	GG	AG	GG	GG	GG	GG	GG	GG	GG	GG	GG	AG	AA	AA	GG	GG	AG	AA	GG	GG	GG	GG	AG	AG	AG	AG	AG	AG	AG	AG	AG	GG	AG	GG	GG
OAR1_178282136.1	1	178282136	--	CC	CC	CC	CC	CC	CC	TC	CC	CC	TC	TC	CC	TC	CC	TC	TC	TC	CC	CC	CC	CC	TC	CC	CC	CC	TC	TC	CC	CC	CC	CC	CC	TC	CC	CC	CC	TC	TC	CC	CC	CC	CC	CC	TC	CC	CC
OAR1_178320448.1	1	178320448	--	AA	AA	AA	AC	AC	AC	AC	AA	AC	AC	AA	AC	AA	AC	AA	AA	AC	AC	AC	AA	AA	AA	AC	AA	AA	AA	AA	AA	AA	AA	CC	AA	AA	AA	AC	AA	AA	AA	AA	AA	AC	AC	AA	AA	AC	CC
OAR1_178364287.1	1	178364287	--	CC	AC	AA	AC	AC	AC	AA	AC	AA	AA	AC	AA	AC	AA	AC	AA	AA	AA	AA	AA	AA	AA	AC	CC	CC	AA	AA	AC	CC	AC	AA	AA	AA	AC	AC	AC	CC	AC	AC	AC	AC	AC	AA	AC	AA	AA
OAR1_178395437.1	1	178395437	--	TT	TT	TT	TC	TT	TT	TT	TT	TT	TT	TT	TT	TT	TT	TC	TT	TT	TT	TT	TT	TT	TT	TT	TT	TT	TT	TT	TT	TT	TC	TT	TT	TT	TT	TT	TT	TC	TT	TT	TT	TT	TT	TT	TT	TT	TT
OAR1_178425307.1	1	178425307	--	CC	CC	CC	CC	CC	CC	CC	CC	CC	CC	CC	CC	CC	CC	CC	CC	CC	CC	CC	CC	CC	CC	CC	CC	CC	CC	CC	CC	CC	CC	CC	CC	CC	CC	CC	CC	CC	CC	CC	CC	CC	CC	CC	CC	TC	CC
OAR1_178458488.1	1	178458488	--	TG	TG	TT	GG	GG	GG	GG	TT	TG	GG	TG	TG	GG	TG	GG	TG	GG	TG	TG	TT	TT	TG	GG	GG	GG	TG	TG	TG	TG	TG	GG	TT	TG	TG	TG	TG	TG	GG	TG	TG	GG	GG	TT	TG	GG	GG
OAR1_178473782.1	1	178473782	--	AA	AG	GG	AA	AA	AA	AA	AG	AG	AA	AA	AG	AA	AG	AA	AG	AA	AG	AG	GG	AG	AG	AA	AA	AA	AG	AG	AG	AA	AG	AA	GG	AG	AG	AA	AG	AA	AA	AG	AG	AA	AA	GG	AA	AA	AA
OAR1_178526789.1	1	178526789	--	TC	TC	CC	CC	TT	TC	CC	TC	CC	TC	CC	TC	TC	CC	CC	CC	CC	CC	TC	CC	CC	CC	TC	TT	TT	CC	CC	TC	TC	CC	TC	CC	CC	TC	CC	TC	TT	TC	TC	TC	TC	TC	CC	CC	CC	TC
OAR1_178552948.1	1	178552948	--	CC	CC	TC	TC	CC	CC	CC	CC	CC	CC	CC	TC	CC	CC	TC	TC	CC	CC	CC	CC	TC	TC	CC	CC	CC	CC	TC	CC	CC	TC	CC	TC	CC	TC	CC	TC	CC	CC	CC	CC	CC	CC	TC	CC	CC	CC
OAR1_178597536.1	1	178597536	--	CC	--	--	TC	CC	CC	CC	--	--	CC	CC	TC	CC	--	TC	TC	CC	--	--	--	TC	TC	CC	CC	CC	--	TC	--	CC	--	CC	--	--	TC	CC	TC	TC	CC	--	--	CC	CC	--	CC	CC	CC
OAR1_178637159.1	1	178637159	--	AA	AA	AG	AG	AA	AA	AG	AA	AA	AG	AG	AG	AG	AA	GG	GG	AG	AA	AA	AA	AG	GG	AA	AA	AA	AG	GG	AA	AA	AG	AA	AG	AG	AG	AA	AG	AA	AG	AA	AA	AA	AA	AG	AG	AA	AA
OAR1_178652326.1	1	178652326	--	CC	CC	CC	CC	TC	CC	CC	TC	CC	TC	CC	TC	CC	CC	CC	CC	CC	CC	TC	CC	CC	CC	CC	CC	CC	CC	CC	CC	CC	CC	TC	CC	CC	CC	CC	CC	TC	CC	CC	CC	CC	CC	CC	CC	TC	TC
OAR1_178683784.1	1	178683784	--	AG	AA	AG	GG	AG	AG	GG	AG	AG	GG	GG	GG	AG	AG	GG	GG	GG	AG	AG	AA	GG	GG	AG	AA	AA	AG	GG	AA	AG	AG	GG	AG	AG	AG	GG	AG	AG	AG	AA	AA	AG	AG	AG	GG	GG	GG
OAR1_178739298.1	1	178739298	--	AA	AG	GG	AG	AG	AA	AA	GG	AG	AG	AA	GG	AA	AG	AG	AG	AA	AG	GG	GG	GG	AG	AA	AA	AA	AG	AG	AG	AA	GG	AG	GG	AG	AG	AA	AG	GG	AA	AG	AG	AA	AA	GG	AA	AG	AG
OAR1_178780522.1	1	178780522	--	CC	TC	TT	CC	TC	CC	CC	TT	TC	TC	CC	TT	CC	TC	CC	TC	CC	TC	TT	TT	TC	TC	CC	CC	CC	TC	TC	TC	CC	TC	TC	TT	TC	TC	CC	TC	TT	CC	TC	TC	CC	CC	TT	CC	TC	TC
OAR1_178805926.1	1	178805926	--	GG	AG	AA	AG	AG	GG	GG	AA	AG	AG	GG	AA	GG	AG	AG	AG	GG	AG	AA	AA	AG	AG	GG	GG	GG	AG	AG	AG	GG	AA	AG	AA	AG	AG	GG	AG	AA	GG	AG	AG	GG	GG	AA	GG	AG	AG
OAR1_178833476.1	1	178833476	--	CC	TC	TT	CC	TC	CC	CC	TT	TC	TC	CC	TT	CC	TC	CC	TC	CC	TC	TT	TT	TT	TC	CC	CC	--	TC	TC	TC	CC	TC	TC	TT	TC	TC	CC	TC	TT	CC	TC	TC	CC	CC	TT	CC	TC	TC
OAR1_178909323.1	1	178909323	--	AG	AG	AG	AG	AG	AG	AG	AA	AA	AG	AG	AA	GG	AA	GG	GG	AG	AA	AA	AA	GG	AG	AG	GG	GG	AG	GG	AG	AG	AG	AA	AG	AG	AG	AA	AG	AG	GG	AG	AG	AG	AG	AG	AG	AG	AA
OAR1_178942842.1	1	178942842	--	GG	AG	AG	GG	AG	GG	AG	AA	AG	AA	AG	AA	AG	AG	AG	AG	AG	AG	AA	AA	GG	AA	GG	GG	GG	AA	AG	AG	GG	AG	AG	AG	AA	AG	GG	AG	AG	AG	AG	AG	GG	GG	AG	AG	--	AG
OAR1_178984114.1	1	178984114	--	TT	TC	CC	TC	TT	TT	TC	TC	TC	TC	TC	TT	TC	TC	CC	CC	TC	TC	TC	CC	CC	TC	TT	TT	TT	CC	CC	TC	TT	CC	TT	CC	CC	TT	TT	TT	TC	TC	TC	TC	TT	TT	CC	TC	TT	TT
OAR1_179065695.1	1	179065695	--	--	CC	CC	TC	CC	--	TC	CC	--	CC	TC	--	CC	--	CC	CC	TC	--	CC	CC	TC	TC	--	CC	CC	CC	CC	CC	--	CC	--	CC	CC	--	TT	--	--	CC	CC	CC	--	--	CC	TC	TT	--
OAR1_179191319.1	1	179191319	--	TC	CC	TC	TC	TC	CC	TC	TC	CC	TT	TT	TC	TC	CC	TT	TT	TC	CC	TC	CC	TT	TC	CC	CC	CC	TC	TT	CC	TC	TC	TC	TC	TC	CC	TC	CC	TT	TC	CC	CC	CC	CC	TC	TT	TC	TC
OAR1_179230266.1	1	179230266	--	TC	CC	CC	CC	CC	CC	TC	CC	CC	TC	TT	CC	TC	CC	TC	TC	TC	CC	CC	CC	CC	TC	CC	CC	CC	TC	TC	CC	TC	CC	CC	CC	TC	CC	TC	CC	CC	TC	CC	CC	CC	CC	CC	TT	CC	CC
OAR1_179252870.1	1	179252870	--	AG	AA	AG	AG	AA	AA	AG	AA	AA	AG	GG	AA	AG	AA	GG	GG	AG	AA	AA	AA	AG	AG	AA	AA	AA	AG	GG	AA	AG	AG	AA	AG	AG	AA	AG	AA	AA	AG	AA	AA	AA	AA	AG	GG	AA	AA
OAR1_179373806.1	1	179373806	--	CC	CC	CC	CC	CC	CC	TC	CC	CC	TC	TC	CC	TC	CC	TC	TC	TC	CC	CC	CC	TC	TC	CC	CC	CC	TC	TC	CC	CC	CC	CC	CC	TC	CC	CC	CC	TC	TC	CC	CC	CC	CC	CC	TC	TC	CC
OAR1_179380934.1	1	179380934	--	AG	AA	AG	AG	AG	AA	AG	AG	AA	GG	GG	GG	AG	AA	GG	GG	AG	AA	AG	AA	AG	GG	AA	AA	AA	AG	GG	AA	AG	AG	AG	AG	AG	AG	AG	AG	AG	AG	AA	AA	AA	AA	AG	GG	AG	AG
OAR1_179407611.1	1	179407611	--	AA	AT	AT	AA	AT	AA	AA	TT	AT	AT	AA	AT	AA	AT	AA	AA	AA	AT	TT	TT	AA	AA	AA	AA	AA	AT	AA	AT	AA	AT	AT	AT	AT	AA	AA	AA	AT	AA	AT	AT	AA	AA	AT	AA	AT	AT
OAR1_179485924.1	1	179485924	--	TC	CC	TC	TC	CC	CC	TC	CC	CC	TC	TT	TC	TC	CC	TT	TT	TC	CC	CC	CC	TC	TT	CC	CC	CC	TC	TT	CC	TC	TC	CC	TC	TC	TC	TC	TC	CC	TC	CC	CC	CC	CC	TC	TT	TC	CC
OAR1_179518897.1	1	179518897	--	AG	AG	AG	AG	AG	AA	AG	GG	AG	GG	GG	AG	AG	AG	GG	AG	AG	AG	GG	GG	AG	AG	AA	AA	AA	GG	AG	AG	AG	GG	AG	AG	GG	AA	AG	AA	GG	AG	AG	AG	AA	AA	AG	GG	AG	AG
OAR1_179537892.1	1	179537892	--	AC	AC	AC	AC	AC	CC	AC	AA	AC	AA	AA	AC	AC	AC	AA	AC	AC	AC	AA	AA	AC	AC	CC	CC	CC	AA	AC	AC	AC	AA	AC	AC	AA	CC	AC	CC	AA	AC	AC	AC	CC	CC	AC	AA	AC	AC
OAR1_179597158.1	1	179597158	--	TC	CC	CC	CC	CC	CC	CC	CC	CC	CC	TC	CC	CC	CC	CC	CC	CC	CC	CC	CC	TC	CC	CC	CC	CC	CC	CC	CC	TC	CC	CC	CC	CC	CC	TC	CC	TC	CC	CC	CC	CC	CC	CC	TC	TC	CC
OAR1_179646359.1	1	179646359	--	AG	AG	AG	AG	AG	AA	AG	GG	AG	GG	GG	GG	AG	AG	GG	AG	AG	AG	GG	GG	AG	GG	AA	AA	AA	GG	AG	AG	AG	GG	AG	AG	GG	AG	AG	AG	GG	AG	AG	AG	AA	AA	AG	GG	AG	AG
OAR1_179699772.1	1	179699772	--	AG	AG	AG	AG	GG	GG	AG	AG	AG	AG	AA	GG	AG	AG	AA	AG	AG	AG	AG	AA	GG	AG	GG	GG	GG	AA	AG	AG	AG	AA	GG	AG	AA	GG	AG	GG	GG	AG	AG	AG	GG	GG	AG	AA	GG	GG
OAR1_179786060.1	1	179786060	--	GG	GG	GG	GG	GG	GG	GG	GG	GG	GG	GG	GG	GG	GG	GG	GG	GG	GG	GG	GG	GG	GG	GG	GG	GG	GG	GG	GG	GG	GG	GG	GG	GG	GG	GG	GG	GG	GG	GG	GG	GG	GG	GG	GG	GG	GG
OAR1_179807744.1	1	179807744	--	TC	TC	TC	TC	TC	TT	TC	CC	TC	CC	CC	CC	TC	TC	CC	TC	TC	TC	CC	CC	TC	CC	TT	TT	TT	CC	TC	TC	TC	CC	TC	TC	CC	TC	TC	TC	TC	TC	TC	TC	TT	TT	TC	CC	TC	TC
OAR1_179845896.1	1	179845896	--	TC	TC	TC	CC	TC	CC	TC	TT	TC	TT	TT	TT	TC	TC	TC	TC	TC	TC	TT	TT	TC	TT	CC	CC	CC	TT	TC	TC	TC	TC	TC	TC	TT	TC	TC	TC	TC	TC	TC	TC	CC	CC	TC	TT	CC	TC
OAR1_179946815.1	1	179946815	--	AA	AA	AG	AG	AA	AA	AA	AA	AA	AA	AA	AA	AA	AA	AG	AG	AA	AA	AA	AA	AG	AA	AA	AA	AA	AA	AG	AA	AA	AG	AA	AG	AA	AA	AA	AA	AG	AA	AA	AA	AA	AA	AG	AA	AA	AA
OAR1_179977305.1	1	179977305	--	CC	CC	AC	CC	AC	CC	CC	AC	CC	AC	CC	AC	CC	CC	CC	AC	CC	CC	AC	CC	AA	CC	CC	CC	CC	CC	AC	CC	CC	CC	AC	AC	CC	CC	CC	CC	AC	CC	CC	CC	CC	CC	AC	CC	AC	AC
OAR1_180036334.1	1	180036334	--	GG	GG	AG	GG	AG	GG	GG	AG	GG	AG	GG	AA	GG	GG	GG	AG	GG	GG	AG	GG	AA	AG	GG	GG	GG	GG	AG	GG	GG	GG	AG	AG	GG	AG	GG	AG	AA	GG	GG	GG	GG	GG	AG	GG	GG	AG
OAR1_180064138.1	1	180064138	--	TC	CC	TC	CC	CC	CC	CC	CC	CC	CC	TC	CC	CC	CC	CC	TC	CC	CC	CC	CC	TC	CC	CC	CC	CC	CC	TC	CC	TC	CC	CC	TC	CC	CC	TC	CC	TC	CC	CC	CC	CC	CC	TC	TC	CC	CC
OAR1_180106392.1	1	180106392	--	AA	AG	AG	AG	AG	AA	AG	GG	AG	GG	AG	GG	AG	AG	GG	AG	AG	AG	GG	GG	AA	GG	AA	AA	AA	GG	AG	AG	AA	GG	AG	AG	GG	AG	AA	AG	GG	AG	AG	AG	AA	AA	AG	AG	AA	AG
OAR1_180150573.1	1	180150573	--	TC	TC	TC	TT	TC	TC	TT	TT	TT	TT	TT	TT	TC	TT	TT	TC	TT	TT	TT	TT	TC	TT	TC	CC	CC	TT	TC	TC	TC	TT	TT	TC	TT	TC	TT	TC	TT	TC	TC	TC	TC	TC	TC	TT	TT	TT
OAR1_180180507.1	1	180180507	--	AG	AA	AA	AG	AG	AA	AG	AG	AA	GG	GG	GG	AG	AA	GG	AG	AG	AA	AG	AA	AG	GG	AA	AA	AA	AG	AG	AA	AG	AG	AG	AA	AG	AG	AG	AG	GG	AG	AA	AA	AA	AA	AA	GG	AG	AG
OAR1_180220343.1	1	180220343	--	AG	AA	AA	AG	AA	AA	AA	AA	AA	AA	AG	AA	AA	AA	AG	AA	AA	AA	AA	AA	AA	AA	AA	AA	AA	AA	AA	AA	AG	AG	AA	AA	AA	AA	AG	AA	AA	AA	AA	AA	AA	AA	AA	AG	AA	AA
OAR1_180318360.1	1	180318360	--	CC	TC	TT	CC	TC	CC	CC	TT	TC	TC	CC	TT	CC	TC	CC	TC	CC	TC	TT	TT	TC	TC	CC	CC	CC	TC	TC	TC	CC	TC	TC	TT	TC	TC	CC	TC	TT	CC	TC	TC	CC	CC	TT	CC	TC	TC
OAR1_180324632.1	1	180324632	--	AA	AG	AG	AG	AG	AA	AA	GG	AG	AG	AA	AG	AA	AG	AG	AA	AA	AG	GG	GG	AA	AA	AA	AA	AA	AG	AA	AG	AA	GG	AG	AG	AG	AA	AA	AA	GG	AA	AG	AG	AA	AA	AG	AA	AG	AG
OAR1_180352827.1	1	180352827	--	TT	AT	AT	TT	AT	TT	TT	AA	AT	AT	TT	AT	TT	AT	TT	TT	TT	AT	AA	AA	TT	TT	TT	TT	TT	AT	TT	AT	TT	AT	AT	AT	AT	TT	TT	TT	AA	TT	AT	AT	TT	TT	AT	TT	AT	AT
OAR1_18052854.1	1	18052854	--	TC	TC	TT	TT	TT	TC	TT	TT	TC	TT	TT	TC	CC	TT	TT	TT	TT	TT	TT	TT	TT	TT	TC	TT	TC	TT	TC	TT	TC	TT	TT	TT	TT	TC	TT	TT	TC	TT	TT	CC	TT	TT	TT	TT	TC	TT
OAR1_181452100.1	1	181452100	--	AA	AA	AA	AA	AA	AA	AG	AA	AA	AG	AG	AG	AG	AA	AG	AG	AG	AA	AA	AA	AA	GG	AA	AA	AA	AG	AG	AA	AA	AA	AA	AA	AG	AG	AA	AG	AA	AG	AA	AA	AA	AA	AA	AG	AG	AA
OAR1_181464978.1	1	181464978	--	TT	TG	TG	TT	TG	TT	TT	TG	TG	TG	TT	TG	TT	TG	TT	TT	TT	TG	GG	GG	TT	TT	TT	TT	TT	TG	TT	TG	TG	TG	TG	TG	TG	TT	TT	TT	TT	TT	TG	TG	TT	TT	TG	TG	TT	TG
OAR1_181511656.1	1	181511656	--	AA	AA	AG	AG	AA	AA	AA	AA	AA	AA	AA	AA	AA	AA	AG	AG	AA	AA	AA	AA	AG	AA	AA	AA	AA	AA	AG	AA	AA	AG	AA	AG	AA	AA	AA	AA	AA	AA	AA	AA	AA	AA	AG	AA	AG	AA
OAR1_181517705.1	1	181517705	--	TT	TT	TG	TG	TG	TT	TT	TT	TT	TG	TT	TG	TT	TT	TG	TG	TT	TT	TG	TT	TG	TT	TT	TT	TT	TT	TG	TT	TG	TG	TG	TG	TT	TT	TT	TT	TT	TT	TT	TT	TT	TT	TG	TG	TG	TG
OAR1_181579456.1	1	181579456	--	CC	TC	TC	TC	TC	CC	CC	TC	TC	TC	CC	TT	CC	TC	TC	CC	CC	TC	TT	TT	TC	TC	CC	CC	CC	TC	CC	TC	TC	TT	TC	TC	TC	TC	CC	TC	CC	CC	TC	TC	CC	CC	TC	TC	TC	TC
OAR1_181601572.1	1	181601572	--	GG	AG	AG	AG	AG	GG	GG	AG	AG	AG	GG	AG	GG	AG	AG	GG	GG	AG	AA	AA	AG	GG	GG	GG	GG	AG	GG	AG	AG	AA	AG	AG	AG	GG	GG	GG	GG	GG	AG	AG	GG	GG	AG	AG	AG	AG
OAR1_181636808.1	1	181636808	--	CC	CC	TC	CC	CC	CC	CC	TC	CC	CC	CC	TC	CC	CC	CC	TC	CC	CC	CC	CC	TT	TC	CC	CC	CC	CC	TC	CC	CC	CC	CC	TC	CC	TC	CC	TC	TT	CC	CC	CC	CC	CC	TC	CC	TC	CC
OAR1_181645778.1	1	181645778	--	GG	GG	TG	GG	GG	GG	GG	TG	GG	GG	GG	GG	GG	GG	GG	TG	GG	GG	GG	GG	TT	GG	GG	GG	GG	GG	TG	GG	GG	GG	GG	TG	GG	GG	GG	GG	TT	GG	GG	GG	GG	GG	TG	GG	TG	GG
OAR1_181715990.1	1	181715990	--	CC	CC	CC	CC	CC	CC	CC	CC	CC	CC	CC	CC	CC	CC	CC	CC	CC	CC	CC	CC	CC	CC	CC	CC	CC	CC	CC	CC	CC	CC	CC	CC	CC	CC	CC	CC	CC	CC	CC	CC	CC	CC	CC	CC	TC	CC
OAR1_181759212.1	1	181759212	--	AA	AG	GG	AG	AG	AA	AG	AG	AG	GG	AG	GG	AG	AG	GG	GG	AG	AG	GG	GG	GG	GG	AG	AA	AA	GG	GG	AG	AG	GG	AG	GG	GG	AG	AA	AG	AA	AG	AG	AG	AA	AA	GG	GG	AG	AG
OAR1_181784491.1	1	181784491	--	GG	GG	AG	GG	GG	GG	GG	GG	GG	GG	GG	AG	GG	GG	GG	AG	GG	GG	GG	GG	AA	AG	GG	GG	GG	GG	AG	GG	GG	GG	GG	AG	GG	AG	GG	AG	GG	GG	GG	GG	GG	GG	AG	GG	GG	GG
OAR1_181838398.1	1	181838398	--	CC	CG	GG	CC	CG	CC	CG	CG	CG	GG	CG	CG	CG	CG	CG	GG	CG	CG	GG	GG	CG	CG	CG	CC	CC	GG	GG	CG	CG	CG	CG	GG	GG	CC	CC	CC	CC	CG	CG	CG	CC	CC	GG	GG	CC	CG
OAR1_181862197.1	1	181862197	--	CC	TC	TC	CC	TC	CC	TC	TC	TC	TT	TC	TC	TC	TC	TC	TC	TC	TC	TT	TT	CC	TC	TC	CC	CC	TT	TC	TC	TC	TC	TC	TC	TT	CC	CC	CC	CC	TC	TC	TC	CC	CC	TC	TT	CC	TC
OAR1_181917984.1	1	181917984	--	AA	AG	AG	AA	AG	AA	AA	AG	AG	AG	AA	GG	AA	AG	AA	AA	AA	AG	GG	GG	AG	AG	AA	AA	AA	AG	AA	AG	AG	AG	AG	AG	AG	AG	AA	AG	AA	AA	AG	AG	AA	AA	AG	AG	AA	AG
OAR1_181938531.1	1	181938531	--	TT	TG	TG	TT	TG	TT	TG	TG	TG	GG	TG	GG	TG	TG	TG	TG	TG	TG	GG	GG	TG	GG	TG	TT	TT	GG	TG	TG	TG	TG	TG	TG	GG	TG	TT	TG	TT	TG	TG	TG	TT	TT	TG	GG	TT	TG
OAR1_181982373.1	1	181982373	--	TT	TG	TG	TG	TG	TT	TG	TG	TG	GG	TG	TG	TG	TG	GG	TG	TG	TG	GG	GG	TG	TG	TG	TT	TT	GG	TG	TG	TG	GG	TG	TG	GG	TT	TT	TT	TT	TG	TG	TG	TT	TT	TG	GG	TT	TG
OAR1_182020254.1	1	182020254	--	AA	AC	CC	AA	AA	AA	AA	AC	AC	AA	AA	AA	AA	AC	AA	AC	AA	AC	AC	CC	AC	AA	AA	AA	AA	AC	AC	AC	AA	AC	AA	CC	AC	AA	AA	AA	AA	AA	AC	AC	AA	AA	CC	AA	AC	AA
OAR1_182077211.1	1	182077211	--	GG	TG	TT	GG	GG	GG	GG	TG	TG	GG	GG	GG	GG	TG	GG	TG	GG	TG	TG	TT	TT	GG	GG	GG	GG	TG	TG	TG	GG	TG	GG	TT	TG	GG	GG	GG	GG	GG	TG	TG	GG	GG	TT	GG	GG	GG
OAR1_182179090.1	1	182179090	--	TT	TT	TC	TT	TT	TT	TT	TC	TT	TT	TT	TT	TT	TT	TT	TC	TT	TT	TT	TT	TC	TT	TT	TT	TT	TT	TC	TT	TT	TT	TT	TC	TT	TT	TT	TT	CC	TT	TT	TT	TT	TT	TC	TT	TT	TT
OAR1_182243205.1	1	182243205	--	CC	AC	AC	CC	AC	CC	CC	AA	AC	AC	CC	AC	CC	AC	CC	CC	CC	AC	AA	AA	CC	CC	CC	CC	CC	AC	CC	AC	AC	AC	AC	AC	AC	CC	CC	CC	AA	CC	AC	AC	CC	CC	AC	AC	CC	AC
OAR1_182272525.1	1	182272525	--	CC	AC	AC	AC	AC	CC	CC	AA	AC	AC	CC	AC	CC	AC	AC	CC	CC	AC	AA	AA	CC	CC	CC	CC	CC	AC	CC	AC	AC	AA	AC	AC	AC	CC	CC	CC	AA	CC	AC	AC	CC	CC	AC	AC	CC	AC
OAR1_182373616.1	1	182373616	--	AA	AG	AG	AA	AG	AA	AA	AG	AG	AG	AA	AG	AA	AG	AA	AA	AA	AG	GG	GG	AA	AA	AG	AA	AA	AG	AA	AG	AG	AG	AG	AG	AG	AA	AA	AA	AA	AA	AG	AG	AA	AA	AG	AG	AA	AG
OAR1_182440957.1	1	182440957	--	CC	TC	TT	TC	TC	CC	TC	TC	TC	TT	TC	TT	TC	TC	TT	TT	TC	TC	TT	TT	TT	TT	TC	CC	CC	TT	TT	TC	TC	TT	TC	TT	TT	TC	CC	TC	CC	TC	TC	TC	CC	CC	TT	TT	TC	TC
OAR1_182476129.1	1	182476129	--	CC	CC	CC	CC	TC	CC	CC	CC	CC	TC	CC	TC	CC	CC	CC	CC	CC	CC	TC	CC	CC	CC	CC	CC	CC	CC	CC	CC	TC	CC	TC	CC	CC	CC	CC	CC	CC	CC	CC	CC	CC	CC	CC	TC	CC	TC
OAR1_182509996.1	1	182509996	--	CC	TC	TT	TC	TC	CC	TC	TT	TC	TT	TC	TT	TC	TC	TT	TT	TC	TC	TT	TT	TT	TT	TC	CC	CC	TT	TT	TC	TC	TT	TC	TT	TT	TC	CC	TC	TT	TC	TC	TC	CC	CC	TT	TT	TC	TC
OAR1_182546598.1	1	182546598	--	AA	AG	GG	AA	AG	AA	AA	GG	AG	AG	AA	GG	AA	AG	AA	AG	AA	AG	GG	GG	GG	AA	AG	AA	AA	AG	AG	AG	AG	AG	AG	GG	AG	AG	AA	AG	GG	AA	AG	AG	AA	AA	GG	AG	AA	AG
OAR1_182602745.1	1	182602745	--	TT	AT	AT	AT	AT	TT	TT	AT	AT	AT	TT	AA	TT	AT	AT	TT	TT	AT	AA	AA	AT	TT	AT	TT	TT	AT	TT	AT	AT	AA	AT	AT	AT	AT	TT	AT	TT	TT	AT	AT	TT	TT	AT	AT	TT	AT
OAR1_182648335.1	1	182648335	--	AA	AA	AA	AA	AA	AA	AA	AA	AA	AA	AA	AA	AA	AA	AA	AA	AA	AA	AA	AA	AA	AA	AG	AA	AA	AA	AA	AA	AA	AA	AA	AA	AA	AA	AA	AA	AA	AA	AA	AA	AA	AA	AA	AA	AA	AA
OAR1_182797454_X.1	1	182797455	--	GG	AG	AG	GG	GG	GG	GG	AG	AG	GG	GG	GG	GG	AG	GG	GG	GG	AG	AG	AA	GG	GG	AG	GG	GG	AG	GG	AG	GG	AG	GG	AG	AG	GG	GG	GG	GG	GG	AG	AG	GG	GG	AG	GG	GG	GG
OAR1_182821609.1	1	182821609	--	CC	CC	TC	CC	TC	CC	TC	CC	CC	TT	TC	TC	TC	CC	TC	TT	TC	CC	TC	CC	TC	TT	CC	CC	CC	TC	TT	CC	TC	CC	TC	TC	TC	CC	CC	CC	CC	TC	CC	CC	CC	CC	TC	TT	TC	TC
OAR1_182894282.1	1	182894282	--	GG	GG	AG	GG	AG	GG	AG	AG	GG	AA	AG	AG	AG	GG	AG	AA	AG	GG	GG	GG	AG	AG	GG	GG	GG	AG	AA	GG	GG	GG	AG	AG	AG	GG	GG	GG	AA	AG	GG	GG	GG	GG	AG	AA	GG	AG
OAR1_182930145.1	1	182930145	--	GG	GG	GG	GG	GG	GG	GG	AG	GG	GG	GG	AG	GG	GG	GG	GG	GG	GG	GG	GG	GG	AG	AG	GG	GG	GG	GG	GG	GG	GG	GG	GG	GG	AG	GG	AG	AG	GG	GG	GG	GG	GG	GG	GG	AG	GG
OAR1_18293636.1	1	18293636	--	AA	AG	AG	AA	AG	AA	AA	AG	AA	AA	AA	AA	AA	AG	AG	AA	AA	AG	AA	GG	AA	AA	AG	AA	AG	AG	AA	AG	AA	AG	AA	AG	AA	AG	AG	AA	AG	AA	GG	AA	AG	AA	AG	AA	AG	AG
OAR1_182949542.1	1	182949542	--	CC	CC	TC	CC	TC	CC	TC	CC	CC	TT	TC	TC	TC	CC	TC	TT	TC	CC	CC	CC	TC	TC	CC	CC	CC	TC	TT	CC	CC	CC	TC	TC	TC	CC	CC	CC	CC	TC	CC	CC	CC	CC	TC	TT	CC	TC
OAR1_182999795.1	1	182999795	--	CC	CC	CC	CC	CC	CC	CC	AC	CC	CC	CC	AC	CC	CC	CC	CC	CC	CC	CC	CC	CC	AC	AC	CC	CC	CC	CC	CC	AC	CC	CC	CC	CC	AC	CC	AC	AC	CC	CC	CC	CC	CC	CC	CC	AC	CC
OAR1_18300122.1	1	18300122	--	AA	AT	AT	AA	AT	AA	AA	AT	AA	AA	AA	AA	AA	AT	AT	AA	AA	AT	AA	TT	AA	AA	AT	AA	AT	AT	AA	AT	AA	AT	AA	AT	AA	AT	AT	AA	AT	AA	TT	AA	AT	AA	AT	AA	AT	AT
OAR1_183033581.1	1	183033581	--	GG	GG	GG	GG	GG	GG	GG	GG	GG	GG	GG	GG	GG	GG	GG	GG	GG	GG	GG	GG	AG	GG	GG	GG	GG	GG	GG	GG	GG	GG	GG	GG	GG	GG	GG	GG	GG	GG	GG	GG	GG	GG	GG	GG	GG	GG
OAR1_183082360.1	1	183082360	--	GG	TG	TG	TG	GG	GG	GG	TT	TG	GG	GG	TG	GG	TG	TG	GG	GG	TG	TT	TT	TG	GG	TG	GG	GG	TG	GG	TG	GG	TT	GG	TG	TG	TG	GG	TG	TG	GG	TG	TG	GG	GG	TG	GG	TG	GG
OAR1_183090671.1	1	183090671	--	CC	CC	CC	CC	CC	CC	CC	CC	CC	CC	CC	CC	CC	CC	CC	CC	CC	CC	CC	CC	CC	CC	CC	CC	CC	CC	CC	CC	TC	CC	CC	CC	CC	CC	CC	CC	CC	CC	CC	CC	CC	CC	CC	CC	CC	CC
OAR1_183201498.1	1	183201498	--	GG	GG	GG	GG	GG	GG	GG	AG	GG	GG	GG	GG	GG	GG	GG	GG	GG	GG	GG	GG	AG	GG	AG	GG	GG	GG	GG	GG	GG	GG	GG	GG	GG	GG	GG	GG	AG	GG	GG	GG	GG	GG	GG	GG	AG	GG
OAR1_183261156.1	1	183261156	--	TT	TT	TT	TT	TT	TT	TT	TT	TT	TT	TT	TC	TT	TT	TT	TT	TT	TT	TT	TT	TT	TT	TT	TT	TT	TT	TT	TT	TT	TT	TT	TT	TT	TC	TT	TC	TT	TT	TT	TT	TT	TT	TT	TT	TT	TT
OAR1_183283684.1	1	183283684	--	TT	TC	CC	TC	TC	TT	TC	TC	TC	CC	TC	CC	TC	TC	CC	CC	TC	TC	CC	CC	CC	CC	TC	TT	TT	CC	CC	TC	TC	CC	TC	CC	CC	TC	TT	TC	TT	TC	TC	TC	TT	TT	CC	CC	TC	TC
OAR1_183331724.1	1	183331724	--	CC	TC	TT	TC	TC	CC	CC	TC	TC	TC	CC	TC	CC	TC	TC	TC	CC	TC	TC	TT	TT	TC	TC	CC	CC	TC	TC	TC	TC	TT	TC	TT	TC	TC	CC	TC	TC	CC	TC	TC	CC	CC	TT	CC	TC	TC
OAR1_183410292.1	1	183410292	--	GG	GG	GG	GG	GG	GG	GG	GG	GG	GG	GG	AG	GG	GG	GG	GG	GG	GG	GG	GG	GG	GG	GG	GG	GG	GG	GG	GG	GG	GG	GG	GG	GG	AG	GG	AG	AG	GG	GG	GG	GG	GG	GG	GG	GG	GG
OAR1_183563305.1	1	183563305	--	TT	TT	TC	TT	TC	TT	TT	TT	TT	TC	TT	TT	TT	TT	TT	TC	TT	TT	TT	TT	TC	TT	TC	TT	TT	TT	TC	TT	TT	TT	TC	TC	TT	TT	TT	TT	TT	TT	TT	TT	TT	TT	TC	TT	TC	TC
OAR1_183594457.1	1	183594457	--	GG	GG	GG	GG	GG	GG	GG	GG	GG	GG	GG	GG	GG	GG	GG	GG	GG	GG	GG	GG	GG	GG	GG	GG	GG	GG	GG	GG	AG	GG	GG	GG	GG	GG	GG	GG	GG	GG	GG	GG	GG	GG	GG	GG	AG	GG
OAR1_183630759.1	1	183630759	--	AA	AA	AG	AA	AG	AA	AG	AA	AA	GG	AG	GG	AG	AA	AG	GG	AG	AA	AG	AA	AG	AG	AG	AA	AA	AG	GG	AA	AG	AA	AG	AG	AG	AG	AA	AG	AA	AG	AA	AA	AA	AA	AG	GG	AG	AG
OAR1_183679383.1	1	183679383	--	AA	AA	AA	AA	AA	AA	AG	AG	AA	AG	AG	GG	AG	AA	AG	AG	AG	AA	AG	AA	AA	AG	AA	AA	AA	AG	AG	AA	AA	AA	AA	AA	AG	AG	AA	AG	AG	AG	AA	AA	AA	AA	AA	GG	AG	AA
OAR1_183795279.1	1	183795279	--	GG	GG	AG	GG	AG	GG	AG	GG	GG	AA	AG	AA	AG	GG	AG	AA	AG	GG	GG	GG	AG	AA	AG	GG	GG	AG	AA	GG	GG	GG	AG	AG	AG	AG	GG	AG	AG	AG	GG	GG	GG	GG	AG	AA	AG	AG
OAR1_183889668.1	1	183889668	--	AA	AA	AA	AA	AA	AA	AA	AG	AA	AA	AA	AA	AA	AA	AA	AA	AA	AA	AA	AA	AA	AA	AA	AA	AA	AA	AA	AA	AA	AA	AA	AA	AA	AA	AA	AA	AG	AA	AA	AA	AA	AA	AA	AA	AA	AA
OAR1_183941466.1	1	183941466	--	AA	AA	AA	AA	AA	AA	AA	AG	AA	AA	AA	AA	AA	AA	AA	AA	AA	AA	AA	AA	AA	AA	AA	AA	AA	AA	AA	AA	AA	AA	AA	AA	AA	AA	AA	AA	AG	AA	AA	AA	AA	AA	AA	AA	AA	AA
OAR1_183953098.1	1	183953098	--	AA	AA	AA	AA	AA	AA	AC	AC	AA	AC	AC	CC	AC	AA	AC	AC	AC	AA	AA	AA	AA	AC	AA	AA	AA	AC	AC	AA	AA	AA	AA	AA	AC	AC	AA	AC	CC	AC	AA	AA	AA	AA	AA	CC	AC	AA
OAR1_183962708.1	1	183962708	--	AA	AA	AA	AA	AA	AA	AG	AG	AA	AG	AG	GG	AG	AA	AG	AG	AG	AA	AA	AA	AA	AG	AA	AA	AA	AG	AG	AA	AA	AA	AA	AA	AG	AG	AA	AG	GG	AG	AA	AA	AA	AA	AA	GG	AG	AA
OAR1_184019923.1	1	184019923	--	CC	CC	AC	CC	AC	CC	CC	CC	CC	AC	CC	AC	CC	CC	CC	AC	CC	CC	AC	CC	AC	AC	AC	CC	CC	CC	AC	CC	CC	CC	AC	AC	CC	AC	CC	AC	CC	CC	CC	CC	CC	CC	AC	CC	CC	AC
OAR1_184089805.1	1	184089805	--	GG	GG	GG	GG	GG	GG	AG	AG	GG	AG	AG	AG	AG	GG	AG	AG	AG	GG	AG	GG	GG	AG	GG	GG	GG	AG	AG	GG	GG	GG	GG	GG	AG	GG	GG	GG	AA	AG	GG	GG	GG	GG	GG	AA	AG	GG
OAR1_184162321.1	1	184162321	--	CC	CC	TC	CC	TC	CC	TC	TC	CC	TT	TC	TT	TC	CC	TC	TT	TC	CC	CC	CC	TC	TT	TC	CC	CC	TC	TT	CC	CC	CC	TC	TC	TC	TC	CC	TC	TT	TC	CC	CC	CC	CC	TC	TT	TC	TC
OAR1_184227318.1	1	184227318	--	AA	AA	AG	AA	AG	AA	AA	AA	AA	AG	AA	AA	AA	AA	AA	AG	AA	AA	AG	AA	AG	AA	AA	AA	AA	AA	AG	AA	AA	AA	AG	AG	AA	AA	AA	AA	AA	AA	AA	AA	AA	AA	AG	AA	AA	AG
OAR1_184284103.1	1	184284103	--	GG	GG	AG	GG	AG	GG	GG	GG	GG	AG	GG	AG	GG	GG	GG	AG	GG	GG	GG	GG	AG	GG	GG	GG	GG	GG	AG	GG	GG	GG	AG	AG	GG	AG	GG	AG	GG	GG	GG	GG	GG	GG	AG	GG	GG	AG
OAR1_184320517.1	1	184320517	--	TT	TT	TT	TT	TT	TT	TC	TC	TT	TC	TC	TC	TC	TT	TC	TC	TC	TT	TC	TT	TT	CC	TC	TT	TT	TC	TC	TT	TT	TT	TT	TT	TC	TT	TT	TT	CC	TC	TT	TT	TT	TT	TT	CC	TC	TT
OAR1_184483644.1	1	184483644	--	TT	TT	TT	TT	TT	TT	TC	TT	TT	TC	TC	TC	TC	TT	TC	TC	TC	TT	TT	TT	TT	CC	TT	TT	TT	TC	TC	TT	TT	TT	TT	TT	TC	TT	TT	TT	TT	TC	TT	TT	TT	TT	TT	TC	TC	TT
OAR1_18449705.1	1	18449705	--	GG	GG	GG	GG	GG	GG	AG	GG	GG	GG	GG	GG	AG	GG	AG	GG	GG	GG	GG	AG	GG	GG	GG	GG	GG	GG	AG	GG	GG	GG	GG	GG	GG	GG	GG	AG	AG	GG	AG	GG	GG	GG	GG	GG	AG	GG
OAR1_184513472.1	1	184513472	--	TT	TT	TT	TT	TT	TT	TT	TT	TT	TT	TT	TT	TT	TT	TT	TT	TT	TT	TT	TT	TT	TT	TT	TT	TT	TT	TT	TT	TT	TT	TT	TT	TT	TT	TT	TT	TT	TT	TT	TT	TT	TT	TT	TT	TT	TT
OAR1_184552574.1	1	184552574	--	TT	TT	TG	TT	TG	TT	TT	TG	TT	TG	TT	TT	TT	TT	TT	TG	TT	TT	TG	TT	TG	TT	TT	TT	TT	TT	TG	TT	TT	TT	TG	TG	TT	TT	TT	TT	GG	TT	TT	TT	TT	TT	TG	TT	TT	TG
OAR1_184634772.1	1	184634772	--	AA	AA	AA	AA	AA	AA	AG	AA	AA	AG	AG	AG	AG	AA	AG	AG	AG	AA	AA	AA	AA	AG	AG	AA	AA	AG	AG	AA	AG	AA	AA	AA	AG	AA	AA	AA	AA	AG	AA	AA	AA	AA	AA	GG	AG	AA
OAR1_184805090.1	1	184805090	--	AA	AA	AA	AA	AA	AA	AA	AA	AA	AA	AA	AA	AA	AA	AA	AA	AA	AA	AA	AA	AA	AA	AA	AA	AA	AA	AA	AA	AA	AA	AA	AA	AA	AA	AA	AA	AA	AA	AA	AA	AA	AA	AA	AA	AA	AA
OAR1_184831261_X.1	1	184831261	--	TT	TC	TC	TC	TC	TT	TT	TC	TC	TC	TT	TT	TT	TC	TC	TT	TT	TC	TC	CC	TC	TT	TT	TT	TT	TC	TT	TC	TT	CC	TC	TC	TC	TT	TT	TT	TT	TT	TC	TC	TT	TT	TC	TT	TT	TC
OAR1_184883783.1	1	184883783	--	AA	AG	AG	AG	AG	AA	AA	AG	AG	AG	AA	AA	AA	AG	AG	AA	AA	AG	GG	GG	AG	AA	AA	AA	AA	AG	AA	AG	AG	GG	AG	AG	AG	AA	AA	AA	AA	AA	AG	AG	AA	AA	AG	AA	AA	AG
OAR1_184944414.1	1	184944414	--	TT	TT	TT	TT	TT	TT	TT	TT	TT	TT	TT	TT	TT	TT	TT	TT	TT	TT	TT	TT	TT	TT	TT	TT	TT	TT	TT	TT	TT	TT	TT	TT	TT	TT	TT	TT	TC	TT	TT	TT	TT	TT	TT	TT	TT	TT
OAR1_185029313_X.1	1	185029313	--	TT	TC	TC	TC	TC	TT	TT	TC	TC	TC	TT	TC	TT	TC	TC	TT	TT	TC	CC	CC	TC	TC	TT	TT	TT	TC	TT	TC	TC	CC	TC	TC	TC	TC	TT	TC	TC	TT	TC	TC	TT	TT	TC	TT	TT	TC
OAR1_185062098.1	1	185062098	--	CC	TC	TC	TC	TC	CC	CC	TC	TC	TC	CC	TC	CC	TC	TC	CC	CC	TC	TC	TT	TC	CC	TC	CC	CC	TC	CC	TC	TC	TT	TC	TC	TC	TC	CC	TC	TC	CC	TC	TC	CC	CC	TC	TC	CC	TC
OAR1_185100554.1	1	185100554	--	TT	TT	TT	TT	TT	TT	TT	TC	TT	TT	TT	TC	TT	TT	TT	TT	TT	TT	TT	TT	TT	TT	TT	TT	TT	TT	TT	TT	TC	TT	TT	TT	TT	TC	TT	TC	CC	TT	TT	TT	TT	TT	TT	TT	TT	TT
OAR1_18512294.1	1	18512294	--	TT	TC	TC	TT	TC	TT	TT	TC	TT	TT	TT	TT	TT	TC	TC	TT	TT	TC	TT	CC	TT	TT	TC	TT	TC	TC	TT	TC	TT	TC	TT	TC	TT	TC	TC	TT	TT	TT	CC	TT	TC	TT	TC	TT	TC	TC
OAR1_185135450.1	1	185135450	--	TT	TT	TT	TT	TC	TT	TT	TT	TT	TC	TT	TT	TT	TT	TT	TT	TT	TT	TC	TT	TT	TT	TT	TT	TT	TT	TT	TT	TC	TT	TC	TT	TT	TT	TT	TT	TT	TT	TT	TT	TT	TT	TT	TT	TT	TC
OAR1_185233142.1	1	185233142	--	GG	AG	AG	AG	AG	GG	GG	AG	AG	AG	GG	AG	GG	AG	AG	GG	GG	AG	AG	AA	AG	GG	GG	GG	GG	AG	GG	AG	AG	AA	AG	AG	AG	AG	GG	AG	GG	GG	AG	AG	GG	GG	AG	GG	GG	AG
OAR1_185261120.1	1	185261120	--	GG	AG	AG	AG	AG	GG	GG	AG	AG	AG	GG	AG	GG	AG	AG	GG	GG	AG	AA	AA	AG	AG	AG	GG	GG	AG	GG	AG	AG	AA	AG	AG	AG	AG	GG	AG	AG	GG	AG	AG	GG	GG	AG	AG	GG	AG
OAR1_185320639.1	1	185320639	--	AA	AG	AG	AG	AG	AA	AA	AG	AG	AG	AA	AG	AA	AG	AG	AA	AA	AG	AG	GG	AG	AA	AA	AA	AA	AG	AA	AG	AG	GG	AG	AG	AG	AG	AA	AG	AG	AA	AG	AG	AA	AA	AG	AA	AA	AG
OAR1_185372154_X.1	1	185372154	--	AA	AA	AA	AA	AA	AA	AG	AG	AA	AG	AG	AG	AG	AA	AG	AG	AG	AA	AG	AA	AA	GG	AG	AA	AA	AG	AG	AA	AA	AA	AA	AA	AG	AA	AA	AA	GG	AG	AA	AA	AA	AA	AA	GG	AG	AA
OAR1_185450355.1	1	185450355	--	CC	CC	CC	CC	CC	CC	CC	TC	CC	CC	CC	CC	CC	CC	CC	CC	CC	CC	CC	CC	CC	CC	CC	CC	CC	CC	CC	CC	TC	CC	CC	CC	CC	CC	CC	CC	TC	CC	CC	CC	CC	CC	CC	CC	CC	CC
OAR1_185482707.1	1	185482707	--	AA	AA	AA	AA	AA	AA	AG	AA	AA	AG	AG	AG	AG	AA	AG	AG	AG	AA	AA	AA	AA	AG	AA	AA	AA	AG	AG	AA	AA	AA	AA	AA	AG	AA	AA	AA	AA	AG	AA	AA	AA	AA	AA	AG	AA	AA
OAR1_185513141.1	1	185513141	--	CC	TC	TC	TC	CC	CC	CC	TC	TC	CC	CC	CC	CC	TC	TC	CC	CC	TC	TT	TT	TC	CC	CC	CC	CC	CC	CC	TC	TC	TT	CC	TC	TC	CC	CC	CC	CC	CC	TC	TC	CC	CC	TC	CC	CC	CC
OAR1_185549108.1	1	185549108	--	CC	CC	CC	CC	CC	CC	TC	CC	CC	TC	TC	TC	TC	CC	TC	TC	TC	CC	CC	CC	CC	TT	CC	CC	CC	TC	TC	CC	CC	CC	CC	CC	TC	CC	CC	CC	CC	TC	CC	CC	CC	CC	CC	TC	CC	CC
OAR1_185576763.1	1	185576763	--	CC	AC	AC	AC	CC	CC	CC	AC	AC	CC	CC	AC	CC	AC	AC	CC	CC	AC	AC	AA	AC	AC	CC	CC	CC	CC	CC	AC	CC	AA	CC	AC	AC	AC	CC	AC	AC	CC	AC	AC	CC	CC	AC	CC	AC	CC
OAR1_185615587.1	1	185615587	--	CC	CC	CC	CC	CC	CC	CC	CC	CC	CC	CC	CC	CC	CC	CC	CC	CC	CC	TC	CC	CC	TC	CC	CC	CC	CC	CC	CC	CC	CC	CC	CC	CC	CC	CC	CC	CC	CC	CC	CC	CC	CC	CC	CC	TC	CC
OAR1_185660773.1	1	185660773	--	GG	TG	TG	TG	TG	GG	GG	TT	TG	TG	GG	GG	GG	TG	TG	GG	GG	TG	TT	TT	TG	TG	TG	GG	GG	GG	GG	TG	TG	TT	TG	TG	TG	GG	GG	GG	TT	GG	TG	TG	GG	GG	TG	TG	TG	TG
OAR1_185695999.1	1	185695999	--	TT	TT	TT	TT	TG	TT	TT	TG	TT	TG	TT	TT	TT	TT	TT	TT	TT	TT	TT	TT	TT	TT	TT	TT	TT	TT	TT	TT	TT	TT	TG	TT	TT	TT	TT	TT	TG	TT	TT	TT	TT	TT	TT	TT	TG	TG
OAR1_185706580.1	1	185706580	--	GG	GG	GG	GG	GG	GG	GG	GG	GG	GG	GG	GG	GG	GG	GG	GG	GG	GG	GG	GG	GG	AG	AG	GG	GG	GG	GG	GG	AG	GG	GG	GG	GG	GG	GG	GG	GG	GG	GG	GG	GG	GG	GG	AG	GG	GG
OAR1_185760112_X.1	1	185760112	--	AA	AG	AG	AG	AG	AA	AA	AG	AG	AG	AA	AA	AA	AG	AG	AA	AA	AG	GG	GG	AG	AA	AA	AA	AA	AA	AA	AG	AA	GG	AG	AG	AG	AA	AA	AA	AG	AA	AG	AG	AA	AA	AG	AA	AG	AG
OAR1_185797779.1	1	185797779	--	AA	AA	AA	AA	AC	AA	AA	AA	AA	AC	AA	AA	AA	AA	AA	AA	AA	AA	AC	AA	AA	AA	AA	AA	AA	AA	AA	AA	AA	AA	AC	AA	AA	AA	AA	AA	AA	AA	AA	AA	AA	AA	AA	AA	AC	AC
OAR1_185845001_X.1	1	185845001	--	CC	TC	TC	TC	CC	CC	TC	TC	TC	TC	TC	TT	TC	TC	TT	TC	TC	TC	TT	TT	TC	TT	CC	CC	CC	TC	TC	TC	TC	TT	CC	TC	TT	TC	CC	TC	TC	TC	TC	TC	CC	CC	TC	TC	CC	CC
OAR1_185857094.1	1	185857094	--	TT	TT	TT	TT	TC	TT	TT	TC	TT	TC	TT	TT	TT	TT	TT	TT	TT	TT	TC	TT	TT	TT	TC	TT	TT	TT	TT	TT	TT	TT	TC	TT	TT	TT	TT	TT	TC	TT	TT	TT	TT	TT	TT	TC	TC	TC
OAR1_185953850.1	1	185953850	--	TT	TC	TC	TC	TT	TT	TC	CC	TC	TC	TC	TC	TC	TC	CC	TC	TC	TC	CC	CC	TC	TC	TC	TT	TT	TC	TC	TC	TT	CC	TT	TC	CC	TC	TT	TT	CC	TC	TC	TC	TT	TT	TC	CC	TT	TT
OAR1_185973340.1	1	185973340	--	GG	AG	AG	AG	GG	GG	AG	--	AG	AG	AG	AG	AG	AG	AA	AG	AG	AG	AA	AA	AG	AG	GG	GG	GG	AG	AG	AG	GG	AA	GG	AG	AA	AG	GG	GG	GG	AG	AG	AG	GG	GG	AG	AG	GG	GG
OAR1_186070225.1	1	186070225	--	--	--	--	--	--	--	--	--	--	--	--	--	--	--	--	--	--	--	--	--	--	--	--	--	--	--	--	--	--	--	--	--	--	--	--	--	--	--	--	--	--	--	--	--	--	--
OAR1_186123111.1	1	186123111	--	CC	CC	CC	CC	CC	CC	CC	CC	CC	CC	CC	CC	CC	CC	CC	CC	CC	CC	CC	CC	CC	CC	CC	CC	CC	CC	CC	CC	CC	CC	CC	CC	CC	CC	CC	CC	CC	CC	CC	CC	CC	CC	CC	CC	CC	CC
OAR1_186167236.1	1	186167236	--	GG	AG	AG	AG	AG	GG	AG	AA	AG	AA	AG	AA	AG	AG	AA	AG	AG	AG	AA	AA	AG	AG	AG	GG	GG	AG	AG	AG	AG	AA	AG	AG	AA	AG	GG	AG	AA	AG	AG	AG	GG	GG	AG	AA	AG	AG
OAR1_186173189.1	1	186173189	--	GG	GG	GG	GG	GG	GG	GG	GG	GG	GG	GG	GG	GG	GG	GG	GG	GG	GG	GG	GG	GG	GG	AG	GG	GG	GG	GG	GG	GG	GG	GG	GG	GG	GG	GG	GG	GG	GG	GG	GG	GG	GG	GG	AG	GG	GG
OAR1_186235760.1	1	186235760	--	GG	GG	GG	GG	GG	GG	GG	GG	GG	GG	GG	AG	GG	GG	GG	GG	GG	GG	GG	GG	GG	AG	AG	GG	GG	GG	GG	GG	GG	GG	GG	GG	GG	GG	GG	AG	GG	GG	GG	GG	GG	GG	GG	AG	GG	GG
OAR1_186286713.1	1	186286713	--	TT	TG	TG	TG	TT	TT	TG	GG	TG	TG	TG	GG	TG	TG	GG	TG	TG	TG	GG	GG	TG	TG	TG	TT	TT	TG	TG	TG	TT	GG	TT	TG	GG	TG	TT	TG	GG	TG	TG	TG	TT	TT	TG	GG	TG	TT
OAR1_186351054.1	1	186351054	--	TT	TC	TC	TC	TT	TT	TT	CC	TC	TT	TT	TT	TT	TC	TC	TT	TT	TC	TC	CC	TC	TT	TC	TT	TT	TT	TT	TC	TT	CC	TT	TC	TC	TT	TT	TT	TC	TT	TC	TC	TT	TT	TC	TC	TT	TT
OAR1_186371102.1	1	186371102	--	GG	AG	AG	AG	GG	GG	GG	AG	AG	GG	GG	AG	GG	AG	AG	GG	GG	AG	AA	AA	AG	AG	GG	GG	GG	GG	GG	AG	GG	AA	GG	AG	AG	GG	GG	AG	AG	GG	AG	AG	GG	GG	AG	GG	AG	GG
OAR1_186444889.1	1	186444889	--	GG	AG	AG	AG	GG	GG	GG	AA	AG	GG	GG	GG	GG	AG	AG	GG	GG	AG	AA	AA	AG	GG	AG	GG	GG	GG	GG	AG	GG	AA	GG	AG	AG	GG	GG	GG	AA	GG	AG	AG	GG	GG	AG	AG	AG	GG
OAR1_186468930.1	1	186468930	--	CC	TC	TC	TC	CC	CC	TC	TT	TC	TC	TC	TT	TC	TC	TT	TC	TC	TC	TT	TT	TC	TT	TC	CC	CC	TC	TC	TC	CC	TT	CC	TC	TT	TC	CC	TC	TT	TC	TC	TC	CC	CC	TC	TT	TC	CC
OAR1_186520723.1	1	186520723	--	TT	TA	TA	TA	TT	TT	TA	TA	TA	TA	TA	TA	TA	TA	AA	TA	TA	TA	AA	AA	TA	TA	TT	TT	TT	TA	TA	TA	TT	AA	TT	TA	AA	TA	TT	TT	TA	TA	TA	TA	TT	TT	TA	TA	TT	TT
OAR1_186584333.1	1	186584333	--	TT	TG	TG	TG	TG	TT	TT	TG	TG	TG	TT	TT	TT	TG	TG	TT	TT	TG	GG	GG	TG	TT	TT	TT	TT	TT	TT	TG	TG	GG	TG	TG	TG	TT	TT	TT	TG	TT	TG	TG	TT	TT	TG	TT	TT	TG
OAR1_186636752.1	1	186636752	--	GG	AG	AG	AG	GG	GG	GG	AG	AG	GG	GG	GG	GG	AG	AG	GG	GG	AG	AA	AA	AG	AG	GG	GG	GG	GG	GG	AG	GG	AA	GG	AG	AG	GG	GG	GG	AG	GG	AG	AG	GG	GG	AG	GG	AG	GG
OAR1_18664902.1	1	18664902	--	AG	AG	AA	AG	AG	AG	GG	AG	GG	GG	AG	GG	AG	AG	AG	AG	GG	AG	AG	AA	AA	GG	AG	AA	AG	AG	AG	AG	AG	AG	AG	AG	AA	AG	AA	AG	GG	AG	AA	GG	AG	GG	AA	GG	AG	AA
OAR1_186651065.1	1	186651065	--	GG	AG	AG	AG	GG	GG	AG	AG	AG	AG	AG	AG	AG	AG	AA	AG	AG	AG	AA	AA	AG	AA	GG	GG	GG	AG	AG	AG	GG	AA	GG	AG	AA	AG	GG	GG	AG	AG	AG	AG	GG	GG	AG	AG	AG	GG
OAR1_186705629.1	1	186705629	--	AA	AG	AG	AG	AG	AA	AA	GG	AG	AG	AA	AG	AA	AG	AG	AA	AA	AG	AG	GG	AG	AG	AG	AA	AA	AA	AA	AG	AG	GG	AG	AG	AG	AA	AA	AG	AG	AA	AG	AG	AA	AA	AG	AG	AG	AG
OAR1_186733776.1	1	186733776	--	TT	TC	TC	TC	TC	TT	TT	CC	TC	TC	TT	TC	TT	TC	TC	TT	TT	TC	CC	CC	TC	TC	TC	TT	TT	TT	TT	TC	TC	CC	TC	TC	TC	TT	TT	TC	CC	TT	TC	TC	TT	TT	TC	TC	TC	TC
OAR1_186779231.1	1	186779231	--	CC	CC	CC	CC	TC	CC	CC	TC	CC	TC	CC	TC	CC	CC	CC	CC	CC	CC	TC	CC	CC	CC	CC	CC	CC	CC	CC	CC	TC	CC	TC	CC	CC	CC	CC	TC	TT	CC	CC	CC	CC	CC	CC	CC	CC	TC
OAR1_186837367.1	1	186837367	--	TT	TT	TT	TT	TC	TT	TT	TT	TT	TC	TT	TT	TT	TT	TT	TT	TT	TT	TT	TT	TT	TC	TC	TT	TT	TT	TT	TT	TC	TT	TC	TT	TT	TT	TT	TT	TT	TT	TT	TT	TT	TT	TT	TC	TC	TC
OAR1_186891721_X.1	1	186891721	--	CC	TC	TC	TC	TC	CC	TC	TT	TC	TT	TC	TT	TC	TC	TT	TC	TC	TC	TC	TT	TC	TT	TC	CC	CC	TC	TC	TC	TC	TT	TC	TC	TT	TC	CC	TC	TT	TC	TC	TC	CC	CC	TC	TT	CC	TC
OAR1_18691972.1	1	18691972	--	TT	TC	TC	TC	CC	TT	TT	TC	TC	TC	TT	TT	TC	CC	TC	TT	CC	CC	TC	CC	TT	TT	TC	TT	TC	TC	TC	TC	TT	TC	TC	TC	TT	TC	TC	TT	TT	TT	CC	TT	TC	CC	TC	TC	TC	TC
OAR1_186923477.1	1	186923477	--	AA	AG	AG	AG	AA	AA	AA	GG	AG	AA	AA	AG	AA	AG	AG	AA	AA	AG	AG	GG	AG	AG	AG	AA	AA	AA	AA	AG	AA	GG	AA	AG	AG	AA	AA	AG	AG	AA	AG	AG	AA	AA	AG	AG	AA	AA
OAR1_186953897.1	1	186953897	--	TT	TT	TT	TT	TT	TT	TT	TT	TT	TT	TT	TT	TT	TT	TT	TT	TT	TT	TT	TT	TT	TT	TT	TT	TT	TT	TT	TT	TT	TT	TT	TT	TT	TT	TT	TT	TT	TT	TT	TT	TT	TT	TT	TT	TT	TT
OAR1_186984049.1	1	186984049	--	TT	TG	TG	TG	TT	TT	TT	GG	TG	TT	TT	TG	TT	TG	TG	TT	TT	TG	TG	GG	TG	TG	TG	TT	TT	TT	TT	TG	TT	GG	TT	TG	TG	TT	TT	TG	GG	TT	TG	TG	TT	TT	TG	TG	TT	TT
OAR1_187015243.1	1	187015243	--	GG	GG	GG	GG	GG	GG	GG	GG	GG	GG	GG	GG	GG	GG	GG	GG	GG	GG	GG	GG	GG	GG	GG	GG	GG	GG	GG	GG	GG	GG	GG	GG	GG	GG	GG	GG	GG	GG	GG	GG	GG	GG	GG	GG	AG	GG
OAR1_187032831.1	1	187032831	--	TT	TT	TT	TT	TT	TT	TC	TT	TT	TC	TC	TC	TC	TT	TC	TC	TC	TT	TT	TT	TT	TC	TT	TT	TT	TC	TC	TT	TT	TT	TT	TT	TC	TC	TT	TT	TC	TC	TT	TT	TT	TT	TT	TC	TC	TT
OAR1_187054397.1	1	187054397	--	CC	CC	CC	CC	CC	CC	TC	CC	CC	TC	TC	TC	TC	CC	TC	TC	TC	CC	CC	CC	CC	TC	CC	CC	CC	TC	TC	CC	CC	CC	CC	CC	TC	TC	CC	CC	TC	TC	CC	CC	CC	CC	CC	TC	TC	CC
OAR1_187229314.1	1	187229314	--	CC	TC	TC	TC	TC	CC	TC	TC	TC	TT	TC	TC	TC	TC	TT	TC	TC	TC	TC	TT	TC	TC	CC	CC	CC	TC	TC	TC	TC	TT	TC	TC	TT	TC	CC	CC	TC	TC	TC	TC	CC	CC	TC	TC	CC	TC
OAR1_187322568.1	1	187322568	--	CC	CC	CC	CC	CC	CC	TC	CC	CC	TC	TC	TC	TC	CC	TC	TC	TC	CC	CC	CC	CC	TC	CC	CC	CC	TC	TC	CC	CC	CC	CC	CC	TC	TC	CC	CC	TC	TC	CC	CC	CC	CC	CC	TC	TC	CC
OAR1_187356862.1	1	187356862	--	TT	TT	TT	TT	TG	TT	TG	TT	TT	GG	TG	GG	TG	TT	TG	TG	TG	TT	TT	TT	TT	GG	TT	TT	TT	TG	TG	TT	TG	TT	TG	TT	TG	TG	TT	TG	TG	TG	TT	TT	TT	TT	TT	TG	TG	TG
OAR1_187375309_X.1	1	187375310	--	GG	GG	GG	GG	GG	GG	GG	GG	GG	GG	GG	AG	GG	GG	GG	GG	GG	GG	GG	GG	GG	GG	GG	GG	GG	GG	GG	GG	GG	GG	GG	GG	GG	GG	GG	AG	GG	GG	GG	GG	GG	GG	GG	GG	GG	GG
OAR1_187472256.1	1	187472256	--	AA	AA	AA	AA	AA	AA	AA	AA	AA	AA	AA	AA	AA	AA	AA	AA	AA	AA	AA	AA	AA	AC	AA	AA	AA	AA	AA	AA	AA	AA	AA	AA	AA	AA	AA	AA	AC	AA	AA	AA	AA	AA	AA	AA	AC	AA
OAR1_187507079.1	1	187507079	--	CC	CC	CC	CC	CC	CC	TC	CC	CC	TC	TC	TT	TC	CC	TC	TC	TC	CC	CC	CC	CC	TC	TC	CC	CC	TC	TC	CC	CC	CC	CC	CC	TC	TC	CC	TC	CC	TC	CC	CC	CC	CC	CC	TT	TC	CC
OAR1_187538008.1	1	187538008	--	AA	AC	AC	AC	AC	AA	AA	AC	AC	AC	AA	AA	AA	AC	AC	AA	AA	AC	AC	CC	AC	AA	AA	AA	AA	AA	AA	AC	AC	CC	AC	AC	AC	AA	AA	AA	AC	AA	AC	AC	AA	AA	AC	AA	AA	AC
OAR1_187547000.1	1	187547000	--	CC	CC	CC	CC	CC	CC	TC	CC	CC	TC	TC	TT	TC	CC	TC	TC	TC	CC	TC	CC	CC	TC	TC	CC	CC	TC	TC	CC	CC	CC	CC	CC	TC	TC	CC	TC	CC	TC	CC	CC	CC	CC	CC	TT	TC	CC
OAR1_187611331.1	1	187611331	--	TT	TG	TG	TG	TG	TT	TG	GG	TG	GG	TG	TG	TG	TG	GG	TG	TG	TG	TG	GG	TG	GG	TG	TT	TT	TG	TG	TG	TG	GG	TG	TG	GG	TG	TT	TT	GG	TG	TG	TG	TT	TT	TG	GG	TT	TG
OAR1_187684940.1	1	187684940	--	CC	CC	CC	CC	CC	CC	TC	CC	CC	TC	TC	TT	TC	CC	TC	TC	TC	CC	TC	CC	CC	TT	TC	CC	CC	TC	TC	CC	CC	CC	CC	CC	TC	TC	CC	TC	TC	TC	CC	CC	CC	CC	CC	TT	TC	CC
OAR1_187706607.1	1	187706607	--	CC	CC	CC	CC	AC	CC	AC	AC	CC	AA	AC	AC	AC	CC	AC	AC	AC	CC	AC	CC	CC	AA	AC	CC	CC	AC	AC	CC	AC	CC	AC	CC	AC	AC	CC	CC	AA	AC	CC	CC	CC	CC	CC	AA	CC	AC
OAR1_187735019.1	1	187735019	--	TT	TT	TT	TT	TC	TT	TC	TT	TT	CC	TC	CC	TC	TT	TC	TC	TC	TT	TC	TT	TT	CC	TT	TT	TT	TC	TC	TT	TC	TT	TC	TT	TC	TC	TT	TC	TT	TC	TT	TT	TT	TT	TT	TC	TC	TC
OAR1_187784898.1	1	187784898	--	GG	TG	TG	TG	TG	GG	GG	TG	TG	TG	GG	GG	GG	TG	TG	GG	GG	TG	TG	TT	TG	TG	TG	GG	GG	GG	GG	TG	TG	TT	TG	TG	TG	GG	GG	GG	GG	GG	TG	TG	GG	GG	TG	TG	GG	TG
OAR1_187824585.1	1	187824585	--	TT	TT	TT	TT	TT	TT	TT	TT	TT	TT	TT	TT	TT	TT	TT	TT	TT	TT	TC	TT	TT	TT	TT	TT	TT	TT	TT	TT	TT	TT	TT	TT	TT	TT	TT	TT	TC	TT	TT	TT	TT	TT	TT	TT	TT	TT
OAR1_187869067.1	1	187869067	--	GG	GG	GG	GG	GG	GG	GG	GG	GG	GG	GG	GG	GG	GG	GG	GG	GG	GG	GG	GG	GG	GG	GG	GG	GG	GG	GG	GG	GG	GG	GG	GG	GG	GG	GG	GG	GG	GG	GG	GG	GG	GG	GG	GG	GG	GG
OAR1_188056499.1	1	188056499	--	CC	CC	CC	CC	CC	CC	CC	CC	CC	CC	CC	CC	CC	CC	CC	CC	CC	CC	TC	CC	CC	TC	TC	CC	CC	CC	CC	CC	CC	CC	CC	CC	CC	CC	CC	CC	CC	CC	CC	CC	CC	CC	CC	TC	CC	CC
OAR1_188072912.1	1	188072912	--	GG	GG	GG	GG	GG	GG	GG	GG	GG	GG	GG	GG	GG	GG	GG	GG	GG	GG	AG	GG	GG	GG	AG	GG	GG	GG	GG	GG	GG	GG	GG	GG	GG	GG	GG	GG	GG	GG	GG	GG	GG	GG	GG	AG	GG	GG
OAR1_188131774.1	1	188131774	--	GG	GG	GG	GG	GG	GG	GG	GG	GG	GG	GG	GG	GG	GG	GG	GG	GG	GG	GG	GG	GG	GG	GG	GG	GG	GG	GG	GG	GG	GG	GG	GG	GG	GG	GG	GG	AG	GG	GG	GG	GG	GG	GG	GG	AG	GG
OAR1_188267966.1	1	188267966	--	CC	CC	CC	CC	TC	CC	TC	TC	CC	TT	TC	TC	TC	CC	TC	TC	TC	CC	CC	CC	CC	--	CC	CC	CC	TC	TC	CC	--	CC	TC	CC	TC	TC	CC	CC	TC	TC	CC	CC	CC	CC	CC	TC	TC	TC
OAR1_188398948.1	1	188398948	--	TT	TT	TT	TT	TT	TT	TT	TC	TT	TT	TT	TT	TT	TT	TT	TT	TT	TT	TC	TT	TT	TT	TT	TT	TT	TT	TT	TT	TT	TT	TT	TT	TT	TT	TT	TT	TC	TT	TT	TT	TT	TT	TT	TT	TT	TT
OAR1_188432160.1	1	188432160	--	AA	AA	AA	AA	AA	AA	AA	AA	AA	AA	AA	AA	AA	AA	AA	AA	AA	AA	AA	AA	AA	AA	AC	AA	AA	AA	AA	AA	AA	AA	AA	AA	AA	AA	AA	AA	AA	AA	AA	AA	AA	AA	AA	AC	AC	AA
OAR1_188482033.1	1	188482033	--	TT	TT	TT	TT	TT	TT	TT	TT	TT	TT	TT	TT	TT	TT	TT	TT	TT	TT	TT	TT	TT	TT	TT	TT	TT	TT	TT	TT	TT	TT	TT	TT	TT	TT	TT	TT	TT	TT	TT	TT	TT	TT	TT	TT	TT	TT
OAR1_188675266.1	1	188675266	--	AA	AA	AA	AA	AA	AA	AC	AC	AA	AA	AC	AA	AC	AA	AA	AC	AA	AA	AC	AA	AA	AC	AA	AA	AA	AA	AA	AA	AA	AA	AA	AA	AC	AA	AA	AA	AC	AA	AA	AA	AA	AA	AA	AC	AA	AA
OAR1_188881453.1	1	188881453	--	AA	AA	AA	AA	AA	AA	AA	AA	AA	AA	AA	AA	AA	AA	AA	AA	AA	AA	AA	AA	AA	AA	AA	AA	AA	AA	AA	AA	AA	AA	AA	AA	AA	AA	AA	AA	AC	AA	AA	AA	AA	AA	AA	AA	AA	AA
OAR1_188925442.1	1	188925442	--	TT	TT	TT	TT	TC	TT	TT	TT	TT	TC	TT	TC	TT	TT	TT	TT	TT	TT	TC	TT	TT	TT	TC	TT	TT	TT	TT	TT	TC	TT	TC	TT	TT	TT	TT	TC	TC	TT	TT	TT	TT	TT	TT	TC	TC	TC
OAR1_188962060.1	1	188962060	--	GG	GG	GG	GG	AG	GG	GG	GG	GG	AG	GG	AG	GG	GG	GG	GG	GG	GG	AG	GG	GG	GG	AG	GG	GG	GG	GG	GG	AG	GG	AG	GG	GG	GG	GG	AG	AG	GG	GG	GG	GG	GG	GG	AG	AG	AG
OAR1_189179554.1	1	189179554	--	GG	GG	GG	GG	GG	GG	GG	GG	GG	GG	GG	GG	GG	GG	GG	GG	GG	GG	GG	GG	GG	GG	GG	GG	GG	GG	GG	GG	GG	GG	GG	GG	GG	GG	GG	GG	GG	GG	GG	GG	GG	GG	GG	GG	GG	GG
OAR1_189268715.1	1	189268715	--	CC	TC	TC	TC	TC	CC	TC	TT	TC	TC	TC	TC	TC	TC	TC	TC	CC	TC	TT	TC	TC	TT	TC	CC	CC	CC	CC	TC	TC	TT	TC	TC	TT	TC	CC	TC	TC	CC	TC	TC	CC	TC	TC	TT	TC	TC
OAR1_189293124.1	1	189293124	--	CC	CC	CC	CC	TC	CC	CC	CC	CC	TC	CC	TC	CC	CC	CC	CC	CC	CC	TC	CC	CC	TC	CC	CC	CC	CC	CC	CC	TC	CC	TC	CC	CC	CC	CC	TC	CC	CC	CC	CC	CC	CC	CC	CC	CC	TC
OAR1_189372172.1	1	189372172	--	TT	TT	TT	TT	TT	TT	TT	TT	TT	TT	TT	TT	TT	TT	TT	TT	TT	TT	TT	TT	TT	TC	TT	TT	TT	TT	TT	TT	TT	TT	TT	TT	TT	TT	TT	TT	TC	TT	TT	TT	TT	TT	TT	TT	TT	TT
OAR1_189412174.1	1	189412174	--	--	--	--	--	--	--	--	--	--	--	--	--	--	--	--	--	--	--	--	--	--	--	--	--	--	--	--	--	--	--	--	--	--	--	--	--	--	--	--	--	--	--	--	--	--	--
OAR1_189456385.1	1	189456385	--	AA	AA	AA	AA	AA	AA	AA	AA	AA	AA	AA	AA	AA	AA	AA	AA	AA	AA	AA	AA	AA	AA	AA	AA	AA	AA	AA	AA	AA	AA	AA	AA	AA	AA	AA	AA	AA	AA	AA	AA	AA	AA	AA	AA	AA	AA
OAR1_189492730.1	1	189492730	--	GG	TG	TG	TG	TG	GG	TG	TG	TG	TG	TG	TG	TG	TG	TG	TG	GG	TG	TG	TG	TG	TT	GG	GG	GG	GG	GG	TG	TG	TT	TG	TG	TT	TG	GG	TG	GG	GG	TG	TG	GG	TG	TG	TG	TG	TG
OAR1_189570484.1	1	189570484	--	TT	TT	TT	TT	TT	TT	TT	TT	TT	TT	TT	TT	TT	TT	TT	TT	TT	TT	TT	TT	TT	TT	TT	TT	TT	TT	TT	TT	TT	TT	TT	TT	TT	TT	TT	TT	TG	TT	TT	TT	TT	TT	TT	TT	TT	TT
OAR1_189604878.1	1	189604878	--	CC	CC	CC	CC	TC	CC	CC	CC	CC	TC	CC	TC	CC	CC	CC	CC	CC	CC	TC	CC	CC	CC	TC	CC	CC	CC	CC	CC	TC	CC	TC	CC	CC	CC	CC	TC	CC	CC	CC	CC	CC	CC	CC	TC	CC	TC
OAR1_189611025.1	1	189611025	--	GG	GG	GG	GG	GG	GG	GG	GG	GG	GG	GG	GG	GG	GG	GG	GG	GG	GG	AG	GG	GG	GG	AG	GG	GG	GG	GG	GG	GG	GG	GG	GG	GG	GG	GG	GG	GG	GG	GG	GG	GG	GG	GG	AG	GG	GG
OAR1_18966270.1	1	18966270	--	AG	AG	GG	GG	GG	AG	AG	AG	AG	AG	AG	AA	AG	GG	AG	AG	GG	GG	GG	GG	GG	AA	AG	GG	AG	AG	AG	GG	AG	AG	GG	AG	GG	AG	AG	GG	AG	AG	GG	AA	AG	GG	GG	AG	AG	GG
OAR1_189811189.1	1	189811189	--	AA	AA	AA	AA	AA	AA	AG	AA	AA	AA	AG	AA	AG	AA	AA	AG	AA	AA	AA	AA	AA	AG	AA	AA	AA	AA	AA	AA	AA	AA	AA	AA	AG	AA	AA	AA	AA	AA	AA	AA	AA	AA	AA	AG	AG	AA
OAR1_189865644.1	1	189865644	--	TT	TC	TC	TC	TT	TT	TC	CC	TC	TT	TC	TT	TC	TC	TC	TC	TT	TC	TC	TC	TC	TC	TT	TT	TT	TT	TT	TC	TC	CC	TT	TC	CC	TC	TT	TT	CC	TT	TC	TC	TT	TC	TC	TC	TC	TT
OAR1_1898903.1	1	1898903	--	TT	TT	TT	TT	TT	TT	TT	TT	TT	TT	TT	TT	TT	TT	TT	TT	TT	TT	TT	TT	TT	TT	TT	TT	TT	TT	TT	TT	TT	TT	TT	TT	TT	TT	TT	TT	TT	TT	TT	TT	TT	TT	TT	TT	TC	TT
OAR1_189921263.1	1	189921263	--	CC	CC	CC	CC	CC	CC	CC	CC	CC	CC	CC	CC	CC	CC	CC	CC	CC	CC	CC	CC	CC	CC	CC	CC	CC	CC	CC	CC	CC	CC	CC	CC	CC	CC	CC	CC	CC	CC	CC	CC	CC	CC	CC	CC	CC	CC
OAR1_190006233.1	1	190006233	--	GG	GG	GG	GG	GG	GG	GG	AG	GG	GG	GG	GG	GG	GG	GG	GG	GG	GG	GG	GG	GG	GG	GG	GG	GG	GG	GG	GG	GG	GG	GG	GG	GG	GG	GG	GG	AG	GG	GG	GG	GG	GG	GG	GG	GG	GG
OAR1_190042073.1	1	190042073	--	TT	TC	TC	TC	TC	TT	TT	TC	TC	TC	TT	TC	TT	TC	TC	TT	TT	TC	TC	TC	TC	TT	TT	TT	TT	TT	TT	TC	TC	CC	TC	TC	TC	TC	TT	TC	TT	TT	TC	TC	TT	TC	TC	TT	TT	TC
OAR1_190151522.1	1	190151522	--	--	--	--	TC	TC	--	--	TC	TC	--	--	--	--	TC	--	--	--	TC	TT	TC	--	TC	CC	--	--	--	--	--	--	TT	TC	--	TC	--	--	--	CC	--	--	--	--	TC	--	CC	CC	TC
OAR1_190235361.1	1	190235361	--	TT	TT	TT	TC	CC	TC	TC	TC	TC	TC	TC	TC	TC	TC	TT	TC	TC	TC	TC	TC	TT	TC	TC	TT	TT	TT	TT	TT	TT	TT	CC	TT	TC	TT	TC	TC	TC	TC	TT	TT	TC	TC	TT	TC	CC	CC
OAR1_190431289.1	1	190431289	--	GG	GG	GG	GG	AG	GG	GG	AG	GG	AG	GG	AG	GG	GG	GG	GG	GG	GG	--	GG	GG	GG	AG	GG	GG	GG	GG	GG	GG	GG	AG	GG	GG	GG	GG	AG	GG	GG	GG	GG	GG	GG	GG	AG	GG	AG
OAR1_190514368.1	1	190514368	--	AA	AA	AA	AA	AA	AA	AA	AG	AA	AA	AA	AA	AA	AA	AA	AA	AA	AA	AG	AA	AA	AA	AA	AA	AA	AA	AA	AA	AA	AA	AA	AA	AA	AA	AA	AA	AA	AA	AA	AA	AA	AA	AA	AA	AA	AA
OAR1_190549231.1	1	190549231	--	TT	TT	TT	TT	TT	TT	TT	TT	TT	TT	TT	TT	TT	TT	TT	TT	TT	TT	TT	TT	TT	TT	TT	TT	TT	TT	TT	TT	TT	TT	TT	TT	TT	TT	TT	TC	TT	TT	TT	TT	TT	TT	TT	TT	TT	TT
OAR1_190617487.1	1	190617487	--	GG	GG	GG	GG	GG	GG	GG	AG	GG	GG	GG	GG	GG	GG	GG	GG	GG	GG	GG	GG	GG	AG	AG	GG	GG	GG	GG	GG	AG	GG	GG	GG	GG	GG	GG	AG	AG	GG	GG	GG	GG	GG	GG	AG	GG	GG
OAR1_190668511.1	1	190668511	--	GG	GG	GG	GG	AG	GG	GG	GG	GG	AG	GG	AG	GG	GG	GG	GG	GG	GG	GG	GG	GG	GG	GG	GG	GG	GG	GG	GG	GG	GG	AG	GG	GG	GG	GG	GG	GG	GG	GG	GG	GG	GG	GG	GG	GG	AG
OAR1_190715035.1	1	190715035	--	GG	GG	GG	GG	GG	GG	GG	GG	GG	GG	GG	GG	GG	GG	GG	GG	GG	GG	GG	GG	GG	GG	GG	GG	GG	GG	GG	GG	GG	GG	GG	GG	GG	GG	GG	GG	GG	GG	GG	GG	GG	GG	GG	GG	GG	GG
OAR1_190851636.1	1	190851636	--	TT	TC	TC	CC	TC	TC	TC	TC	CC	TT	TC	TT	TC	CC	TC	TC	TC	CC	CC	CC	TC	TC	TC	TT	TT	TT	TT	TC	TT	CC	TC	TC	CC	TC	TC	TT	TC	TC	TC	TC	TC	CC	TC	TC	CC	TC
OAR1_191038435.1	1	191038435	--	CC	CC	CC	CC	CC	CC	CC	CC	CC	CC	CC	CC	CC	CC	CC	CC	CC	CC	CC	CC	CC	CC	CC	CC	CC	CC	CC	CC	CC	CC	CC	CC	CC	CC	CC	CC	CC	CC	CC	CC	CC	CC	CC	CC	CC	CC
OAR1_191068578.1	1	191068578	--	GG	GG	GG	GG	GG	GG	GG	AG	GG	GG	GG	GG	GG	GG	GG	GG	GG	GG	GG	GG	GG	GG	AG	GG	GG	GG	GG	GG	GG	GG	GG	GG	GG	GG	GG	AG	AG	GG	GG	GG	GG	GG	GG	AG	GG	GG
OAR1_191120976.1	1	191120976	--	CC	AC	AC	AA	AC	AC	AC	AC	AA	CC	AC	CC	AC	AA	AC	AC	AC	AA	AA	AA	AC	AA	AA	CC	CC	CC	CC	AC	AC	AA	AC	AC	AA	AC	AC	CC	AA	AC	AC	AC	AC	AA	AC	AA	AA	AC
OAR1_191206898.1	1	191206898	--	CC	CC	CC	CC	TC	CC	CC	TC	CC	TC	CC	TC	CC	CC	CC	CC	CC	CC	TC	CC	CC	CC	CC	CC	CC	CC	CC	CC	CC	CC	TC	CC	CC	CC	CC	CC	TC	CC	CC	CC	CC	CC	CC	CC	CC	TC
OAR1_191259756.1	1	191259756	--	TT	TT	TT	TC	CC	TC	TC	TT	TC	TC	TC	TC	TC	TC	TT	TC	TC	TC	TT	TC	TC	CC	TC	TT	TT	TT	TT	TT	TT	TT	CC	TT	TC	TT	TC	TT	TC	TC	TT	TT	TC	TC	TT	TC	CC	CC
OAR1_191290572.1	1	191290572	--	GG	AG	AG	AA	AA	AG	AG	AA	AA	AG	AG	AG	AG	AA	AG	AG	AG	AA	AG	AA	AG	AA	AG	GG	GG	GG	GG	AG	AG	AA	AA	AG	AA	AG	AG	GG	AG	AG	AG	AG	AG	AA	AG	AG	AA	AA
OAR1_191327328.1	1	191327328	--	AA	AG	AG	AG	AA	AA	AA	GG	AG	AA	AA	AA	AA	AG	AG	AA	AA	AG	AG	AG	AA	AA	AA	AA	AA	AA	AA	AG	AG	GG	AA	AG	AG	AG	AA	AA	GG	AA	AG	AG	AA	AG	AG	AA	AA	AA
OAR1_191482823.1	1	191482823	--	GG	TG	TG	TT	TT	TG	TG	TG	TT	TG	TG	TG	TG	TT	TG	TG	TG	TT	TT	TT	TG	TT	TT	GG	GG	GG	GG	TG	TG	TT	TT	TG	TT	TG	TG	TG	TG	TG	TG	TG	TG	TT	TG	TT	TT	TT
OAR1_19152280.1	1	19152280	--	AA	AA	AA	AC	CC	AA	AA	AA	AC	AC	AA	AA	AC	AC	AA	AA	CC	AC	AC	AA	AA	AA	AA	AA	AA	AA	AA	AC	AA	AA	AC	AA	AA	AA	AA	AA	AA	AA	AA	AA	AA	CC	AA	AC	AA	AC
OAR1_191685316.1	1	191685316	--	TT	TT	TT	TC	CC	TC	TC	TC	TC	TC	TC	TC	TC	TC	TT	TC	TC	TC	TT	TC	TC	CC	TC	TT	TT	TT	TT	TT	TT	TT	CC	TT	TC	TT	TC	TT	TT	TC	TT	TT	TC	TC	TT	TC	CC	CC
OAR1_191708051.1	1	191708051	--	CC	TC	TC	TT	TT	TC	TC	TT	TT	TC	TC	TC	TC	TT	TC	TC	TC	TT	TC	TT	TC	TT	TC	CC	CC	CC	CC	TC	TC	TT	TT	TC	TT	TC	TC	TC	TC	TC	TC	TC	TC	TT	TC	TC	TT	TT
OAR1_19174177.1	1	19174177	--	CC	TC	TC	TC	TT	CC	CC	TC	TC	TC	CC	CC	TC	TT	TC	CC	TT	TT	TC	TT	CC	CC	CC	CC	TC	TC	CC	TT	CC	TC	TC	TC	CC	TC	CC	TC	CC	CC	TT	CC	TC	TT	TC	TC	TC	TC
OAR1_191749378.1	1	191749378	--	TT	TT	TT	TC	TC	TC	TC	TT	TC	TT	TC	TT	TC	TC	TT	TC	TC	TC	TT	TC	TC	CC	TC	TT	TT	TT	TT	TT	TT	TT	TC	TT	TC	TT	TC	TT	TT	TC	TT	TT	TC	TC	TT	TC	CC	TC
OAR1_191769713.1	1	191769713	--	GG	AG	AG	AG	GG	GG	GG	AA	AG	GG	GG	GG	GG	AG	AG	GG	GG	AG	AG	AG	GG	GG	AG	GG	GG	GG	GG	AG	AG	AA	GG	AG	AG	AG	GG	AG	AG	GG	AG	AG	GG	AG	AG	AG	GG	GG
OAR1_191797121.1	1	191797121	--	TT	TC	TC	TC	TT	TT	TT	TC	TC	TT	TT	TT	TT	TC	TC	TT	TT	TC	CC	TC	TT	TT	TC	TT	TT	TT	TT	TC	TC	CC	TT	TC	TC	TC	TT	TC	CC	TT	TC	TC	TT	TC	TC	TC	TT	TT
OAR1_191856774.1	1	191856774	--	AA	AA	AA	AA	AC	AA	AA	AA	AA	AC	AA	AC	AA	AA	AA	AA	AA	AA	AA	AA	AA	AA	AC	AA	AA	AA	AA	AA	AA	AA	AC	AA	AA	AA	AA	AC	AC	AA	AA	AA	AA	AA	AA	AC	AA	AC
OAR1_191876696.1	1	191876696	--	CC	CC	CC	CC	TC	CC	CC	CC	CC	TC	CC	TC	CC	CC	CC	CC	CC	CC	CC	CC	CC	CC	CC	CC	CC	CC	CC	CC	CC	CC	TC	CC	CC	CC	CC	CC	CC	CC	CC	CC	CC	CC	CC	CC	CC	TC
OAR1_191924851.1	1	191924851	--	GG	GG	GG	GG	GG	GG	GG	GG	GG	GG	GG	GG	GG	GG	GG	GG	GG	GG	GG	GG	GG	GG	GG	GG	GG	GG	GG	GG	GG	GG	GG	GG	GG	GG	GG	GG	AG	GG	GG	GG	GG	GG	GG	GG	GG	GG
OAR1_191964562.1	1	191964562	--	TT	TT	TT	TG	TG	TG	TG	TT	TG	TT	TG	TT	TG	TG	TT	TG	TG	TG	TT	TG	TG	GG	TG	TT	TT	TT	TT	TT	TT	TT	TG	TT	TG	TT	TG	TT	TT	TG	TT	TT	TG	TG	TT	TG	GG	TG
OAR1_192006735.1	1	192006735	--	CC	TC	TC	TT	TT	TC	TC	TT	TT	TC	TC	TC	TC	TT	TC	TC	TC	TT	TC	TT	TC	TT	TT	CC	CC	CC	CC	TC	TC	TT	TT	TC	TT	TC	TC	TC	TC	TC	TC	TC	TC	TT	TC	TT	TT	TT
OAR1_192014687.1	1	192014687	--	CC	CC	CC	CC	AC	CC	CC	CC	CC	AC	CC	AC	CC	CC	CC	CC	CC	CC	CC	CC	CC	CC	AC	CC	CC	CC	CC	CC	CC	CC	AC	CC	CC	CC	CC	AC	CC	CC	CC	CC	CC	CC	CC	AC	CC	AC
OAR1_192060266.1	1	192060266	--	CC	CC	CC	CC	CG	CC	CC	CC	CC	CG	CC	CG	CC	CC	CC	CC	CC	CC	CC	CC	CC	CC	CC	CC	CC	CC	CC	CC	CC	CC	CG	CC	CC	CC	CC	CG	CC	CC	CC	CC	CC	CC	CC	CC	CC	CG
OAR1_192091028.1	1	192091028	--	TT	TC	TC	CC	CC	TC	TC	CC	CC	TC	TC	TC	TC	CC	TC	TC	TC	CC	TC	CC	TC	CC	TC	TT	TT	TT	TT	TC	TC	CC	CC	TC	CC	TC	TC	TC	TC	TC	TC	TC	TC	CC	TC	TC	CC	CC
OAR1_192138674.1	1	192138674	--	TT	TG	TG	TG	TT	TT	TT	GG	TG	TT	TT	TT	TT	TG	TG	TT	TT	TG	TG	TG	TT	TT	TT	TT	TT	TT	TT	TG	TG	GG	TT	TG	TG	TG	TT	TT	GG	TT	TG	TG	TT	TG	TG	TT	TT	TT
OAR1_19214328_X.1	1	19214328	--	CC	CC	CC	TC	TC	CC	TC	CC	TC	TC	CC	CC	CC	TC	TC	CC	TT	TC	TC	TC	CC	CC	CC	CC	CC	CC	CC	TC	CC	CC	TC	CC	CC	CC	CC	TC	CC	CC	TC	CC	CC	TT	CC	TC	TC	CC
OAR1_192172046.1	1	192172046	--	AA	AG	AG	AG	AG	AA	AA	GG	AG	AG	AA	AG	AA	AG	AG	AA	AA	AG	GG	AG	AA	AA	AA	AA	AA	AA	AA	AG	AG	GG	AG	AG	AG	AG	AA	AG	GG	AA	AG	AG	AA	AG	AG	AA	AA	AG
OAR1_192273720.1	1	192273720	--	CC	CC	CC	CC	CC	CC	CC	CC	CC	CC	CC	CC	CC	CC	CC	CC	CC	CC	TC	CC	CC	CC	CC	CC	CC	CC	CC	CC	CC	CC	CC	CC	CC	CC	CC	TC	TC	CC	CC	CC	CC	CC	CC	CC	CC	CC
OAR1_192317295.1	1	192317295	--	AA	AG	AG	GG	GG	AG	AG	AG	GG	AG	AG	AG	AG	GG	AG	AG	AG	GG	GG	GG	AG	AG	GG	AA	AA	AA	AA	AG	AG	GG	GG	AG	GG	AG	AG	AA	AG	AG	AG	AG	AG	GG	AG	GG	AG	GG
OAR1_192439510.1	1	192439510	--	CC	CC	CC	--	--	--	--	CC	--	CC	--	CC	--	--	CC	--	--	--	CC	--	--	--	--	CC	CC	CC	CC	CC	CC	CC	--	CC	--	CC	--	--	--	--	CC	CC	--	--	CC	--	--	--
OAR1_192537175.1	1	192537175	--	TT	TT	TT	--	--	--	--	--	--	TC	--	TC	--	--	TT	--	--	--	TC	--	--	--	--	TT	--	TT	TT	TT	TT	TT	--	TT	--	TT	--	TC	TT	--	TT	TT	--	--	TT	--	--	--
OAR1_192580530.1	1	192580530	--	GG	AG	AG	AG	AG	GG	GG	AA	AG	AG	GG	AG	GG	AG	AG	GG	GG	AG	AA	AG	GG	AG	GG	GG	GG	GG	GG	AG	AG	AA	AG	AG	AG	AG	GG	AG	AA	GG	AG	AG	GG	AG	AG	GG	GG	AG
OAR1_192648996.1	1	192648996	--	CC	TC	TC	TT	TT	TC	TC	TC	TT	TC	TC	TC	TC	TT	TC	TC	TC	TT	TC	TT	TC	TC	TT	CC	CC	CC	CC	TC	TC	TT	TT	TC	TT	TC	TC	CC	TT	TC	TC	TC	TC	TT	TC	TT	TC	TT
OAR1_192666967.1	1	192666967	--	AA	AG	AG	GG	GG	AG	AG	GG	GG	AG	AG	AG	AG	GG	AG	AG	AG	GG	GG	GG	AG	GG	GG	AA	AA	AA	AA	AG	AG	GG	GG	AG	GG	AG	AG	AG	GG	AG	AG	AG	AG	GG	AG	GG	AG	GG
OAR1_192706983.1	1	192706983	--	CC	CC	CC	AC	AC	AC	AC	CC	AC	CC	AC	CC	AC	AC	CC	AC	AC	AC	CC	AC	AC	AC	AA	CC	CC	CC	CC	CC	CC	CC	AC	CC	AC	CC	AC	CC	AC	AC	CC	CC	AC	AC	CC	AA	AC	AC
OAR1_192766128.1	1	192766128	--	AA	AA	AA	AA	AA	AA	AA	AA	AA	AA	AA	AA	AA	AA	AA	AA	AA	AA	AA	AA	AA	AA	AA	AA	AA	AA	AA	AA	AA	AA	AA	AA	AA	AA	AA	AG	AA	AA	AA	AA	AA	AA	AA	AA	AA	AA
OAR1_192856042.1	1	192856042	--	CC	AC	AC	AC	AC	CC	AC	AC	AA	AC	AC	AC	AC	AA	AC	AC	AC	AA	AC	AA	CC	AC	CC	CC	CC	CC	CC	AC	AC	AA	AA	AC	AA	AC	CC	CC	AC	CC	AC	AC	AC	AC	AC	AC	AC	AC
OAR1_192908082.1	1	192908082	--	TT	TT	TT	TC	TC	TC	TT	TT	TT	TT	TT	TT	TT	TT	TT	TT	TT	TT	TT	TT	TC	TT	TC	TT	TT	TT	TT	TT	TT	TT	TT	TT	TT	TT	TC	TT	TC	TC	TT	TT	TT	TC	TT	TT	TT	TC
OAR1_192958616.1	1	192958616	--	GG	GG	GG	AG	AG	AG	GG	GG	GG	GG	GG	GG	GG	GG	GG	GG	GG	GG	GG	GG	AG	GG	AG	GG	GG	GG	GG	GG	GG	GG	GG	GG	GG	GG	AG	GG	AG	AG	GG	GG	GG	AG	GG	GG	GG	AG
OAR1_192985155.1	1	192985155	--	AA	AA	AA	AA	AA	AA	AA	AG	AA	AA	AA	AA	AA	AA	AA	AA	AA	AA	AG	AA	AA	AG	AA	AA	AA	AA	AA	AA	AA	AA	AA	AA	AA	AA	AA	AA	AA	AA	AA	AA	AA	AA	AA	AA	AA	AA
OAR1_193005196.1	1	193005196	--	CC	--	--	--	TT	TC	TC	--	--	TC	TC	TC	TC	--	--	TC	TC	--	--	--	TC	TT	TC	CC	CC	CC	CC	--	--	--	TT	--	--	--	TC	TC	--	TC	--	--	TC	--	--	TC	TC	TT
OAR1_193099978.1	1	193099978	--	TT	TT	TT	TT	TT	TT	TT	TT	TT	TT	TT	TT	TT	TT	TT	TT	TT	TT	TT	TT	TT	TT	TT	TT	TT	TT	TT	TT	TT	TT	TT	TT	TT	TT	TT	TT	TT	TT	TT	TT	TT	TT	TT	TT	TT	TT
OAR1_193105539.1	1	193105539	--	CC	TC	TC	TT	TT	TC	TC	TC	TT	TC	TC	TC	TC	TT	TC	TC	TC	TT	TC	TT	TC	TC	TC	CC	CC	CC	CC	TC	TC	TT	TT	TC	TT	TC	TC	TC	TC	TC	TC	TC	TC	TT	TC	TC	TC	TT
OAR1_193169682.1	1	193169682	--	TT	TC	TC	TC	TT	TT	TT	TC	TC	TT	TC	TT	TT	TC	TC	TC	TT	TC	TC	TC	TT	TC	TT	TT	TT	TT	TT	TC	TC	CC	TT	TC	CC	TC	TT	TT	TC	TT	TC	TC	TT	TC	TC	TC	TT	TT
OAR1_193353910.1	1	193353910	--	AA	AA	AA	AA	AA	AA	AA	AA	AA	AA	AA	AA	AA	AA	AA	AA	AA	AA	AA	AA	AA	AA	AA	AA	AA	AA	AA	AA	AA	AA	AA	AA	AA	AA	AA	AA	AG	AA	AA	AA	AA	AA	AA	AA	AA	AA
OAR1_193374638.1	1	193374638	--	TT	TT	TT	TT	TT	TT	TT	TT	TT	TT	TT	TT	TT	TT	TT	TT	TT	TT	TT	TT	TT	TT	TT	TT	TT	TT	TT	TT	TT	TT	TT	TT	TT	TT	TT	TT	TC	TT	TT	TT	TT	TT	TT	TT	TT	TT
OAR1_193392300.1	1	193392300	--	CC	CC	CC	TC	TT	TC	CC	CC	CC	TC	CC	TC	CC	CC	CC	CC	CC	CC	CC	CC	TC	CC	TC	CC	CC	CC	CC	CC	CC	CC	TC	CC	CC	CC	TC	CC	CC	TC	CC	CC	CC	TC	CC	CC	CC	TT
OAR1_193400520.1	1	193400520	--	AA	AA	AA	AC	AA	AA	AA	AA	AA	AA	AA	AA	AA	AA	AA	AA	AA	AA	AC	AC	AA	AA	AA	AA	AA	AA	AA	AA	AC	AA	AA	AA	AA	AA	AA	AA	CC	AA	AA	AA	AA	AA	AA	AA	AA	AA
OAR1_193485755.1	1	193485755	--	CC	CC	CC	TC	CC	CC	CC	CC	CC	CC	CC	CC	CC	CC	CC	CC	CC	CC	TC	TC	CC	CC	CC	CC	CC	CC	CC	CC	TC	CC	CC	CC	CC	CC	CC	CC	TC	CC	CC	CC	CC	CC	CC	CC	CC	CC
OAR1_193526104.1	1	193526104	--	GG	AG	AG	AG	AA	AG	GG	AA	AG	AG	AG	AG	GG	AG	AG	AG	GG	AG	AG	GG	AG	AA	AA	GG	GG	GG	GG	AG	GG	AA	AG	AG	AA	AG	AG	GG	GG	AG	AG	AG	GG	AA	AG	AA	GG	AA
OAR1_193571056.1	1	193571056	--	GG	GG	GG	GG	GG	GG	GG	GG	GG	GG	GG	GG	GG	GG	GG	GG	GG	GG	GG	GG	GG	GG	GG	GG	GG	GG	GG	GG	GG	GG	GG	GG	GG	GG	GG	GG	GG	GG	GG	GG	GG	GG	GG	GG	GG	GG
OAR1_193623565.1	1	193623565	--	AA	AG	AG	AG	AA	AA	AA	GG	AG	AA	AG	AA	AA	AG	AG	AG	AA	AG	GG	AG	AA	GG	AG	AA	AA	AA	AA	AG	AG	GG	AA	AG	GG	AG	AA	AG	GG	AA	AG	AG	AA	AG	AG	GG	AA	AA
OAR1_193664187.1	1	193664187	--	AG	GG	AG	GG	AG	AG	AG	GG	GG	AA	AG	AA	AG	GG	AG	AG	AG	GG	AG	AG	AG	GG	GG	AG	AG	AG	AA	AG	AG	GG	AG	AG	GG	AG	AG	AG	AG	AG	AG	GG	AG	GG	AG	GG	AG	AG
OAR1_193681815.1	1	193681815	--	GG	GG	GG	GG	AG	GG	GG	GG	GG	AG	GG	AG	GG	GG	GG	GG	GG	GG	AG	AG	GG	GG	GG	GG	GG	GG	GG	GG	AG	GG	AG	GG	GG	GG	GG	GG	GG	GG	GG	GG	GG	GG	GG	GG	GG	AG
OAR1_193741319.1	1	193741319	--	AG	AG	GG	AG	AG	AG	GG	GG	GG	GG	GG	GG	GG	GG	GG	GG	GG	GG	GG	GG	AG	GG	AG	AG	GG	AG	GG	GG	AG	GG	GG	GG	GG	GG	AG	GG	GG	AG	GG	AG	GG	AG	GG	GG	GG	AG
OAR1_193772393.1	1	193772393	--	TC	TC	TT	TC	TC	TC	TT	TT	TT	TT	TT	TT	TT	TT	TT	TT	TT	TT	TT	TT	TC	TT	TC	TC	TT	TC	TT	TT	TC	TT	TT	TT	TT	TT	TC	TT	TT	TC	TT	TC	TT	TC	TT	TT	TT	TC
OAR1_193821520.1	1	193821520	--	TC	TT	TC	TT	TT	TC	TC	TC	TT	TC	TC	TC	TC	TT	TC	TC	TC	TT	TT	TT	TC	TC	TT	TC	TC	TC	CC	TC	TT	TT	TT	TC	TT	TC	TC	TC	TT	TC	TC	TT	TC	TT	TC	TT	TC	TT
OAR1_193849381.1	1	193849381	--	TC	TC	CC	TC	TT	TC	CC	TC	CC	TC	CC	TC	CC	CC	CC	CC	CC	CC	CC	CC	TC	TC	TC	TC	CC	TC	CC	CC	TC	CC	TC	CC	CC	CC	TC	CC	TC	TC	CC	TC	CC	TC	CC	CC	CC	TT
OAR1_193942646.1	1	193942646	--	TG	TG	TT	TG	TG	TG	TT	TT	TT	TT	TT	TT	TT	TT	TT	TT	TT	TT	TT	TT	TG	TT	TG	TG	TT	TG	TT	TT	TG	TT	TT	TT	TT	TT	TG	TT	TT	TG	TT	TG	TT	TG	TT	TT	TT	TG
OAR1_193978949.1	1	193978949	--	TC	TC	CC	TT	TC	TC	TC	CC	TC	CC	CC	CC	TC	TC	CC	CC	TC	TC	CC	TT	TC	CC	TC	TC	CC	TC	CC	CC	TT	CC	TC	CC	CC	CC	TC	CC	TT	TC	CC	TC	TC	TC	CC	CC	TC	TC
OAR1_194048742.1	1	194048742	--	TT	TT	TT	TC	TT	TT	TC	TT	TC	TT	TT	TT	TC	TC	TT	TT	TC	TC	TT	CC	TT	TT	TT	TT	TT	TT	TT	TT	TC	TT	TC	TT	TT	TT	TT	TT	CC	TT	TT	TT	TC	TT	TT	TT	TC	TT
OAR1_194099181.1	1	194099181	--	AA	AA	AA	AA	AA	AA	AA	AG	AA	AA	AA	AA	AA	AA	AA	AA	AA	AA	AA	AA	AA	AG	AA	AA	AA	AA	AA	AA	AA	AA	AA	AA	AA	AA	AA	AA	AA	AA	AA	AA	AA	AA	AA	AA	AA	AA
OAR1_194119589.1	1	194119589	--	AA	AA	AA	AA	AA	AA	AA	AA	AA	AA	AA	AA	AA	AA	AA	AA	AA	AA	AA	AA	AA	AA	AA	AA	AA	AA	AA	AA	AA	AA	AA	AA	AA	AA	AA	AA	AA	AA	AA	AA	AA	AA	AA	AA	AA	AA
OAR1_194176734.1	1	194176734	--	GG	GG	GG	GG	AG	GG	GG	AG	GG	AG	GG	AG	GG	GG	GG	GG	GG	GG	GG	AG	GG	AG	GG	GG	GG	GG	GG	GG	AG	GG	AG	GG	GG	GG	GG	GG	AG	GG	GG	GG	GG	GG	GG	GG	GG	AG
OAR1_194234635.1	1	194234635	--	TC	TC	CC	TC	TC	TC	CC	TC	CC	CC	CC	CC	CC	CC	CC	CC	CC	CC	CC	CC	TC	TC	TC	TC	CC	TC	CC	CC	TC	CC	CC	CC	CC	CC	TC	CC	CC	TC	CC	TC	CC	TC	CC	CC	CC	TC
OAR1_19425357.1	1	19425357	--	TC	TC	CC	CC	CC	TC	TC	TC	TC	TC	TC	TC	TC	CC	TC	TC	CC	CC	CC	CC	CC	TT	TT	CC	TC	TC	TC	CC	TC	TC	CC	TC	CC	TC	TC	CC	TC	TC	CC	TT	TC	CC	CC	TC	TC	CC
OAR1_194285894.1	1	194285894	--	CC	CC	CC	CC	CC	CC	CC	CC	CC	CC	CC	CC	CC	CC	CC	CC	CC	CC	CC	CC	CC	CC	CC	CC	CC	CC	CC	CC	CC	CC	CC	CC	CC	CC	CC	CC	CC	CC	CC	CC	CC	CC	CC	CC	CC	CC
OAR1_194306216.1	1	194306216	--	TC	TC	TT	CC	CC	TC	TC	TC	TC	TC	TT	TC	TC	TC	TT	TT	TC	TC	TT	CC	TC	TC	TC	TC	--	TC	--	TT	CC	TT	CC	TT	TT	TT	TC	TT	CC	TC	TT	TC	TC	TC	TT	TT	TC	CC
OAR1_194317508.1	1	194317508	--	TC	TC	TT	CC	CC	TC	TC	TC	TC	TC	TT	TC	TC	TC	TT	TT	TC	TC	TT	CC	TC	TC	TC	TC	TT	TC	TT	TT	CC	TT	CC	TT	TT	TT	TC	TT	CC	TC	TT	TC	TC	TC	TT	TT	TC	CC
OAR1_19444938.1	1	19444938	--	CG	GG	CG	CC	CG	CG	CG	GG	CG	CG	CG	CG	GG	CG	GG	CG	CC	CG	CC	GG	CC	GG	GG	CC	GG	CG	CG	CG	CG	GG	CC	CG	CC	GG	CG	CC	GG	CG	GG	GG	GG	CC	CG	CG	GG	CG
OAR1_194627962.1	1	194627962	--	TT	TT	TT	TT	TT	TT	TT	TT	TT	TT	TT	TT	TT	TT	TT	TT	TT	TT	TT	TT	TT	TT	TT	TT	TT	TT	TT	TT	TT	TT	TT	TT	TT	TT	TT	TT	TC	TT	TT	TT	TT	TT	TT	TT	TT	TT
OAR1_194644649_X.1	1	194644649	--	AA	AA	AA	AC	AA	AA	AC	AA	AC	AA	AA	AA	AC	AC	AA	AA	AC	AC	AA	CC	AA	AA	AA	AA	AA	AA	AA	AA	AC	AA	AC	AA	AA	AA	AA	AA	CC	AA	AA	AA	AC	AA	AA	AA	AA	AA
OAR1_194709461.1	1	194709461	--	TT	TC	TC	TT	TT	TT	TT	CC	TC	TT	TC	TT	TT	TC	TC	TC	TT	TC	TC	TT	TT	CC	TC	TT	TC	TT	TT	TC	TT	CC	TT	TC	CC	TC	TT	TC	TT	TT	TC	TC	TT	TC	TC	CC	TT	TT
OAR1_194758938.1	1	194758938	--	AC	AC	CC	AC	AA	AC	CC	CC	CC	AC	CC	AC	CC	CC	CC	CC	CC	CC	CC	CC	AC	CC	AC	AC	CC	AC	CC	CC	AC	CC	AC	CC	CC	CC	AC	CC	CC	AC	CC	AC	CC	AC	CC	CC	AC	AA
OAR1_194765342.1	1	194765342	--	AG	AA	AG	AG	AA	AG	GG	AG	AG	AG	AG	AG	GG	AG	AG	AG	GG	AG	AG	GG	AG	AG	AA	AG	AG	AG	GG	AG	AG	AA	AG	AG	AA	AG	AG	AG	GG	AG	AG	AA	GG	AA	AG	AA	AG	AA
OAR1_194801904.1	1	194801904	--	GG	GG	GG	GG	GG	GG	GG	GG	GG	GG	GG	GG	GG	GG	GG	GG	GG	GG	GG	GG	GG	GG	GG	GG	GG	GG	GG	GG	GG	GG	GG	GG	GG	GG	GG	GG	GG	GG	GG	GG	GG	GG	GG	GG	GG	GG
OAR1_194837366.1	1	194837366	--	TT	TT	TT	TC	TT	TT	TC	TT	TC	TT	TT	TT	TC	TC	TT	TT	TC	TC	TT	TC	TT	TT	TT	TT	TT	TT	TT	TT	TT	TT	TC	TT	TT	TT	TT	TT	CC	TT	TT	TT	TC	TC	TT	TT	TT	TT
OAR1_194876176.1	1	194876176	--	TT	TT	TT	TC	TT	TT	TC	TC	TC	TT	TT	TT	TC	TC	TT	TT	TC	TC	TT	TC	TT	TC	TT	TT	TT	TT	TT	TT	TT	TT	TC	TT	TT	TT	TT	TT	CC	TT	TT	TT	TC	TC	TT	TT	TT	TT
OAR1_194938697.1	1	194938697	--	TG	TG	TT	GG	TG	TG	TG	TG	TG	TT	TT	TT	TG	TG	TT	TT	TG	TG	TT	GG	TG	TG	TG	TG	TT	TG	TT	TT	TG	TT	TG	TT	TT	TT	TG	TT	TG	TG	TT	TG	TG	TG	TT	TT	TT	TG
OAR1_195051716.1	1	195051716	--	GG	AG	AG	GG	AG	GG	GG	AA	AG	AG	AG	AG	GG	AG	AG	AG	GG	AG	AG	GG	GG	AA	AG	GG	AG	GG	GG	AG	AG	AA	AG	AG	AA	AG	GG	AG	AG	GG	AG	AG	GG	AG	AG	AG	AG	AG
OAR1_195121176.1	1	195121176	--	TT	TT	TT	TT	TT	TT	TT	TT	TT	TT	TT	TT	TT	TT	TT	TT	TT	TT	TT	TT	TT	TT	TT	TT	TT	TT	TT	TT	TT	TT	TT	TT	TT	TT	TT	TT	TT	TT	TT	TT	TT	TT	TT	TT	TT	TT
OAR1_19517811.1	1	19517811	--	AG	AG	GG	GG	GG	AG	AG	AG	AG	AG	AG	AG	AG	GG	AG	AG	GG	GG	GG	GG	GG	AA	AA	GG	AG	AG	AG	GG	AG	AG	GG	AG	GG	AG	AG	GG	AG	AG	GG	AA	AG	GG	GG	AG	AG	GG
OAR1_195329951.1	1	195329951	--	AA	AA	AA	AG	AA	AA	AG	AA	AG	AA	AA	AA	AG	AG	AA	AA	AG	AG	AA	AG	AA	AA	AA	AA	AA	AA	AA	AA	AA	AA	AG	AA	AA	AA	AA	AA	AG	AA	AA	AA	AG	AG	AA	AA	AA	AA
OAR1_195376734.1	1	195376734	--	GG	GG	GG	GG	GG	GG	GG	GG	GG	GG	GG	GG	GG	GG	GG	GG	GG	GG	GG	GG	GG	GG	GG	GG	GG	GG	GG	GG	GG	GG	GG	GG	GG	GG	GG	GG	GG	GG	GG	GG	GG	GG	GG	GG	GG	GG
OAR1_195413734_X.1	1	195413735	--	TT	TT	TT	TC	TT	TT	TC	TT	TC	TT	TT	TT	TC	TC	TT	TT	TC	TC	TT	TC	TT	TT	TT	TT	TT	TT	TT	TT	TT	TT	TC	TT	TT	TT	TT	TT	TC	TT	TT	TT	TC	TC	TT	TT	TT	TT
OAR1_195460032.1	1	195460032	--	CC	TC	TC	TC	CC	CC	TC	TC	TT	CC	TC	CC	TC	TT	TC	TC	TC	TT	TC	TC	CC	TC	TC	CC	TC	CC	CC	TC	TC	TT	TC	TC	TT	TC	CC	TC	TC	CC	TC	TC	TC	TT	TC	TC	CC	CC
OAR1_195607285.1	1	195607285	--	TC	TC	CC	TC	TC	TC	CC	CC	CC	CC	CC	CC	CC	CC	CC	CC	CC	CC	CC	CC	TC	CC	TC	TC	CC	TC	CC	CC	TC	CC	CC	CC	CC	CC	TC	CC	CC	TC	CC	TC	CC	CC	CC	CC	CC	TC
OAR1_195677907.1	1	195677907	--	CC	CC	CC	CC	CC	CC	CC	CC	CC	CC	CC	CC	CC	CC	CC	CC	CC	CC	CC	CC	CC	CC	CC	CC	CC	CC	CC	CC	CC	CC	CC	CC	CC	CC	CC	CC	CC	CC	CC	CC	CC	CC	CC	CC	CC	CC
OAR1_195711851.1	1	195711851	--	CC	CC	CC	CC	CC	CC	CC	AC	CC	CC	CC	CC	CC	CC	CC	CC	CC	CC	CC	CC	CC	AC	CC	CC	CC	CC	CC	CC	CC	CC	CC	CC	CC	CC	CC	CC	CC	CC	CC	CC	CC	CC	CC	CC	CC	CC
OAR1_195730641.1	1	195730641	--	GG	GG	GG	AG	AG	GG	AG	GG	AG	AG	GG	AG	AG	AG	GG	GG	AG	AG	GG	AG	GG	GG	AG	GG	GG	GG	GG	GG	GG	GG	AA	GG	GG	GG	GG	GG	AG	GG	GG	GG	AG	AG	GG	AG	GG	AG
OAR1_195863506.1	1	195863506	--	GG	GG	GG	GG	GG	GG	GG	GG	GG	GG	GG	GG	GG	GG	GG	GG	GG	GG	GG	AG	GG	GG	GG	GG	GG	GG	GG	GG	GG	GG	GG	GG	GG	GG	GG	GG	GG	GG	GG	GG	GG	GG	GG	GG	GG	GG
OAR1_195943567.1	1	195943567	--	AC	AA	--	AA	AA	AC	AC	AA	AA	AC	--	AC	AC	AA	--	--	AC	AA	--	AC	AC	AA	AC	AC	--	AC	CC	--	AA	AA	AA	--	AA	--	AA	--	AC	AC	--	AA	AC	AA	AA	CC	--	AA
OAR1_195984267.1	1	195984267	--	AG	AA	AG	AA	AA	AG	AG	AA	AA	AG	AG	AG	AG	AA	AG	AG	AG	AA	AG	AA	AG	AA	AA	AA	AG	AG	GG	AG	AA	AA	AA	AG	AA	AG	AA	AG	AA	AG	AG	AA	AG	AA	AA	AG	AG	AA
OAR1_196019471.1	1	196019471	--	GG	GG	GG	GG	GG	GG	GG	GG	GG	GG	GG	GG	GG	GG	GG	GG	GG	GG	GG	GG	GG	GG	GG	GG	GG	GG	GG	GG	GG	GG	GG	GG	GG	GG	GG	GG	GG	GG	GG	GG	GG	GG	GG	GG	GG	GG
OAR1_196078289.1	1	196078289	--	AC	AC	CC	AC	AA	AC	CC	CC	CC	AC	CC	AC	CC	CC	CC	CC	CC	CC	CC	AC	AC	CC	AC	AA	CC	AC	CC	CC	AC	CC	AC	CC	CC	CC	AA	CC	CC	AC	CC	AC	CC	CC	CC	CC	AC	AA
OAR1_196110997.1	1	196110997	--	AG	AG	GG	AG	AG	AG	GG	GG	GG	GG	GG	GG	GG	GG	GG	GG	GG	GG	GG	GG	AG	GG	AG	AA	GG	AG	GG	GG	AG	GG	GG	GG	GG	GG	AA	GG	GG	AG	GG	AG	GG	GG	GG	GG	AG	AG
OAR1_196168282.1	1	196168282	--	TC	TC	CC	TT	TC	TC	TC	CC	TC	CC	CC	CC	TC	TC	CC	CC	TC	TC	CC	TC	TC	CC	TC	TT	CC	TC	CC	CC	TC	CC	TC	CC	CC	CC	TC	CC	TT	TC	CC	TC	TC	TC	CC	CC	CC	TC
OAR1_196324863.1	1	196324863	--	AG	AA	AG	AA	AG	AG	AG	AG	AA	GG	AG	GG	AG	AA	AG	AG	AG	AA	AG	AG	AG	AG	AG	AA	AG	AG	GG	AG	AA	AA	AG	AG	AA	AG	AA	AG	AG	AG	AG	AA	AG	AA	AA	GG	AG	AG
OAR1_19651513.1	1	19651513	--	AC	AC	AA	AC	AC	AC	CC	AC	CC	CC	AC	AC	AC	AC	AC	AC	CC	AC	AC	AA	AA	CC	CC	AA	AC	AC	AC	AC	AC	AC	AC	AC	AA	AC	AC	AA	AC	AC	AA	CC	AC	CC	AA	CC	AC	AA
OAR1_196519762.1	1	196519762	--	AG	GG	AG	AG	AG	AG	AA	GG	AG	AA	AG	AA	AA	AG	AG	AG	AA	AG	AG	AA	AG	GG	GG	GG	AG	AG	AA	AG	GG	GG	AA	AG	GG	AG	GG	AG	AA	AG	AG	GG	AA	AG	GG	AG	AG	AG
OAR1_196548057.1	1	196548057	--	AA	AG	AG	AA	AA	AA	AA	GG	AG	AA	AG	AA	AA	AG	AG	AG	AA	AG	AG	AA	AA	GG	AA	AA	AG	AA	AA	AG	AG	GG	AA	AG	GG	AG	AG	AG	AA	AA	AG	AG	AA	AG	GG	AA	AG	AA
OAR1_196572894.1	1	196572894	--	AA	AA	AA	AG	AA	AA	AG	AA	AG	AA	AA	AA	AG	AG	AA	AA	AG	AG	AA	GG	AA	AA	AA	AA	AA	AA	AA	AA	AA	AA	AG	AA	AA	AA	AA	AA	AG	AA	AA	AA	AG	AG	AA	AA	AA	AA
OAR1_196650091.1	1	196650091	--	--	--	--	--	--	--	--	--	--	--	--	--	--	--	--	--	--	--	--	--	--	--	--	--	--	--	--	--	--	--	--	--	--	--	--	--	--	--	--	--	--	--	--	--	--	--
OAR1_196692556.1	1	196692556	--	AG	GG	AG	GG	AG	AG	AG	GG	GG	AA	AG	AA	AG	GG	AG	AG	AG	GG	AG	GG	AG	GG	AG	GG	AG	AG	AA	AG	GG	GG	AG	AG	GG	AG	GG	AG	GG	AG	AG	GG	AG	GG	GG	AA	AG	AG
OAR1_196714086.1	1	196714086	--	GG	GG	GG	AG	GG	GG	AG	GG	AG	GG	GG	GG	AG	AG	AG	GG	AG	AG	GG	AA	GG	GG	GG	GG	GG	GG	GG	GG	AG	AG	AG	GG	AG	GG	GG	AG	AG	GG	GG	GG	AG	AG	GG	GG	GG	GG
OAR1_196726555.1	1	196726555	--	AA	AA	AA	AC	AA	AA	AC	AA	AC	AA	AA	AA	AC	AC	AC	AA	AC	AC	AA	CC	AA	AC	AC	AA	AA	AA	AA	AA	AC	AC	AC	AA	AC	AA	AA	AC	CC	AA	AA	AA	AC	AC	AA	AC	AA	AA
OAR1_196811527.1	1	196811527	--	GG	GG	GG	GG	AG	GG	GG	GG	GG	AG	GG	AG	GG	GG	GG	GG	GG	GG	GG	GG	GG	AG	AG	GG	GG	GG	GG	GG	GG	GG	AG	GG	GG	GG	GG	GG	AG	GG	GG	GG	GG	GG	GG	AG	GG	AG
OAR1_196946070.1	1	196946070	--	AG	AA	AG	AA	AA	AG	AG	AA	AA	AG	AG	AG	AG	AA	GG	AG	AG	AA	AG	AA	AG	AA	AA	AA	AG	AG	GG	AG	AG	AG	AA	AG	AG	AG	AA	GG	AG	AG	AG	AA	AG	AA	AA	AG	AG	AA
OAR1_197073884.1	1	197073884	--	TC	TC	CC	TC	TT	TC	CC	CC	CC	TC	CC	TC	CC	CC	CC	CC	CC	CC	CC	CC	TC	TC	TT	TT	CC	TC	CC	CC	TC	CC	TC	CC	CC	CC	TC	CC	TC	TC	CC	TC	CC	CC	CC	TC	CC	TT
OAR1_197098083.1	1	197098083	--	TT	TC	TC	TT	TT	TT	TT	TC	TC	TT	TC	TT	TT	TC	TC	TC	TT	TC	TC	TT	TT	TC	TT	TT	TC	TT	TT	TC	TC	CC	TT	TC	CC	TC	TC	TC	TT	TT	TC	TC	TT	TC	CC	TT	TC	TT
OAR1_19710996.1	1	19710996	--	TC	TT	TC	TC	TT	TC	TT	TT	TT	TT	TC	TC	TT	TT	TT	TC	TT	TT	TC	TT	CC	TT	TT	CC	TT	TT	TC	TT	TC	TT	TC	TT	CC	TT	TC	TC	TT	TC	TT	TT	TT	TT	TC	TT	TT	TC
OAR1_197236240.1	1	197236240	--	TT	TC	TC	TT	TT	TT	TT	TC	TC	TT	TC	TT	TT	TC	TC	TC	TT	TC	TC	TT	TT	CC	TT	TT	TC	TT	TT	TC	TC	CC	TT	TC	CC	TC	TC	TC	TT	TT	TC	TC	TT	TC	CC	TT	TT	TT
OAR1_197287184.1	1	197287184	--	TT	TC	TC	TT	TT	TT	TT	TC	TC	TT	TC	TT	TT	TC	TT	TC	TT	TC	TC	TT	TT	TC	TT	TT	TC	TT	TT	TC	TT	TC	TT	TC	TC	TC	TC	TT	TC	TT	TC	TC	TT	TC	CC	TT	TT	TT
OAR1_197296899.1	1	197296899	--	CC	CC	CC	CC	CC	CC	CC	CC	CC	CC	CC	CC	CC	CC	CC	CC	CC	CC	CC	CC	CC	CC	CC	CC	CC	CC	CC	CC	CC	CC	CC	CC	CC	CC	CC	CC	AC	CC	CC	CC	CC	CC	CC	CC	CC	CC
OAR1_197353554.1	1	197353554	--	TC	TC	TT	CC	TC	TC	TC	TC	TC	TT	TT	TT	TC	TC	TC	TT	TC	TC	TT	CC	TC	TC	TC	CC	TT	TC	TT	TT	CC	TC	TC	TT	TC	TT	TC	TC	TC	TC	TT	TC	TC	TC	TT	TT	TC	TC
OAR1_197390718.1	1	197390718	--	AG	AG	GG	AG	AG	AG	GG	GG	GG	AG	GG	GG	GG	GG	GG	GG	GG	GG	GG	GG	AG	GG	AG	AA	GG	AG	GG	GG	AG	GG	GG	GG	GG	GG	AG	GG	GG	AG	GG	AG	GG	GG	GG	GG	GG	AG
OAR1_197448932.1	1	197448932	--	--	TC	--	TC	TC	--	--	CC	CC	--	--	--	--	CC	--	--	--	CC	--	CC	--	TC	--	TT	--	--	--	--	TT	TC	CC	--	TC	--	TC	--	TC	--	--	TC	--	CC	CC	--	--	TC
OAR1_197490331.1	1	197490331	--	AA	AG	AG	AG	AA	AA	AG	AG	GG	AA	AG	AA	AG	GG	AA	AG	AG	GG	AG	GG	AA	AG	AA	AA	AG	AA	AA	AG	AA	AG	AG	AG	AG	AG	AG	AA	AG	AA	AG	AG	AG	GG	GG	AA	AG	AA
OAR1_19750493.1	1	19750493	--	TC	TT	TC	CC	CC	TC	TC	TT	TC	TC	TC	TC	TT	TC	TC	TC	CC	TC	CC	TC	CC	TT	TT	CC	TT	TC	TC	TC	TC	TT	CC	TC	CC	TT	TC	CC	TC	TC	TC	TT	TT	CC	TC	TC	TC	CC
OAR1_197552092.1	1	197552092	--	AA	AA	AA	AA	AA	AA	AA	AA	AA	AA	AA	AA	AA	AA	AA	AA	AA	AA	AA	AA	AA	AA	AG	AA	AA	AA	AA	AA	AA	AA	AA	AA	AA	AA	AA	AA	AA	AA	AA	AA	AA	AA	AA	AG	AA	AA
OAR1_197593478.1	1	197593478	--	GG	GG	GG	GG	GG	GG	GG	GG	GG	GG	GG	GG	GG	GG	GG	GG	GG	GG	GG	GG	GG	GG	AG	GG	GG	GG	GG	GG	GG	GG	GG	GG	GG	GG	GG	GG	GG	GG	GG	GG	GG	GG	GG	AG	GG	GG
OAR1_19761666.1	1	19761666	--	TC	CC	TC	TC	TC	TC	CC	CC	CC	CC	TC	TC	CC	CC	TC	TC	CC	CC	TC	TC	TT	CC	CC	TT	CC	CC	TC	CC	TC	CC	TC	CC	TT	CC	TC	TT	CC	TC	TC	CC	CC	CC	TC	CC	TC	TT
OAR1_197826924.1	1	197826924	--	--	--	--	--	--	--	--	--	--	--	--	--	--	--	--	--	--	--	--	--	--	--	--	--	--	--	--	--	--	--	--	--	--	--	--	--	--	--	--	--	--	--	--	--	--	--
OAR1_197887718.1	1	197887718	--	AT	AT	AA	AA	AA	AA	AA	AT	AA	AA	AA	AA	AA	AA	AT	AA	AA	AA	AA	AA	AA	AA	AA	AT	AA	AT	AA	AA	TT	AT	AA	AA	AT	AA	AA	AT	AA	AA	AA	AT	AA	AA	AA	AA	AA	AA
OAR1_197916874.1	1	197916874	--	TC	TC	CC	TT	TT	TC	TC	CC	TC	TC	CC	TC	TC	TC	TC	CC	TC	TC	CC	TT	TC	CC	TC	TT	CC	TC	CC	CC	TT	TC	TT	CC	TC	CC	TC	TC	TT	TC	CC	TC	TC	TC	CC	CC	TC	TT
OAR1_198064156.1	1	198064156	--	TT	TT	TT	TT	TT	TT	TT	TG	TT	TT	TT	TT	TT	TT	TT	TT	TT	TT	TT	TT	TT	TG	TG	TT	TT	TT	TT	TT	TT	TT	TT	TT	TT	TT	TT	TT	TT	TT	TT	TT	TT	TT	TT	TG	TT	TT
OAR1_198090603.1	1	198090603	--	GG	GG	GG	GG	GG	GG	GG	GG	GG	GG	GG	GG	GG	GG	GG	GG	GG	GG	GG	GG	GG	GG	GG	GG	GG	GG	GG	GG	GG	GG	GG	GG	GG	GG	GG	GG	GG	GG	GG	GG	GG	GG	GG	GG	GG	GG
OAR1_198163788.1	1	198163788	--	CC	CC	CC	CC	CC	CC	CC	CC	CC	CC	CC	CC	CC	CC	CC	CC	CC	CC	CC	CC	CC	CC	CC	CC	CC	CC	CC	CC	CC	CC	CC	CC	CC	CC	CC	CC	CC	CC	CC	CC	CC	CC	CC	CC	CC	CC
OAR1_19817567.1	1	19817567	--	TC	CC	TC	TT	TT	TC	TC	CC	TC	TC	TC	TC	CC	TC	TC	TC	TT	TC	TT	TC	TT	CC	CC	TT	CC	TC	TC	TC	TC	CC	TT	TC	TT	CC	TC	TT	TC	TC	TC	CC	CC	TT	TC	TC	TC	TT
OAR1_198260896_X.1	1	198260897	--	TT	TG	TG	TT	TG	TT	TT	TG	TG	TT	TG	TG	TT	TG	TG	TG	TT	TG	TG	TT	TT	TG	TG	TT	TG	TT	TT	TG	TG	GG	TG	TG	GG	TG	TG	TG	TT	TT	TG	TG	TT	TG	GG	TG	TT	TG
OAR1_198322856.1	1	198322856	--	AA	AT	AT	TT	TT	AT	AT	TT	TT	AT	AT	AT	AT	TT	AT	AT	AT	TT	AT	TT	AT	TT	TT	AT	AT	AA	AA	AT	AT	TT	TT	AT	TT	AT	TT	TT	TT	AT	AT	AT	AT	TT	TT	AT	AT	TT
OAR1_198428172.1	1	198428172	--	AA	AG	AG	AA	AG	AA	AA	AG	AG	AA	AG	AG	AA	AG	AA	AG	AA	AG	AG	AA	AA	AG	AA	AA	AG	AA	AA	AG	AA	AG	AG	AG	AG	AG	AG	AA	AG	AA	AG	AG	AA	AG	GG	AA	AA	AG
OAR1_198449920.1	1	198449920	--	CC	CC	CC	CC	CC	CC	CC	CC	CC	CC	CC	CC	CC	CC	CC	CC	CC	CC	CC	CC	CC	CC	CC	CC	CC	CC	CC	CC	CC	CC	CC	CC	CC	CC	CC	CC	TC	CC	CC	CC	CC	CC	CC	CC	CC	CC
OAR1_198462100.1	1	198462100	--	GG	TG	TG	GG	GG	GG	GG	TG	TG	GG	TG	GG	GG	TG	GG	TG	GG	TG	TG	GG	GG	TG	GG	GG	TG	GG	GG	TG	GG	TG	GG	TG	TG	TG	TG	GG	TG	GG	TG	TG	GG	TG	TT	GG	GG	GG
OAR1_198516250.1	1	198516250	--	AA	AA	AA	CC	CC	AC	AC	AA	AC	AC	AA	AC	AC	AC	AA	AA	AC	AC	AA	CC	AC	AA	AC	AC	AA	AA	AA	AA	AA	AA	CC	AA	AA	AA	AC	AC	AC	AC	AA	AA	AC	AC	AA	AA	AC	CC
OAR1_198560615.1	1	198560615	--	GG	AG	AG	AA	AA	AG	AG	AG	AA	AG	AG	AG	AG	AA	GG	AG	AG	AA	AG	AA	AG	AG	AG	AG	AG	GG	GG	AG	GG	AG	AA	AG	AG	AG	AA	AG	AG	AG	AG	AG	AG	AA	AA	GG	AG	AA
OAR1_198593938.1	1	198593938	--	GG	GG	GG	GG	GG	GG	GG	GG	GG	GG	GG	GG	GG	GG	GG	GG	GG	GG	GG	GG	GG	GG	GG	GG	GG	GG	GG	GG	GG	GG	GG	GG	GG	GG	GG	GG	GG	GG	GG	GG	GG	GG	GG	GG	GG	GG
OAR1_198640501.1	1	198640501	--	GG	GG	GG	GG	GG	GG	GG	GG	GG	GG	GG	GG	GG	GG	GG	GG	GG	GG	GG	GG	GG	GG	GG	GG	GG	GG	GG	GG	GG	GG	GG	GG	GG	GG	GG	GG	GG	GG	GG	GG	GG	GG	GG	GG	GG	GG
OAR1_198663235.1	1	198663235	--	CC	CC	CC	CC	CC	CC	CC	CC	CC	CC	CC	CC	CC	CC	CC	CC	CC	CC	CC	CC	CC	CC	CC	CC	CC	CC	CC	CC	CC	CC	CC	CC	CC	CC	CC	CC	CC	CC	CC	CC	CC	CC	CC	CC	CC	CC
OAR1_198703483.1	1	198703483	--	CC	GC	GC	GG	GG	GC	GC	GC	GG	GC	GC	GC	GC	GG	CC	GC	GC	GG	GC	GG	GC	GC	GG	GC	GC	CC	CC	GC	CC	GC	GG	GC	GC	GC	GG	GC	GG	GC	GC	GC	GC	GG	GG	GC	GC	GG
OAR1_198733751.1	1	198733751	--	GG	AG	AG	GG	GG	GG	GG	AG	AG	GG	AG	GG	GG	AG	GG	AG	GG	AG	AG	GG	GG	AG	AG	GG	AG	GG	GG	AG	GG	AG	GG	AG	AG	AG	AG	GG	AG	GG	AG	AG	GG	AG	AA	AG	GG	GG
OAR1_19875829.1	1	19875829	--	TC	CC	TC	TT	TC	TC	TC	CC	TC	TC	TC	TC	CC	TC	TC	TC	TT	TC	TT	TC	TT	CC	CC	TT	CC	TC	TC	TC	TC	CC	TT	TC	TT	CC	TC	TT	TC	TC	TC	CC	CC	TT	TC	TC	TC	TC
OAR1_198772970.1	1	198772970	--	CC	TC	TC	TT	TT	TC	TC	TC	TT	TC	TC	TC	TC	TT	CC	TC	TC	TT	TC	TT	TC	TC	TC	TC	TC	CC	CC	TC	CC	TC	TT	TC	TC	TC	TT	TC	TC	TC	TC	TC	TC	TT	TT	CC	TC	TT
OAR1_198827329.1	1	198827329	--	CC	CC	CC	CC	CC	CC	CC	CC	CC	CC	CC	CC	CC	CC	CC	CC	CC	CC	CC	CC	CC	CC	CC	CC	CC	CC	CC	CC	CC	CC	CC	CC	CC	CC	CC	CC	CC	CC	CC	CC	CC	CC	CC	CC	CC	CC
OAR1_198871530.1	1	198871530	--	CC	TC	TC	CC	CC	CC	CC	TT	TC	CC	TC	CC	CC	TC	CC	TC	CC	TC	TC	CC	CC	TC	TC	CC	TC	CC	CC	TC	CC	TC	CC	TC	TC	TC	TC	CC	TC	CC	TC	TC	CC	TC	TT	TC	CC	CC
OAR1_198919259.1	1	198919259	--	AA	AA	AA	AA	AA	AA	AA	AA	AA	AA	AA	AA	AA	AA	AA	AA	AA	AA	AA	AA	AA	AA	AC	AA	AA	AA	AA	AA	AA	AA	AA	AA	AA	AA	AA	AA	AC	AA	AA	AA	AA	AA	AA	AC	AA	AA
OAR1_199048031_X.1	1	199048032	--	GG	GG	GG	TT	TG	TG	TG	GG	TG	TG	GG	GG	TG	TG	GG	GG	TG	TG	GG	TT	TG	GG	TT	TG	GG	GG	GG	GG	GG	GG	TG	GG	GG	GG	TG	TG	TG	TG	GG	GG	TG	TG	GG	TG	TG	TG
OAR1_199093268.1	1	199093268	--	AA	AA	AA	GG	AG	AG	AG	AG	AG	AG	AA	AA	AG	AG	AA	AA	AG	AG	AA	GG	AG	AA	GG	AG	AA	AA	AA	AA	AA	AA	AG	AA	AA	AA	AG	AG	AG	AG	AA	AA	AG	AG	AA	AG	AG	AG
OAR1_199133485.1	1	199133485	--	GG	GG	GG	AA	AG	AG	AG	GG	AG	AG	GG	GG	AG	AG	GG	GG	AG	AG	GG	AA	AG	GG	AA	AG	GG	GG	GG	GG	GG	GG	AG	GG	GG	GG	AG	AG	AG	AG	GG	GG	AG	AG	GG	AG	AG	AG
OAR1_199182128.1	1	199182128	--	TT	TT	TT	CC	TC	TC	TC	TT	TC	TC	TT	TT	TC	TC	TT	TT	TC	TC	TT	CC	TC	TT	TC	TC	TT	TT	TT	TT	TT	TT	TC	TT	TT	TT	TC	TC	TC	TC	TT	TT	TC	TC	TT	TT	TC	TC
OAR1_199252158.1	1	199252158	--	CC	CC	CC	TT	TC	TC	TC	TC	TC	TC	CC	CC	TC	TC	CC	CC	TC	TC	CC	TT	TC	CC	TT	TC	CC	CC	CC	CC	CC	CC	TC	CC	CC	CC	TC	TC	TC	TC	CC	CC	TC	TC	CC	TC	TC	TC
OAR1_199303079.1	1	199303079	--	GG	GG	GG	AA	AG	AG	AG	AG	AG	AG	GG	GG	AG	AG	GG	GG	AG	AG	GG	AA	AG	GG	AA	AG	GG	GG	GG	GG	GG	GG	AG	GG	GG	GG	AG	AG	AG	AG	GG	GG	AG	AG	GG	AG	AG	AG
OAR1_199357886.1	1	199357886	--	AG	GG	AG	AA	AA	AA	AA	AG	AG	AA	AG	AA	AA	AG	AA	AG	AA	AG	AG	AA	AA	AG	AA	AG	AG	AG	AA	AG	AG	AG	AA	AG	AG	AG	AG	AA	AA	AA	AG	GG	AA	AG	GG	AA	AA	AA
OAR1_199454273.1	1	199454273	--	GG	AG	AG	GG	AG	GG	GG	AG	AG	GG	AG	AG	GG	AG	GG	AG	GG	AG	AG	GG	GG	AG	AG	GG	AG	GG	GG	AG	GG	AG	AG	AG	AG	AG	AG	GG	GG	GG	AG	AG	GG	AG	AA	AG	GG	AG
OAR1_19945652.1	1	19945652	--	TC	TC	CC	CC	CC	TC	TC	TC	TC	TC	TC	TC	TC	CC	TC	TC	CC	CC	CC	CC	CC	TT	TT	CC	TC	TC	TC	CC	TC	TC	CC	TC	CC	TC	TC	CC	TC	TC	CC	TT	TC	CC	CC	TC	TC	CC
OAR1_199492886.1	1	199492886	--	CC	TC	TC	CC	CC	CC	CC	TC	TC	CC	TC	CC	CC	TC	CC	TC	CC	TC	TC	CC	CC	TC	CC	CC	TC	CC	CC	TC	CC	TC	CC	TC	TC	TC	TC	CC	CC	CC	TC	TC	CC	TC	TT	CC	CC	CC
[truncated: 52,244 more rows]
[truncated: 131 more columns]
