# Supplementary material for: Signatures of selection in sheep bred for resistance or susceptibility to gastrointestinal nematodes
Source: BMC Genomics. 2014 Jul 30;15(1):637. doi: 10.1186/1471-2164-15-637 (PMC4124167; doi:10.1186/1471-2164-15-637)
Supplement: Supplementary file 7 — Additional file 7: Pedigree information and Illumina® Ovine SNP50 BeadChip data for Romney and Perendale selection line animals. (ZIP 6 MB) [file 12864_2014_6330_MOESM7_ESM.zip › Additional_file_7_d_Romney_Pedigree.csv]

SNP Chip ID	Animal ID	Paternal ID	Maternal ID	Breed	Phenotype	YOB	Sex
R923E06	273911	2990492	2970203	Romney	Resistant	2001	F
R923F06	273910	2990492	2970203	Romney	Resistant	2001	F
R923H02	273894	2970600	2990171	Romney	Resistant	2001	M
R923A07	273887	2990492	2970059	Romney	Resistant	2001	F
R923B07	273886	2990492	2940933	Romney	Resistant	2001	F
R923C07	273885	2990492	2940933	Romney	Resistant	2001	F
R923D07	273876	2990492	2930222	Romney	Resistant	2001	M
R923E07	273855	2990492	2980034	Romney	Resistant	2001	M
R923F07	273847	2990492	2960097	Romney	Resistant	2001	M
R923B09	273832	2990521	2980594	Romney	Resistant	2001	M
R923D03	273824	2970600	2980259	Romney	Resistant	2001	M
R923C09	273815	2990521	2950027	Romney	Resistant	2001	F
R923A05	273805	2990289	2960385	Romney	Resistant	2001	F
R923B05	273801	2990289	2970680	Romney	Resistant	2001	M
R923E03	273798	2970600	2980295	Romney	Resistant	2001	F
R923G03	273796	2970600	2970598	Romney	Resistant	2001	F
R923H03	273795	2970600	2970598	Romney	Resistant	2001	M
R923F09	273789	2990521	2970716	Romney	Resistant	2001	M
R923C05	273786	2990289	2990684	Romney	Resistant	2001	F
R923H07	273779	2990492	2970078	Romney	Resistant	2001	M
R923D05	273773	2990289	2970394	Romney	Resistant	2001	M
R923B04	273768	2970600	2950022	Romney	Resistant	2001	F
R923E05	273767	2990289	2980549	Romney	Resistant	2001	M
R923C04	273743	2970600	2990584	Romney	Resistant	2001	F
R923B08	273738	2990492	2950013	Romney	Resistant	2001	M
R923F05	273735	2990289	2960383	Romney	Resistant	2001	M
R923D04	273732	2970600	2990325	Romney	Resistant	2001	M
R923C08	273728	2990492	2990636	Romney	Resistant	2001	M
R923C10	273725	2990521	2950066	Romney	Resistant	2001	M
R923A06	273713	2990289	2950176	Romney	Resistant	2001	M
R923F10	273712	2990521	2990385	Romney	Resistant	2001	F
R923H10	273707	2990521	2990229	Romney	Resistant	2001	M
R923A11	273706	2990521	2990229	Romney	Resistant	2001	M
R923B06	273702	2990289	2950067	Romney	Resistant	2001	M
R923E04	273699	2970600	2960170	Romney	Resistant	2001	F
R923F04	273686	2970600	2980441	Romney	Resistant	2001	M
R923D06	273673	2990289	2970210	Romney	Resistant	2001	M
R923G04	273664	2970600	2990384	Romney	Resistant	2001	F
R922G01	273565	2910033	2910017	Romney	Resistant	1994	F
R922D01	273518	2910033	2900068	Romney	Resistant	1995	F
R921D12	273516	2910033	920009	Romney	Resistant	1995	M
R921B12	273504	2910033	2910215	Romney	Resistant	1995	M
R922F01	273493	2950577	2940644	Romney	Resistant	1997	F
R921C12	273487	2950577	2950350	Romney	Resistant	1997	M
R922G02	273485	2970600	2970589	Romney	Resistant	1999	M
R922H02	273483	2950352	2970373	Romney	Resistant	1999	M
R922F12	273904	2950040	2960384	Romney	Resistant	2001	M
R923G06	273903	2990492	2980437	Romney	Resistant	2001	F
R923H06	273897	2990492	2960491	Romney	Resistant	2001	F
R922G12	273896	2950040	2970723	Romney	Resistant	2001	M
R922H12	273895	2950040	2970001	Romney	Resistant	2001	M
R923B01	273893	2950040	2980277	Romney	Resistant	2001	F
R923A03	273868	2970600	2970088	Romney	Resistant	2001	M
R923B03	273861	2970600	2970741	Romney	Resistant	2001	F
R923E08	273857	2990521	2980683	Romney	Resistant	2001	M
R923C01	273856	2950040	2960518	Romney	Resistant	2001	M
R923F08	273850	2990521	2970460	Romney	Resistant	2001	F
R923H08	273846	2990521	2980594	Romney	Resistant	2001	F
R923E01	273837	2950040	2990201	Romney	Resistant	2001	M
R923F01	273836	2950040	2980635	Romney	Resistant	2001	F
R923C03	273831	2970600	2940200	Romney	Resistant	2001	F
R923H04	273811	2990289	2990192	Romney	Resistant	2001	M
R923G07	273810	2990492	2980297	Romney	Resistant	2001	M
R923D09	273808	2990521	2930662	Romney	Resistant	2001	M
R923E09	273807	2990521	2930662	Romney	Resistant	2001	M
R923F03	273797	2970600	2980295	Romney	Resistant	2001	F
R923G09	273788	2990521	2950232	Romney	Resistant	2001	M
R923H01	273781	2950040	2990623	Romney	Resistant	2001	M
R923H09	273780	2990521	2990491	Romney	Resistant	2001	M
R923B02	273771	2950040	2980515	Romney	Resistant	2001	F
R923A08	273748	2990492	2970068	Romney	Resistant	2001	F
R923G05	273726	2990289	2970475	Romney	Resistant	2001	M
R923H05	273723	2990289	2990403	Romney	Resistant	2001	F
R923D02	273711	2950040	2990228	Romney	Resistant	2001	F
R923E02	273701	2950040	2970735	Romney	Resistant	2001	M
R923D08	273685	2990492	2980501	Romney	Resistant	2001	M
R923F02	273681	2950040	2940644	Romney	Resistant	2001	M
R923C06	273674	2990289	2970210	Romney	Resistant	2001	F
R921H11	273659	2860167	2860111	Romney	Resistant	1991	M
R922C01	273643	2900547	2871253	Romney	Resistant	1992	F
R921E12	273490	2950020	2940551	Romney	Resistant	1997	M
R922E01	273488	2950020	2950080	Romney	Resistant	1997	F
R922A03	273482	2970568	2940565	Romney	Resistant	1999	M
R923G08	273849	2990521	2970460	Romney	Resistant	2001	M
R923D01	273839	2950040	2950367	Romney	Resistant	2001	F
R923A09	273838	2990521	2960300	Romney	Resistant	2001	F
R923G01	273790	2950040	2960507	Romney	Resistant	2001	M
R923A10	273777	2990521	2990658	Romney	Resistant	2001	M
R923C02	273740	2950040	2950047	Romney	Resistant	2001	M
R923B10	273739	2990521	2970540	Romney	Resistant	2001	M
R923D10	273722	0	0	Romney	Resistant	2001	M
R923E10	273721	2990521	2960431	Romney	Resistant	2001	M
R923B11	273697	2990521	2960152	Romney	Resistant	2001	M
R923G02	273679	2950040	2970100	Romney	Resistant	2001	M
R922E02	273539	2910054	2921008	Romney	Resistant	1995	M
S922C06	273870	2970482	2990084	Romney	Susceptible	2001	M
S922C08	273869	2970587	2980006	Romney	Susceptible	2001	M
S922D06	273866	2970482	2980533	Romney	Susceptible	2001	M
S922F06	273854	2970482	2980651	Romney	Susceptible	2001	F
S922F04	273829	2970107	2930509	Romney	Susceptible	2001	M
S922G08	273827	2970587	2940955	Romney	Susceptible	2001	M
S922H06	273821	2970482	2940588	Romney	Susceptible	2001	M
S922C09	273782	2970587	2980032	Romney	Susceptible	2001	F
S922H09	273764	2990526	2990241	Romney	Susceptible	2001	F
S922D10	273733	2990526	2970196	Romney	Susceptible	2001	F
S922G10	273688	2990526	2940141	Romney	Susceptible	2001	F
S922H10	273687	2990526	2940141	Romney	Susceptible	2001	M
S922C02	273604	2910773	2911179	Romney	Susceptible	1993	F
S921F12	273505	2910773	2920175	Romney	Susceptible	1995	M
S922A08	273907	2970587	2960015	Romney	Susceptible	2001	F
S922E09	273905	2990526	2970493	Romney	Susceptible	2001	M
S922F05	273902	2970482	2950379	Romney	Susceptible	2001	M
S922A11	273901	2990606	2970073	Romney	Susceptible	2001	F
S922B08	273899	2970587	2960015	Romney	Susceptible	2001	M
S922G03	273898	2970107	2950651	Romney	Susceptible	2001	F
S922G05	273889	2970482	2960185	Romney	Susceptible	2001	F
S922H05	273888	2970482	2960185	Romney	Susceptible	2001	F
S922H03	273884	2970107	2960093	Romney	Susceptible	2001	F
S922B11	273881	2990606	2970552	Romney	Susceptible	2001	M
S922A06	273880	2970482	2970481	Romney	Susceptible	2001	M
S922B06	273879	2970482	2980065	Romney	Susceptible	2001	F
S922B04	273878	2970107	2990610	Romney	Susceptible	2001	M
S922C04	273877	2970107	2990293	Romney	Susceptible	2001	M
S922C11	273875	2990606	2980438	Romney	Susceptible	2001	M
S922D08	273867	2970587	2960418	Romney	Susceptible	2001	F
S922E08	273865	2970587	2930472	Romney	Susceptible	2001	M
S922E06	273860	2970482	2980572	Romney	Susceptible	2001	F
S922F08	273859	2970587	2990395	Romney	Susceptible	2001	M
S922D11	273858	2990606	2960036	Romney	Susceptible	2001	M
S922D04	273848	2970107	2960090	Romney	Susceptible	2001	F
S922F09	273845	2990526	2950609	Romney	Susceptible	2001	F
S922E04	273830	2970107	2930509	Romney	Susceptible	2001	M
S922H08	273825	2970587	2960358	Romney	Susceptible	2001	M
S922E11	273823	2990606	2980020	Romney	Susceptible	2001	F
S922G04	273818	2970107	2990299	Romney	Susceptible	2001	M
S922A09	273817	2970587	2990750	Romney	Susceptible	2001	F
S922B09	273812	2970587	2990407	Romney	Susceptible	2001	F
S922G09	273809	2990526	2990044	Romney	Susceptible	2001	M
S922F11	273804	2990606	2990758	Romney	Susceptible	2001	F
S922A07	273803	2970482	2960038	Romney	Susceptible	2001	F
S922B07	273802	2970482	2990036	Romney	Susceptible	2001	F
S922H04	273799	2970107	2960309	Romney	Susceptible	2001	M
S922C07	273776	2970482	2970081	Romney	Susceptible	2001	M
S922A05	273774	2970107	2980390	Romney	Susceptible	2001	M
S922A10	273763	2990526	2990241	Romney	Susceptible	2001	M
S922G11	273762	2990606	2940894	Romney	Susceptible	2001	F
S922H11	273761	2990606	2940894	Romney	Susceptible	2001	M
S922B12	273760	2990606	2980115	Romney	Susceptible	2001	M
S922D07	273759	2970482	2990569	Romney	Susceptible	2001	M
S922E07	273742	2970482	2990678	Romney	Susceptible	2001	F
S922B10	273737	2990526	2930458	Romney	Susceptible	2001	M
S922C10	273734	2990526	2960439	Romney	Susceptible	2001	M
S922B05	273731	2970107	2980528	Romney	Susceptible	2001	F
S922D09	273730	2970587	2980084	Romney	Susceptible	2001	M
S922E10	273716	2990526	2960021	Romney	Susceptible	2001	M
S922F07	273715	2970482	2990786	Romney	Susceptible	2001	M
S922F10	273705	2990526	2960031	Romney	Susceptible	2001	F
S922G07	273704	0	0	Romney	Susceptible	2001	F
S922C05	273703	2970107	2990292	Romney	Susceptible	2001	F
S922H07	273695	2970482	2960524	Romney	Susceptible	2001	M
S922C12	273689	2990606	2960395	Romney	Susceptible	2001	F
S922D05	273680	2970107	2940137	Romney	Susceptible	2001	F
S922D12	273675	2990606	2980102	Romney	Susceptible	2001	M
S922E12	273666	2990606	2980460	Romney	Susceptible	2001	F
S922E05	273665	2970107	2980455	Romney	Susceptible	2001	M
S921G12	273655	2890057	2844722	Romney	Susceptible	1991	M
S921H12	273583	2900140	880514	Romney	Susceptible	1994	M
S922A02	273574	0	0	Romney	Susceptible	1994	F
S922H01	273503	2910773	2930371	Romney	Susceptible	1995	F
S922B03	273494	2950572	2950594	Romney	Susceptible	1997	M
S922B01	273491	2910773	2940455	Romney	Susceptible	1997	M
S922D03	273489	2910773	2930492	Romney	Susceptible	1997	M
S922E03	273481	2940278	2931093	Romney	Susceptible	1999	M
S922F03	273479	2970482	2960419	Romney	Susceptible	1999	M
S922G06	273840	2970482	2960419	Romney	Susceptible	2001	M
S922B02	273607	2890086	2900532	Romney	Susceptible	1993	F
S922D02	273495	2921132	920033	Romney	Susceptible	1996	F
