# Supplementary material for: Signatures of selection in sheep bred for resistance or susceptibility to gastrointestinal nematodes
Source: BMC Genomics. 2014 Jul 30;15(1):637. doi: 10.1186/1471-2164-15-637 (PMC4124167; doi:10.1186/1471-2164-15-637)
Supplement: Supplementary file 8 — Additional file 8: SNP used on iPLEX™ genotyping assay for the Sequenom® MassARRAY® platform. Multiplex number; SNP ID; Amplification primer sequence; Extension primer sequence; Ancestral allele (AA). (CSV 4 KB) [file 12864_2014_6330_MOESM8_ESM.csv]

Plex	SNP_ID	Amplification Primer 1	Amplification Primer 2	Extension Primer	Ancestral Allele
1	OAR1_92574295	ACGTTGGATGCCCAAGCTAATGGAGTTGTG	ACGTTGGATGACTGGAAGCTGAACCATAGG	cccaACTGATCTCCCTGGCTCC	G
1	OAR1_92575925	ACGTTGGATGTTTTGGACCTGAGGCTCTTG	ACGTTGGATGAGGCCTCAGATCTTGACTGG	GTCTCAAACACCTCTGT	C
1	OAR1_92829964	ACGTTGGATGGGTTGCTGATTTCTTCTATC	ACGTTGGATGGGTTCTTACTCTAATTTCCG	tgAACTAGGATAAATCAAACGTTA	T
1	OAR1_93077997	ACGTTGGATGAGAGTCTAGCCAAGGCTTAG	ACGTTGGATGCACTTCCTTCCTACACTGAG	gTCAGATCTTTGCCGCTCA	C
1	OAR1_93092599	ACGTTGGATGTTGGGCAGTTCAGTCAAAGG	ACGTTGGATGCACATCACAGAAGAGTTTAC	aAGAAGAGTTTACAAAGAGCGT	A
1	OAR1_93118073	ACGTTGGATGGCTGTTCTGATTGAAGCTGG	ACGTTGGATGGGAATTCCTTGGATTCCCTC	gggtGCAGTCTGTGCGAAC	T
1	OAR1_93226648	ACGTTGGATGTTCGCTAAAGAACTCTGTGC	ACGTTGGATGGCTTTGTAACAGGCTTGATT	gtgcAGAAAGTGTTCTGTAGTGATG	G
1	OAR1_93231813	ACGTTGGATGCCAAGCAAACCAAAAAGCCC	ACGTTGGATGATCTCATAGCCAGCCTGGAT	AGTAGCTGCTGGCAT	C
1	OAR1_93251748	ACGTTGGATGCCAAGACAGTAGCCATTAGC	ACGTTGGATGCCAGGTCACCTTACTTCCTA	ccAGCTGGGGCTGTTATA	G
1	OAR1_93419002	ACGTTGGATGGAAAGCTCTTCTCATGGTCC	ACGTTGGATGTGTCCTCCAGAGTACAGTTC	ggaGGTCCATGTTGTGCTAG	G
1	OAR1_93426116	ACGTTGGATGGCGAGCCCAGTGTAAGAATA	ACGTTGGATGAGAGATCCAGGGATTACTGC	aggaaTCCCAGTGATTACCTGCAA	G
1	OAR1_93454954	ACGTTGGATGATTCATGTCAGTGACTGGGC	ACGTTGGATGTGATGGTACTAGGAACCCAC	GAGACCTCCCTTGGC	G
1	OAR1_93488735	ACGTTGGATGTGGAAATAGGAACCAGGGAG	ACGTTGGATGTGATTGAGCACAGAGACTCC	AGACTCCCTTTACTCATATT	A
1	OAR1_93512404	ACGTTGGATGCTGGGAGGTAAGAGTTACTG	ACGTTGGATGGCAGGCAAACATGCTTTGAG	TAAGAGTTACTGAAGTCTCC	T
1	OAR1_93517636	ACGTTGGATGAGACACCCCAGGTAATAAGG	ACGTTGGATGTTCGCATTCCCAAAGTGCAG	cccCTTCAACTGCATTTCTGT	C
1	s01018	ACGTTGGATGAATGACTACTGCACACTGGG	ACGTTGGATGACATCACCCAGAATCCACAG	GGATTGAGGCCACTTAC	G
1	s50853	ACGTTGGATGCTCCTTTCTTCTACCGGTG	ACGTTGGATGTCGGCCTGCGAAAGGGGAGT	cccaGGTGTCCCACCCCGCAT	C
2	OAR1_92545127	ACGTTGGATGGACTGTGAAAATAACCACTG	ACGTTGGATGGGTTGAAAGAGAAGCTGTGG	gCTGATTTCTACTCACACCC	A
2	OAR1_92578314	ACGTTGGATGATGTGCCTCATATCCCACAG	ACGTTGGATGGGGTCTTATACTGAATCCTC	ACTCCCCAATCCAGTCTCA	T
2	OAR1_92610012	ACGTTGGATGTCTATAAGTCTCGCTCCTCC	ACGTTGGATGGACAGTTGGAAGAGAGATGG	tagcGATGGTGCTTTCTTGGCTGGAA	C
2	OAR1_92698587	ACGTTGGATGAGAAACATAGGGTGTGGTGG	ACGTTGGATGCTCTAAAGTCAACTCAGCTC	tttgcGGTGGGCATGTGTTCCTTGCCCT	T
2	OAR1_92815785	ACGTTGGATGAGCTTTTCAAGTGTGGGTAG	ACGTTGGATGCACTAGGAACTAATTACCTC	TGCCATGCTTTAAAGTC	C
2	OAR1_93294182	ACGTTGGATGCCCACTGTACATAAACCATC	ACGTTGGATGAGGAAGAAAAGGTTGGGCTC	ATTATGTAAGCTACTCCATGA	A
2	OAR1_93472518	ACGTTGGATGCCCCAGAAATCTCTTCATGC	ACGTTGGATGAAAGCCAGGCTTTGTGTGAC	gcTGCATAGGTTACAGCC	G
2	OAR1_93480651	ACGTTGGATGGGTCACTGGCCACTTGATTG	ACGTTGGATGGGGAAACGTTAGATTCTTTTG	AAATTACTCTTATGGTCATTATAAAA	G
2	OAR1_93520538	ACGTTGGATGAGCAGACTTCTAGGAGAGGC	ACGTTGGATGATCGTGGCTGACCTAAGTCC	cgcgTCGTGTGTCCCGAAGCCC	G
3	OAR1_92544056	ACGTTGGATGTGAACCAGGATGCACTCAAG	ACGTTGGATGAACGCCCCTAGTTCATCTGC	CTGCCCCAGTCTGAT	G
3	OAR1_92606749	ACGTTGGATGGGCTAAAATCTTAGAGAGGC	ACGTTGGATGCCTATTAGCAATTCTGAGCC	TCTGAGCCTGTATCCT	G
3	OAR1_93092105	ACGTTGGATGTGCCCTCTGTCACCGCACG	ACGTTGGATGTTCCGGACTCCGGCCCAAC	TCACCGCACGCCGCCCC	C
3	OAR1_93117979	ACGTTGGATGGCCAGCTTCAATCAGAACAG	ACGTTGGATGGTTGTTGTTTTGAAAAATCC	ctccTCTCTAAACTTACATTTTAAGACA	C
3	OAR1_93154178	ACGTTGGATGATGGAAGTCTTGACTGCAGG	ACGTTGGATGCCCATAGGCCTGTGAAATAG	cccgGTGAAATAGTCAACATTTTCTACC	G
3	OAR1_93231706	ACGTTGGATGGTTTGCTTGGCTTCCTGTTC	ACGTTGGATGGTTAAGGAGTTGAAATCAG	gGAAATCAGTTTCATAGATGCT	T
3	OAR1_93257780	ACGTTGGATGGAATGAACACAGCCCTGTAG	ACGTTGGATGAAATGGGCAGATAAGCCTCC	gtgAGGATTTTATGTGGGAGGCTAA	T
3	OAR1_93325789	ACGTTGGATGCATTCCCTCAATGAAGGAAC	ACGTTGGATGGGTGCTTCTCTTCATGGAAC	cccccCAGCTGATCACTGTTCTGAC	C
3	OAR1_93486751	ACGTTGGATGGGGAGGATCATAGGTTTCCA	ACGTTGGATGGGTGACTGTGCTAACATTTC	TCTTAACCTTCCCATGAG	A
3	OAR1_93495567	ACGTTGGATGCCATGCTGTTCTACCCAAAG	ACGTTGGATGAGTTTCCCAGTCTTTGAGCC	AGAACCTGTGATGTAGCC	T
3	OAR1_93496343	ACGTTGGATGTCAACTCTCACCAAGCTCTG	ACGTTGGATGACTCAGGCAATGGGAATGTG	catgtGCTCTGAAGGAGTCAGCTGCATT	G
