# Supplementary material for: Signatures of selection in sheep bred for resistance or susceptibility to gastrointestinal nematodes
Source: BMC Genomics. 2014 Jul 30;15(1):637. doi: 10.1186/1471-2164-15-637 (PMC4124167; doi:10.1186/1471-2164-15-637)
Supplement: Supplementary file 9 — Additional file 9: PCR primers used for direct sequencing of CHIA exons. (CSV 911 bytes) [file 12864_2014_6330_MOESM9_ESM.csv]

Primer	Primer Sequence (5�-3�)	Product Size
Exon1L	CATGTCAGGATTCCCTTGGA	432 bp
Exon1R	ACCACCCCATTAGGAAACAT
Exon2L	CCACCTGAGACTCACTGAACC	446 bp
Exon2R	ACCAACCCTGCACAGAGAAG
Exon3L	CAGCAGCAGCAGGTTATGAA	368 bp
Exon3R	TTCGCTAAAGAACTCTGTGCAT
Exon3La	GGCTAACCTGTTACCCATAGCA	321bp
Exon3Ra	CGCTAAAGAACTCTGTGCATTC
Exon4L	CTTTGTGATGCAAAGATCCA	463 bp
Exon4R	ACCATGGCTGGCAGAGTAAT
Exon5L	GTCCCAAGAGAGCTGGACAT	363 bp
Exon5RA	GGAGTTGAAATCAGTTTCATAGATGC
Exon5RB	GGAGTTGAAATCAGTTTCATAG	408 bp
Exon6L	TTGTTTTGTTCCTGGATCTGC
Exon6R	GCTCCTAGGTCCATGGGAAT	~250bp
Exon6Ra	GCCATGGGAAATGCTTTACA
Exon7L	GCTTCTTGCAGGTTCTAGCC	331 bp
Exon7R	AACTAAGCGTGGGGTCTTCA
Exon8&9L	GAAAACCCTCCCAGCAGAC	653 bp
Exon8&9R	AACCCCAATTGGAGACATGA
Exon10L	CTCCCTACCAAGGACACTCG	701 bp
Exon10R	ACAGCAACCCATCTCCAGAC
